# Supplementary material for: FH535, a β-catenin pathway inhibitor, represses pancreatic cancer xenograft growth and angiogenesis
Source: Oncotarget. 2016 Jun 13;7(30):47145–62. doi: 10.18632/oncotarget.9975 (PMC5216931; doi:10.18632/oncotarget.9975)
Supplement: Supplementary file 2 [file oncotarget-07-47145-s002.xls]

## Sheet: AllGO_Result
GOID	GOTerm	DifGene	AllDifGene	GeneInGO	AllGene	P-Value	FDR	Enrichment	(-log2P)
GO:0007067	mitotic nuclear division	32	540	287	16679	1.83521e-08	3.8888e-05	3.44385	25.6995
GO:0007049	cell cycle	51	540	641	16679	7.13431e-08	7.5588e-05	2.45747	23.7407
GO:0006974	cellular response to DNA damage stimulus	37	540	413	16679	2.6823e-07	0.000156512	2.76712	21.83
GO:0006351	transcription, DNA-templated	131	540	2385	16679	2.95445e-07	0.000156512	1.69652	21.6906
GO:0006355	regulation of transcription, DNA-templated	133	540	2535	16679	1.99528e-06	0.000845601	1.6205	18.935
GO:0051301	cell division	33	540	385	16679	2.59995e-06	0.00087297	2.64746	18.5531
GO:0043547	positive regulation of GTPase activity	31	540	351	16679	2.88381e-06	0.00087297	2.72791	18.4036
GO:0006281	DNA repair	29	540	360	16679	2.77457e-05	0.00734915	2.48812	15.1374
GO:0000278	mitotic cell cycle	32	540	430	16679	4.69078e-05	0.0110442	2.29857	14.3798
GO:0006260	DNA replication	15	540	156	16679	0.000392678	0.0832085	2.96991	11.3144
GO:0021987	cerebral cortex development	8	540	53	16679	0.000652216	0.125641	4.66219	10.5824
GO:0045944	positive regulation of transcription from RNA polymerase II promoter	49	540	894	16679	0.00078204	0.129825	1.69291	10.3205
GO:0000724	double-strand break repair via homologous recombination	9	540	69	16679	0.000796469	0.129825	4.02874	10.2941
GO:0016568	chromatin modification	21	540	286	16679	0.000938287	0.137509	2.26793	10.0577
GO:0031572	G2 DNA damage checkpoint	5	540	20	16679	0.000973398	0.137509	7.72176	10.0047
GO:0000086	G2/M transition of mitotic cell cycle	13	540	139	16679	0.00116108	0.149142	2.88872	9.75032
GO:0006397	mRNA processing	23	540	333	16679	0.00119651	0.149142	2.13334	9.70695
GO:0000122	negative regulation of transcription from RNA polymerase II promoter	38	540	668	16679	0.00145891	0.171746	1.75705	9.42089
GO:0042634	regulation of hair cycle	3	540	5	16679	0.00154927	0.172784	18.5322	9.3342
GO:0008380	RNA splicing	21	540	309	16679	0.00224719	0.228879	2.09912	8.79766
GO:0045773	positive regulation of axon extension	5	540	25	16679	0.00228969	0.228879	6.17741	8.77063
GO:0061136	regulation of proteasomal protein catabolic process	8	540	67	16679	0.00252748	0.228879	3.688	8.62808
GO:0006895	Golgi to endosome transport	4	540	15	16679	0.00260638	0.228879	8.23654	8.58374
GO:0031297	replication fork processing	4	540	15	16679	0.00260638	0.228879	8.23654	8.58374
GO:0045892	negative regulation of transcription, DNA-templated	30	540	511	16679	0.00270032	0.228879	1.81333	8.53265
GO:0032851	positive regulation of Rab GTPase activity	9	540	85	16679	0.00295673	0.240974	3.27039	8.40178
GO:0071479	cellular response to ionizing radiation	5	540	27	16679	0.00307061	0.240986	5.71982	8.34726
GO:0019827	stem cell maintenance	7	540	56	16679	0.00365811	0.256682	3.86088	8.09469
GO:0007097	nuclear migration	3	540	8	16679	0.00425114	0.256682	11.5826	7.87793
GO:0006623	protein targeting to vacuole	3	540	8	16679	0.00425114	0.256682	11.5826	7.87793
GO:0008090	retrograde axon cargo transport	3	540	8	16679	0.00425114	0.256682	11.5826	7.87793
GO:2000727	positive regulation of cardiac muscle cell differentiation	3	540	8	16679	0.00425114	0.256682	11.5826	7.87793
GO:0001889	liver development	9	540	91	16679	0.00446765	0.256682	3.05476	7.80627
GO:0000042	protein targeting to Golgi	4	540	18	16679	0.00456139	0.256682	6.86379	7.77631
GO:0071108	protein K48-linked deubiquitination	4	540	18	16679	0.00456139	0.256682	6.86379	7.77631
GO:0000077	DNA damage checkpoint	5	540	30	16679	0.00457721	0.256682	5.14784	7.77131
GO:0006396	RNA processing	10	540	109	16679	0.00460085	0.256682	2.83367	7.76389
GO:0015031	protein transport	35	540	650	16679	0.0047496	0.256682	1.66315	7.71798
GO:0000226	microtubule cytoskeleton organization	8	540	77	16679	0.00546323	0.256682	3.20904	7.51603
GO:0022027	interkinetic nuclear migration	3	540	9	16679	0.00553573	0.256682	10.2957	7.49701
GO:0070102	interleukin-6-mediated signaling pathway	3	540	9	16679	0.00553573	0.256682	10.2957	7.49701
GO:0047497	mitochondrion transport along microtubule	3	540	9	16679	0.00553573	0.256682	10.2957	7.49701
GO:0060271	cilium morphogenesis	7	540	61	16679	0.00559244	0.256682	3.54441	7.48231
GO:1902254	negative regulation of intrinsic apoptotic signaling pathway by p53 class mediator	2	540	2	16679	0.0056863	0.256682	30.887	7.45829
GO:1900170	negative regulation of glucocorticoid mediated signaling pathway	2	540	2	16679	0.0056863	0.256682	30.887	7.45829
GO:0051660	establishment of centrosome localization	2	540	2	16679	0.0056863	0.256682	30.887	7.45829
GO:0048008	platelet-derived growth factor receptor signaling pathway	5	540	32	16679	0.00583415	0.256682	4.8261	7.42126
GO:0051276	chromosome organization	5	540	32	16679	0.00583415	0.256682	4.8261	7.42126
GO:0045893	positive regulation of transcription, DNA-templated	31	540	567	16679	0.00605256	0.256682	1.68871	7.36824
GO:0007030	Golgi organization	7	540	62	16679	0.00605668	0.256682	3.48725	7.36726
GO:0016567	protein ubiquitination	26	540	456	16679	0.00680676	0.282814	1.7611	7.19882
GO:0051382	kinetochore assembly	3	540	10	16679	0.00702857	0.286414	9.26611	7.15255
GO:0006366	transcription from RNA polymerase II promoter	28	540	511	16679	0.00837723	0.320139	1.69244	6.89931
GO:0007517	muscle organ development	9	540	102	16679	0.00872529	0.320139	2.72533	6.84058
GO:0003222	ventricular trabecula myocardium morphogenesis	3	540	11	16679	0.00873715	0.320139	8.42374	6.83862
GO:0006301	postreplication repair	3	540	11	16679	0.00873715	0.320139	8.42374	6.83862
GO:0003007	heart morphogenesis	6	540	51	16679	0.00898948	0.320139	3.63377	6.79755
GO:0061470	T follicular helper cell differentiation	2	540	3	16679	0.00927905	0.320139	20.5914	6.75181
GO:0072711	cellular response to hydroxyurea	2	540	3	16679	0.00927905	0.320139	20.5914	6.75181
GO:0070537	histone H2A K63-linked deubiquitination	2	540	3	16679	0.00927905	0.320139	20.5914	6.75181
GO:0070562	regulation of vitamin D receptor signaling pathway	2	540	3	16679	0.00927905	0.320139	20.5914	6.75181
GO:0008283	cell proliferation	22	540	377	16679	0.00936697	0.320139	1.80243	6.7382
GO:0090307	spindle assembly involved in mitosis	4	540	23	16679	0.00965654	0.324479	5.37166	6.69428
GO:0006417	regulation of translation	10	540	123	16679	0.00982768	0.324479	2.51114	6.66893
GO:0071897	DNA biosynthetic process	5	540	37	16679	0.0100003	0.324479	4.17392	6.64382
GO:0051056	regulation of small GTPase mediated signal transduction	12	540	164	16679	0.0105503	0.324479	2.26003	6.56657
GO:0051403	stress-activated MAPK cascade	6	540	53	16679	0.0105841	0.324479	3.49665	6.56195
GO:0019985	translesion synthesis	3	540	12	16679	0.0106676	0.324479	7.72176	6.55062
GO:0006306	DNA methylation	4	540	24	16679	0.0109886	0.324479	5.14784	6.50785
GO:0007519	skeletal muscle tissue development	6	540	54	16679	0.0114522	0.324479	3.43189	6.44824
GO:0043161	proteasome-mediated ubiquitin-dependent protein catabolic process	11	540	147	16679	0.0120612	0.324479	2.31127	6.37349
GO:0071277	cellular response to calcium ion	5	540	39	16679	0.0121235	0.324479	3.95988	6.36605
GO:0043001	Golgi to plasma membrane protein transport	4	540	25	16679	0.0124334	0.324479	4.94193	6.32964
GO:0048268	clathrin coat assembly	3	540	13	16679	0.0128247	0.324479	7.12778	6.28493
GO:0051571	positive regulation of histone H3-K4 methylation	3	540	13	16679	0.0128247	0.324479	7.12778	6.28493
GO:0060009	Sertoli cell development	3	540	13	16679	0.0128247	0.324479	7.12778	6.28493
GO:0035265	organ growth	3	540	13	16679	0.0128247	0.324479	7.12778	6.28493
GO:0031929	TOR signaling	3	540	13	16679	0.0128247	0.324479	7.12778	6.28493
GO:0010839	negative regulation of keratinocyte proliferation	3	540	13	16679	0.0128247	0.324479	7.12778	6.28493
GO:0006468	protein phosphorylation	32	540	627	16679	0.0128993	0.324479	1.57637	6.27656
GO:0035522	monoubiquitinated histone H2A deubiquitination	2	540	4	16679	0.0136284	0.324479	15.4435	6.19724
GO:0097167	circadian regulation of translation	2	540	4	16679	0.0136284	0.324479	15.4435	6.19724
GO:0007028	cytoplasm organization	2	540	4	16679	0.0136284	0.324479	15.4435	6.19724
GO:0031577	spindle checkpoint	2	540	4	16679	0.0136284	0.324479	15.4435	6.19724
GO:0048861	leukemia inhibitory factor signaling pathway	2	540	4	16679	0.0136284	0.324479	15.4435	6.19724
GO:0038165	oncostatin-M-mediated signaling pathway	2	540	4	16679	0.0136284	0.324479	15.4435	6.19724
GO:0032859	activation of Ral GTPase activity	2	540	4	16679	0.0136284	0.324479	15.4435	6.19724
GO:0032206	positive regulation of telomere maintenance	2	540	4	16679	0.0136284	0.324479	15.4435	6.19724
GO:1901224	positive regulation of NIK/NF-kappaB signaling	2	540	4	16679	0.0136284	0.324479	15.4435	6.19724
GO:2001237	negative regulation of extrinsic apoptotic signaling pathway	5	540	41	16679	0.0145326	0.338372	3.76671	6.10456
GO:0006338	chromatin remodeling	8	540	93	16679	0.0147701	0.338372	2.65695	6.08118
GO:0007018	microtubule-based movement	7	540	75	16679	0.0150064	0.338372	2.88279	6.05828
GO:0016310	phosphorylation	38	540	784	16679	0.0152088	0.338372	1.49708	6.03895
GO:0030705	cytoskeleton-dependent intracellular transport	3	540	14	16679	0.0152121	0.338372	6.61865	6.03864
GO:0006275	regulation of DNA replication	3	540	14	16679	0.0152121	0.338372	6.61865	6.03864
GO:0042384	cilium assembly	9	540	113	16679	0.0155119	0.338372	2.46003	6.01048
GO:0035666	TRIF-dependent toll-like receptor signaling pathway	7	540	76	16679	0.0159527	0.338372	2.84486	5.97006
GO:0006357	regulation of transcription from RNA polymerase II promoter	25	540	469	16679	0.0160188	0.338372	1.64643	5.96409
GO:0006310	DNA recombination	8	540	96	16679	0.0173413	0.338372	2.57392	5.84964
GO:0006200	ATP catabolic process	19	540	332	16679	0.0174762	0.338372	1.76763	5.83846
GO:0006379	mRNA cleavage	3	540	15	16679	0.0178325	0.338372	6.17741	5.80935
GO:0002756	MyD88-independent toll-like receptor signaling pathway	7	540	78	16679	0.0179704	0.338372	2.77191	5.79823
GO:0051098	regulation of binding	2	540	5	16679	0.0186831	0.338372	12.3548	5.74212
GO:0035562	negative regulation of chromatin binding	2	540	5	16679	0.0186831	0.338372	12.3548	5.74212
GO:0006896	Golgi to vacuole transport	2	540	5	16679	0.0186831	0.338372	12.3548	5.74212
GO:0006020	inositol metabolic process	2	540	5	16679	0.0186831	0.338372	12.3548	5.74212
GO:0043620	regulation of DNA-templated transcription in response to stress	2	540	5	16679	0.0186831	0.338372	12.3548	5.74212
GO:0045053	protein retention in Golgi apparatus	2	540	5	16679	0.0186831	0.338372	12.3548	5.74212
GO:0010606	positive regulation of cytoplasmic mRNA processing body assembly	2	540	5	16679	0.0186831	0.338372	12.3548	5.74212
GO:0033119	negative regulation of RNA splicing	2	540	5	16679	0.0186831	0.338372	12.3548	5.74212
GO:0036035	osteoclast development	2	540	5	16679	0.0186831	0.338372	12.3548	5.74212
GO:0070120	ciliary neurotrophic factor-mediated signaling pathway	2	540	5	16679	0.0186831	0.338372	12.3548	5.74212
GO:0051782	negative regulation of cell division	2	540	5	16679	0.0186831	0.338372	12.3548	5.74212
GO:0002634	regulation of germinal center formation	2	540	5	16679	0.0186831	0.338372	12.3548	5.74212
GO:0010828	positive regulation of glucose transport	2	540	5	16679	0.0186831	0.338372	12.3548	5.74212
GO:0009048	dosage compensation by inactivation of X chromosome	2	540	5	16679	0.0186831	0.338372	12.3548	5.74212
GO:0032876	negative regulation of DNA endoreduplication	2	540	5	16679	0.0186831	0.338372	12.3548	5.74212
GO:0043392	negative regulation of DNA binding	4	540	29	16679	0.0193974	0.345403	4.26028	5.688
GO:0051225	spindle assembly	4	540	29	16679	0.0193974	0.345403	4.26028	5.688
GO:0034138	toll-like receptor 3 signaling pathway	7	540	80	16679	0.0201606	0.356003	2.70262	5.63232
GO:0007507	heart development	13	540	203	16679	0.0206452	0.359316	1.97799	5.59805
GO:0022408	negative regulation of cell-cell adhesion	3	540	16	16679	0.0206874	0.359316	5.79132	5.5951
GO:0031122	cytoplasmic microtubule organization	4	540	30	16679	0.0214467	0.369424	4.11827	5.5431
GO:0009612	response to mechanical stimulus	6	540	63	16679	0.021618	0.369424	2.94162	5.53162
GO:0006511	ubiquitin-dependent protein catabolic process	12	540	183	16679	0.0218388	0.370211	2.02538	5.51696
GO:0034166	toll-like receptor 10 signaling pathway	6	540	64	16679	0.0230307	0.384268	2.89566	5.4403
GO:0034146	toll-like receptor 5 signaling pathway	6	540	64	16679	0.0230307	0.384268	2.89566	5.4403
GO:0030224	monocyte differentiation	3	540	17	16679	0.0237775	0.384622	5.45065	5.39426
GO:0000729	DNA double-strand break processing	2	540	6	16679	0.0243944	0.384622	10.2957	5.35731
GO:0000018	regulation of DNA recombination	2	540	6	16679	0.0243944	0.384622	10.2957	5.35731
GO:0032680	regulation of tumor necrosis factor production	2	540	6	16679	0.0243944	0.384622	10.2957	5.35731
GO:2000323	negative regulation of glucocorticoid receptor signaling pathway	2	540	6	16679	0.0243944	0.384622	10.2957	5.35731
GO:0010324	membrane invagination	2	540	6	16679	0.0243944	0.384622	10.2957	5.35731
GO:0046785	microtubule polymerization	2	540	6	16679	0.0243944	0.384622	10.2957	5.35731
GO:0006406	mRNA export from nucleus	6	540	65	16679	0.024504	0.384622	2.85111	5.35084
GO:0000209	protein polyubiquitination	9	540	124	16679	0.0255393	0.385117	2.2418	5.29114
GO:0090316	positive regulation of intracellular protein transport	3	540	18	16679	0.0271026	0.385117	5.14784	5.20543
GO:0032570	response to progesterone	4	540	33	16679	0.0283648	0.385117	3.74388	5.13976
GO:0007080	mitotic metaphase plate congression	4	540	33	16679	0.0283648	0.385117	3.74388	5.13976
GO:0032880	regulation of protein localization	5	540	50	16679	0.0292784	0.385117	3.0887	5.09402
GO:0017015	regulation of transforming growth factor beta receptor signaling pathway	3	540	19	16679	0.0306617	0.385117	4.8769	5.02742
GO:0090161	Golgi ribbon formation	2	540	7	16679	0.0307159	0.385117	8.82487	5.02487
GO:0031023	microtubule organizing center organization	2	540	7	16679	0.0307159	0.385117	8.82487	5.02487
GO:0006930	substrate-dependent cell migration, cell extension	2	540	7	16679	0.0307159	0.385117	8.82487	5.02487
GO:0045910	negative regulation of DNA recombination	2	540	7	16679	0.0307159	0.385117	8.82487	5.02487
GO:0006620	posttranslational protein targeting to membrane	2	540	7	16679	0.0307159	0.385117	8.82487	5.02487
GO:0010694	positive regulation of alkaline phosphatase activity	2	540	7	16679	0.0307159	0.385117	8.82487	5.02487
GO:0070201	regulation of establishment of protein localization	2	540	7	16679	0.0307159	0.385117	8.82487	5.02487
GO:0045292	mRNA cis splicing, via spliceosome	2	540	7	16679	0.0307159	0.385117	8.82487	5.02487
GO:0048754	branching morphogenesis of an epithelial tube	4	540	34	16679	0.0309317	0.385117	3.63377	5.01477
GO:0016197	endosomal transport	6	540	70	16679	0.0328094	0.385117	2.64746	4.92975
GO:0032508	DNA duplex unwinding	5	540	52	16679	0.033488	0.385117	2.96991	4.90021
GO:1902017	regulation of cilium assembly	4	540	35	16679	0.0336307	0.385117	3.52995	4.89408
GO:0032320	positive regulation of Ras GTPase activity	4	540	35	16679	0.0336307	0.385117	3.52995	4.89408
GO:0060045	positive regulation of cardiac muscle cell proliferation	3	540	20	16679	0.0344532	0.385117	4.63306	4.85922
GO:0051568	histone H3-K4 methylation	3	540	20	16679	0.0344532	0.385117	4.63306	4.85922
GO:0032318	regulation of Ras GTPase activity	3	540	20	16679	0.0344532	0.385117	4.63306	4.85922
GO:0033138	positive regulation of peptidyl-serine phosphorylation	6	540	71	16679	0.0346638	0.385117	2.61017	4.85043
GO:0034162	toll-like receptor 9 signaling pathway	6	540	71	16679	0.0346638	0.385117	2.61017	4.85043
GO:0038124	toll-like receptor TLR6:TLR2 signaling pathway	6	540	71	16679	0.0346638	0.385117	2.61017	4.85043
GO:0038123	toll-like receptor TLR1:TLR2 signaling pathway	6	540	71	16679	0.0346638	0.385117	2.61017	4.85043
GO:0032313	regulation of Rab GTPase activity	5	540	53	16679	0.0357262	0.385117	2.91387	4.80687
GO:0048667	cell morphogenesis involved in neuron differentiation	2	540	8	16679	0.0376034	0.385117	7.72176	4.73299
GO:0031054	pre-miRNA processing	2	540	8	16679	0.0376034	0.385117	7.72176	4.73299
GO:0010608	posttranscriptional regulation of gene expression	2	540	8	16679	0.0376034	0.385117	7.72176	4.73299
GO:0007064	mitotic sister chromatid cohesion	2	540	8	16679	0.0376034	0.385117	7.72176	4.73299
GO:0090286	cytoskeletal anchoring at nuclear membrane	2	540	8	16679	0.0376034	0.385117	7.72176	4.73299
GO:0055012	ventricular cardiac muscle cell differentiation	2	540	8	16679	0.0376034	0.385117	7.72176	4.73299
GO:0034501	protein localization to kinetochore	2	540	8	16679	0.0376034	0.385117	7.72176	4.73299
GO:0060287	epithelial cilium movement involved in determination of left/right asymmetry	2	540	8	16679	0.0376034	0.385117	7.72176	4.73299
GO:0006359	regulation of transcription from RNA polymerase III promoter	2	540	8	16679	0.0376034	0.385117	7.72176	4.73299
GO:0051168	nuclear export	2	540	8	16679	0.0376034	0.385117	7.72176	4.73299
GO:0007270	neuron-neuron synaptic transmission	2	540	8	16679	0.0376034	0.385117	7.72176	4.73299
GO:0046784	viral mRNA export from host cell nucleus	2	540	8	16679	0.0376034	0.385117	7.72176	4.73299
GO:0043497	regulation of protein heterodimerization activity	2	540	8	16679	0.0376034	0.385117	7.72176	4.73299
GO:0090073	positive regulation of protein homodimerization activity	2	540	8	16679	0.0376034	0.385117	7.72176	4.73299
GO:0035162	embryonic hemopoiesis	3	540	21	16679	0.0384748	0.385117	4.41243	4.69994
GO:0090398	cellular senescence	3	540	21	16679	0.0384748	0.385117	4.41243	4.69994
GO:0034134	toll-like receptor 2 signaling pathway	6	540	73	16679	0.0385715	0.385117	2.53866	4.69632
GO:0016192	vesicle-mediated transport	14	540	247	16679	0.0391184	0.385117	1.75068	4.67601
GO:0048813	dendrite morphogenesis	4	540	37	16679	0.0394267	0.385117	3.33914	4.66468
GO:0016573	histone acetylation	4	540	37	16679	0.0394267	0.385117	3.33914	4.66468
GO:0051028	mRNA transport	7	540	95	16679	0.0426789	0.385117	2.27589	4.55033
GO:0001578	microtubule bundle formation	3	540	22	16679	0.0427236	0.385117	4.21187	4.54882
GO:0070932	histone H3 deacetylation	3	540	22	16679	0.0427236	0.385117	4.21187	4.54882
GO:0071364	cellular response to epidermal growth factor stimulus	3	540	22	16679	0.0427236	0.385117	4.21187	4.54882
GO:0030307	positive regulation of cell growth	6	540	75	16679	0.0427478	0.385117	2.47096	4.54801
GO:0003139	secondary heart field specification	2	540	9	16679	0.045015	0.385117	6.86379	4.47345
GO:0006516	glycoprotein catabolic process	2	540	9	16679	0.045015	0.385117	6.86379	4.47345
GO:0071539	protein localization to centrosome	2	540	9	16679	0.045015	0.385117	6.86379	4.47345
GO:1900745	positive regulation of p38MAPK cascade	2	540	9	16679	0.045015	0.385117	6.86379	4.47345
GO:0061045	negative regulation of wound healing	2	540	9	16679	0.045015	0.385117	6.86379	4.47345
GO:0035871	protein K11-linked deubiquitination	2	540	9	16679	0.045015	0.385117	6.86379	4.47345
GO:0030071	regulation of mitotic metaphase/anaphase transition	2	540	9	16679	0.045015	0.385117	6.86379	4.47345
GO:0030163	protein catabolic process	4	540	39	16679	0.0457547	0.385117	3.1679	4.44994
GO:0000165	MAPK cascade	7	540	97	16679	0.0465579	0.385117	2.22896	4.42483
GO:0034142	toll-like receptor 4 signaling pathway	7	540	97	16679	0.0465579	0.385117	2.22896	4.42483
GO:0006297	nucleotide-excision repair, DNA gap filling	3	540	23	16679	0.0471962	0.385117	4.02874	4.40519
GO:0032922	circadian regulation of gene expression	5	540	58	16679	0.0482742	0.385117	2.66268	4.3726
GO:0006446	regulation of translational initiation	4	540	40	16679	0.0491179	0.385117	3.0887	4.34761
GO:0070423	nucleotide-binding oligomerization domain containing signaling pathway	3	540	24	16679	0.0518887	0.385117	3.86088	4.26844
GO:0007059	chromosome segregation	6	540	79	16679	0.0519204	0.385117	2.34585	4.26756
GO:0030521	androgen receptor signaling pathway	4	540	41	16679	0.0526131	0.385117	3.01337	4.24843
GO:0060039	pericardium development	2	540	10	16679	0.0529108	0.385117	6.17741	4.24029
GO:0080182	histone H3-K4 trimethylation	2	540	10	16679	0.0529108	0.385117	6.17741	4.24029
GO:1990001	inhibition of cysteine-type endopeptidase activity involved in apoptotic process	2	540	10	16679	0.0529108	0.385117	6.17741	4.24029
GO:0033598	mammary gland epithelial cell proliferation	2	540	10	16679	0.0529108	0.385117	6.17741	4.24029
GO:0007099	centriole replication	2	540	10	16679	0.0529108	0.385117	6.17741	4.24029
GO:0048016	inositol phosphate-mediated signaling	2	540	10	16679	0.0529108	0.385117	6.17741	4.24029
GO:0033126	positive regulation of GTP catabolic process	2	540	10	16679	0.0529108	0.385117	6.17741	4.24029
GO:0046632	alpha-beta T cell differentiation	2	540	10	16679	0.0529108	0.385117	6.17741	4.24029
GO:0000956	nuclear-transcribed mRNA catabolic process	2	540	10	16679	0.0529108	0.385117	6.17741	4.24029
GO:0016973	poly(A)+ mRNA export from nucleus	2	540	10	16679	0.0529108	0.385117	6.17741	4.24029
GO:0038180	nerve growth factor signaling pathway	2	540	10	16679	0.0529108	0.385117	6.17741	4.24029
GO:0032863	activation of Rac GTPase activity	2	540	10	16679	0.0529108	0.385117	6.17741	4.24029
GO:0045860	positive regulation of protein kinase activity	5	540	60	16679	0.0539334	0.385117	2.57392	4.21268
GO:0002755	MyD88-dependent toll-like receptor signaling pathway	6	540	80	16679	0.0543861	0.385117	2.31653	4.20062
GO:0051726	regulation of cell cycle	9	540	145	16679	0.0558947	0.385117	1.91713	4.16114
GO:0009790	embryo development	4	540	42	16679	0.0562398	0.385117	2.94162	4.15226
GO:0035872	nucleotide-binding domain, leucine rich repeat containing receptor signaling pathway	4	540	42	16679	0.0562398	0.385117	2.94162	4.15226
GO:0030325	adrenal gland development	3	540	25	16679	0.0567967	0.385117	3.70644	4.13805
GO:0042147	retrograde transport, endosome to Golgi	5	540	61	16679	0.0569006	0.385117	2.53172	4.13541
GO:0001649	osteoblast differentiation	7	540	103	16679	0.0595083	0.385117	2.09912	4.07077
GO:0006606	protein import into nucleus	4	540	43	16679	0.0599971	0.385117	2.87321	4.05896
GO:0000075	cell cycle checkpoint	2	540	11	16679	0.0612531	0.385117	5.61582	4.02907
GO:0090557	establishment of endothelial intestinal barrier	2	540	11	16679	0.0612531	0.385117	5.61582	4.02907
GO:0048703	embryonic viscerocranium morphogenesis	2	540	11	16679	0.0612531	0.385117	5.61582	4.02907
GO:0051896	regulation of protein kinase B signaling	2	540	11	16679	0.0612531	0.385117	5.61582	4.02907
GO:0010390	histone monoubiquitination	2	540	11	16679	0.0612531	0.385117	5.61582	4.02907
GO:0031110	regulation of microtubule polymerization or depolymerization	2	540	11	16679	0.0612531	0.385117	5.61582	4.02907
GO:1902519	response to docetaxel trihydrate	1	540	1	16679	0.0618451	0.385117	30.887	4.0152
GO:1903047	mitotic cell cycle process	1	540	1	16679	0.0618451	0.385117	30.887	4.0152
GO:0002575	basophil chemotaxis	1	540	1	16679	0.0618451	0.385117	30.887	4.0152
GO:0031343	positive regulation of cell killing	1	540	1	16679	0.0618451	0.385117	30.887	4.0152
GO:0045769	negative regulation of asymmetric cell division	1	540	1	16679	0.0618451	0.385117	30.887	4.0152
GO:0097101	blood vessel endothelial cell fate specification	1	540	1	16679	0.0618451	0.385117	30.887	4.0152
GO:0071440	regulation of histone H3-K14 acetylation	1	540	1	16679	0.0618451	0.385117	30.887	4.0152
GO:0046469	platelet activating factor metabolic process	1	540	1	16679	0.0618451	0.385117	30.887	4.0152
GO:0097198	histone H3-K36 trimethylation	1	540	1	16679	0.0618451	0.385117	30.887	4.0152
GO:0034728	nucleosome organization	1	540	1	16679	0.0618451	0.385117	30.887	4.0152
GO:0043624	cellular protein complex disassembly	1	540	1	16679	0.0618451	0.385117	30.887	4.0152
GO:1901350	cell-cell signaling involved in cell-cell junction organization	1	540	1	16679	0.0618451	0.385117	30.887	4.0152
GO:0048242	epinephrine secretion	1	540	1	16679	0.0618451	0.385117	30.887	4.0152
GO:1902037	negative regulation of hematopoietic stem cell differentiation	1	540	1	16679	0.0618451	0.385117	30.887	4.0152
GO:0060051	negative regulation of protein glycosylation	1	540	1	16679	0.0618451	0.385117	30.887	4.0152
GO:0061588	calcium activated phospholipid scrambling	1	540	1	16679	0.0618451	0.385117	30.887	4.0152
GO:0060844	arterial endothelial cell fate commitment	1	540	1	16679	0.0618451	0.385117	30.887	4.0152
GO:0080163	regulation of protein serine/threonine phosphatase activity	1	540	1	16679	0.0618451	0.385117	30.887	4.0152
GO:2001040	positive regulation of cellular response to drug	1	540	1	16679	0.0618451	0.385117	30.887	4.0152
GO:0048232	male gamete generation	1	540	1	16679	0.0618451	0.385117	30.887	4.0152
GO:0002154	thyroid hormone mediated signaling pathway	1	540	1	16679	0.0618451	0.385117	30.887	4.0152
GO:1902954	regulation of early endosome to recycling endosome transport	1	540	1	16679	0.0618451	0.385117	30.887	4.0152
GO:0097045	phosphatidylserine exposure on blood platelet	1	540	1	16679	0.0618451	0.385117	30.887	4.0152
GO:0015734	taurine transport	1	540	1	16679	0.0618451	0.385117	30.887	4.0152
GO:0010464	regulation of mesenchymal cell proliferation	1	540	1	16679	0.0618451	0.385117	30.887	4.0152
GO:0048297	negative regulation of isotype switching to IgA isotypes	1	540	1	16679	0.0618451	0.385117	30.887	4.0152
GO:0060821	inactivation of X chromosome by DNA methylation	1	540	1	16679	0.0618451	0.385117	30.887	4.0152
GO:0071894	histone H2B conserved C-terminal lysine ubiquitination	1	540	1	16679	0.0618451	0.385117	30.887	4.0152
GO:0044783	G1 DNA damage checkpoint	1	540	1	16679	0.0618451	0.385117	30.887	4.0152
GO:0009200	deoxyribonucleoside triphosphate metabolic process	1	540	1	16679	0.0618451	0.385117	30.887	4.0152
GO:2000142	regulation of DNA-templated transcription, initiation	1	540	1	16679	0.0618451	0.385117	30.887	4.0152
GO:0016191	synaptic vesicle uncoating	1	540	1	16679	0.0618451	0.385117	30.887	4.0152
GO:0016189	synaptic vesicle to endosome fusion	1	540	1	16679	0.0618451	0.385117	30.887	4.0152
GO:1903572	positive regulation of protein kinase D signaling	1	540	1	16679	0.0618451	0.385117	30.887	4.0152
GO:2000167	regulation of planar cell polarity pathway involved in neural tube closure	1	540	1	16679	0.0618451	0.385117	30.887	4.0152
GO:0010616	negative regulation of cardiac muscle adaptation	1	540	1	16679	0.0618451	0.385117	30.887	4.0152
GO:0036303	lymph vessel morphogenesis	1	540	1	16679	0.0618451	0.385117	30.887	4.0152
GO:0071583	negative regulation of zinc ion transmembrane transport	1	540	1	16679	0.0618451	0.385117	30.887	4.0152
GO:1902498	regulation of protein autoubiquitination	1	540	1	16679	0.0618451	0.385117	30.887	4.0152
GO:0014812	muscle cell migration	1	540	1	16679	0.0618451	0.385117	30.887	4.0152
GO:0033168	conversion of ds siRNA to ss siRNA involved in RNA interference	1	540	1	16679	0.0618451	0.385117	30.887	4.0152
GO:2000620	positive regulation of histone H4-K16 acetylation	1	540	1	16679	0.0618451	0.385117	30.887	4.0152
GO:0072619	interleukin-21 secretion	1	540	1	16679	0.0618451	0.385117	30.887	4.0152
GO:0032484	Ral protein signal transduction	1	540	1	16679	0.0618451	0.385117	30.887	4.0152
GO:0071909	determination of stomach left/right asymmetry	1	540	1	16679	0.0618451	0.385117	30.887	4.0152
GO:0071908	determination of intestine left/right asymmetry	1	540	1	16679	0.0618451	0.385117	30.887	4.0152
GO:0021897	forebrain astrocyte development	1	540	1	16679	0.0618451	0.385117	30.887	4.0152
GO:0070884	regulation of calcineurin-NFAT signaling cascade	1	540	1	16679	0.0618451	0.385117	30.887	4.0152
GO:0032053	ciliary basal body organization	1	540	1	16679	0.0618451	0.385117	30.887	4.0152
GO:0044252	negative regulation of multicellular organismal metabolic process	1	540	1	16679	0.0618451	0.385117	30.887	4.0152
GO:0070060	'de novo' actin filament nucleation	1	540	1	16679	0.0618451	0.385117	30.887	4.0152
GO:0070859	positive regulation of bile acid biosynthetic process	1	540	1	16679	0.0618451	0.385117	30.887	4.0152
GO:0070861	regulation of protein exit from endoplasmic reticulum	1	540	1	16679	0.0618451	0.385117	30.887	4.0152
GO:0031946	regulation of glucocorticoid biosynthetic process	1	540	1	16679	0.0618451	0.385117	30.887	4.0152
GO:2000659	regulation of interleukin-1-mediated signaling pathway	1	540	1	16679	0.0618451	0.385117	30.887	4.0152
GO:0000117	regulation of transcription involved in G2/M transition of mitotic cell cycle	1	540	1	16679	0.0618451	0.385117	30.887	4.0152
GO:0090284	positive regulation of protein glycosylation in Golgi	1	540	1	16679	0.0618451	0.385117	30.887	4.0152
GO:0070829	heterochromatin maintenance	1	540	1	16679	0.0618451	0.385117	30.887	4.0152
GO:0042779	tRNA 3'-trailer cleavage	1	540	1	16679	0.0618451	0.385117	30.887	4.0152
GO:0006608	snRNP protein import into nucleus	1	540	1	16679	0.0618451	0.385117	30.887	4.0152
GO:0036404	conversion of ds siRNA to ss siRNA	1	540	1	16679	0.0618451	0.385117	30.887	4.0152
GO:0090327	negative regulation of locomotion involved in locomotory behavior	1	540	1	16679	0.0618451	0.385117	30.887	4.0152
GO:0070512	positive regulation of histone H4-K20 methylation	1	540	1	16679	0.0618451	0.385117	30.887	4.0152
GO:1901189	positive regulation of ephrin receptor signaling pathway	1	540	1	16679	0.0618451	0.385117	30.887	4.0152
GO:1901186	positive regulation of ERBB signaling pathway	1	540	1	16679	0.0618451	0.385117	30.887	4.0152
GO:1901581	negative regulation of telomeric RNA transcription from RNA pol II promoter	1	540	1	16679	0.0618451	0.385117	30.887	4.0152
GO:0043402	glucocorticoid mediated signaling pathway	1	540	1	16679	0.0618451	0.385117	30.887	4.0152
GO:0090306	spindle assembly involved in meiosis	1	540	1	16679	0.0618451	0.385117	30.887	4.0152
GO:0071228	cellular response to tumor cell	1	540	1	16679	0.0618451	0.385117	30.887	4.0152
GO:1900015	regulation of cytokine production involved in inflammatory response	1	540	1	16679	0.0618451	0.385117	30.887	4.0152
GO:1903390	positive regulation of synaptic vesicle uncoating	1	540	1	16679	0.0618451	0.385117	30.887	4.0152
GO:0051754	meiotic sister chromatid cohesion, centromeric	1	540	1	16679	0.0618451	0.385117	30.887	4.0152
GO:1900424	regulation of defense response to bacterium	1	540	1	16679	0.0618451	0.385117	30.887	4.0152
GO:1900044	regulation of protein K63-linked ubiquitination	1	540	1	16679	0.0618451	0.385117	30.887	4.0152
GO:0010660	regulation of muscle cell apoptotic process	1	540	1	16679	0.0618451	0.385117	30.887	4.0152
GO:0038154	interleukin-11-mediated signaling pathway	1	540	1	16679	0.0618451	0.385117	30.887	4.0152
GO:0031204	posttranslational protein targeting to membrane, translocation	1	540	1	16679	0.0618451	0.385117	30.887	4.0152
GO:0031651	negative regulation of heat generation	1	540	1	16679	0.0618451	0.385117	30.887	4.0152
GO:0034050	host programmed cell death induced by symbiont	1	540	1	16679	0.0618451	0.385117	30.887	4.0152
GO:1902213	positive regulation of prolactin signaling pathway	1	540	1	16679	0.0618451	0.385117	30.887	4.0152
GO:0070265	necrotic cell death	1	540	1	16679	0.0618451	0.385117	30.887	4.0152
GO:0035409	histone H3-Y41 phosphorylation	1	540	1	16679	0.0618451	0.385117	30.887	4.0152
GO:0045210	FasL biosynthetic process	1	540	1	16679	0.0618451	0.385117	30.887	4.0152
GO:0045623	negative regulation of T-helper cell differentiation	1	540	1	16679	0.0618451	0.385117	30.887	4.0152
GO:0000435	positive regulation of transcription from RNA polymerase II promoter by galactose	1	540	1	16679	0.0618451	0.385117	30.887	4.0152
GO:0033343	positive regulation of collagen binding	1	540	1	16679	0.0618451	0.385117	30.887	4.0152
GO:0045685	regulation of glial cell differentiation	1	540	1	16679	0.0618451	0.385117	30.887	4.0152
GO:0061162	establishment of monopolar cell polarity	1	540	1	16679	0.0618451	0.385117	30.887	4.0152
GO:1901632	regulation of synaptic vesicle membrane organization	1	540	1	16679	0.0618451	0.385117	30.887	4.0152
GO:0009957	epidermal cell fate specification	1	540	1	16679	0.0618451	0.385117	30.887	4.0152
GO:1901297	positive regulation of canonical Wnt signaling pathway involved in cardiac muscle cell fate commitment	1	540	1	16679	0.0618451	0.385117	30.887	4.0152
GO:0090435	protein localization to nuclear envelope	1	540	1	16679	0.0618451	0.385117	30.887	4.0152
GO:0021685	cerebellar granular layer structural organization	1	540	1	16679	0.0618451	0.385117	30.887	4.0152
GO:0021693	cerebellar Purkinje cell layer structural organization	1	540	1	16679	0.0618451	0.385117	30.887	4.0152
GO:0071335	hair follicle cell proliferation	1	540	1	16679	0.0618451	0.385117	30.887	4.0152
GO:0051946	regulation of glutamate uptake involved in transmission of nerve impulse	1	540	1	16679	0.0618451	0.385117	30.887	4.0152
GO:2000845	positive regulation of testosterone secretion	1	540	1	16679	0.0618451	0.385117	30.887	4.0152
GO:0060567	negative regulation of DNA-templated transcription, termination	1	540	1	16679	0.0618451	0.385117	30.887	4.0152
GO:1900169	regulation of glucocorticoid mediated signaling pathway	1	540	1	16679	0.0618451	0.385117	30.887	4.0152
GO:0031161	phosphatidylinositol catabolic process	1	540	1	16679	0.0618451	0.385117	30.887	4.0152
GO:1901256	regulation of macrophage colony-stimulating factor production	1	540	1	16679	0.0618451	0.385117	30.887	4.0152
GO:2001182	regulation of interleukin-12 secretion	1	540	1	16679	0.0618451	0.385117	30.887	4.0152
GO:0010771	negative regulation of cell morphogenesis involved in differentiation	1	540	1	16679	0.0618451	0.385117	30.887	4.0152
GO:0035329	hippo signaling	3	540	26	16679	0.0619155	0.385117	3.56389	4.01356
GO:0050767	regulation of neurogenesis	3	540	26	16679	0.0619155	0.385117	3.56389	4.01356
GO:0006352	DNA-templated transcription, initiation	3	540	26	16679	0.0619155	0.385117	3.56389	4.01356
GO:0005978	glycogen biosynthetic process	3	540	26	16679	0.0619155	0.385117	3.56389	4.01356
GO:0003151	outflow tract morphogenesis	4	540	44	16679	0.0638839	0.385117	2.80791	3.9684
GO:0032147	activation of protein kinase activity	3	540	27	16679	0.0672401	0.385117	3.43189	3.89453
GO:0055007	cardiac muscle cell differentiation	3	540	27	16679	0.0672401	0.385117	3.43189	3.89453
GO:0019216	regulation of lipid metabolic process	3	540	27	16679	0.0672401	0.385117	3.43189	3.89453
GO:0016050	vesicle organization	3	540	27	16679	0.0672401	0.385117	3.43189	3.89453
GO:0050927	positive regulation of positive chemotaxis	2	540	12	16679	0.0700057	0.385117	5.14784	3.83638
GO:0002446	neutrophil mediated immunity	2	540	12	16679	0.0700057	0.385117	5.14784	3.83638
GO:0033160	positive regulation of protein import into nucleus, translocation	2	540	12	16679	0.0700057	0.385117	5.14784	3.83638
GO:0060306	regulation of membrane repolarization	2	540	12	16679	0.0700057	0.385117	5.14784	3.83638
GO:0010738	regulation of protein kinase A signaling	2	540	12	16679	0.0700057	0.385117	5.14784	3.83638
GO:0006622	protein targeting to lysosome	2	540	12	16679	0.0700057	0.385117	5.14784	3.83638
GO:0034453	microtubule anchoring	2	540	12	16679	0.0700057	0.385117	5.14784	3.83638
GO:0010389	regulation of G2/M transition of mitotic cell cycle	2	540	12	16679	0.0700057	0.385117	5.14784	3.83638
GO:0071383	cellular response to steroid hormone stimulus	2	540	12	16679	0.0700057	0.385117	5.14784	3.83638
GO:2001141	regulation of RNA biosynthetic process	2	540	12	16679	0.0700057	0.385117	5.14784	3.83638
GO:0032886	regulation of microtubule-based process	2	540	12	16679	0.0700057	0.385117	5.14784	3.83638
GO:0047496	vesicle transport along microtubule	2	540	12	16679	0.0700057	0.385117	5.14784	3.83638
GO:0007163	establishment or maintenance of cell polarity	3	540	28	16679	0.0727652	0.385117	3.30933	3.78061
GO:0007616	long-term memory	3	540	28	16679	0.0727652	0.385117	3.30933	3.78061
GO:0045931	positive regulation of mitotic cell cycle	3	540	28	16679	0.0727652	0.385117	3.30933	3.78061
GO:0034968	histone lysine methylation	3	540	28	16679	0.0727652	0.385117	3.30933	3.78061
GO:0051297	centrosome organization	3	540	28	16679	0.0727652	0.385117	3.30933	3.78061
GO:0032870	cellular response to hormone stimulus	5	540	66	16679	0.0731065	0.385117	2.33993	3.77386
GO:0006996	organelle organization	15	540	299	16679	0.0751953	0.385117	1.54952	3.73321
GO:0042752	regulation of circadian rhythm	4	540	47	16679	0.0763081	0.385117	2.62868	3.71202
GO:0030155	regulation of cell adhesion	4	540	47	16679	0.0763081	0.385117	2.62868	3.71202
GO:0034976	response to endoplasmic reticulum stress	5	540	67	16679	0.076619	0.385117	2.305	3.70615
GO:0016579	protein deubiquitination	5	540	67	16679	0.076619	0.385117	2.305	3.70615
GO:0035556	intracellular signal transduction	21	540	453	16679	0.0780205	0.385117	1.43185	3.68
GO:0000381	regulation of alternative mRNA splicing, via spliceosome	3	540	29	16679	0.078485	0.385117	3.19521	3.67144
GO:0007422	peripheral nervous system development	3	540	29	16679	0.078485	0.385117	3.19521	3.67144
GO:0045184	establishment of protein localization	3	540	29	16679	0.078485	0.385117	3.19521	3.67144
GO:0000002	mitochondrial genome maintenance	2	540	13	16679	0.0791347	0.385117	4.75185	3.65955
GO:2000145	regulation of cell motility	2	540	13	16679	0.0791347	0.385117	4.75185	3.65955
GO:0016180	snRNA processing	2	540	13	16679	0.0791347	0.385117	4.75185	3.65955
GO:0014898	cardiac muscle hypertrophy in response to stress	2	540	13	16679	0.0791347	0.385117	4.75185	3.65955
GO:0042711	maternal behavior	2	540	13	16679	0.0791347	0.385117	4.75185	3.65955
GO:0070266	necroptotic process	2	540	13	16679	0.0791347	0.385117	4.75185	3.65955
GO:0035082	axoneme assembly	2	540	13	16679	0.0791347	0.385117	4.75185	3.65955
GO:0045995	regulation of embryonic development	2	540	13	16679	0.0791347	0.385117	4.75185	3.65955
GO:0002224	toll-like receptor signaling pathway	7	540	111	16679	0.0798905	0.385117	1.94783	3.64583
GO:0010467	gene expression	33	540	775	16679	0.0845219	0.385117	1.31519	3.56453
GO:0016477	cell migration	10	540	183	16679	0.0861896	0.385117	1.68782	3.53634
GO:0051437	positive regulation of ubiquitin-protein ligase activity involved in mitotic cell cycle	5	540	70	16679	0.0876888	0.385117	2.20622	3.51146
GO:0031334	positive regulation of protein complex assembly	2	540	14	16679	0.0886075	0.385117	4.41243	3.49643
GO:0071044	histone mRNA catabolic process	2	540	14	16679	0.0886075	0.385117	4.41243	3.49643
GO:0001953	negative regulation of cell-matrix adhesion	2	540	14	16679	0.0886075	0.385117	4.41243	3.49643
GO:0048745	smooth muscle tissue development	2	540	14	16679	0.0886075	0.385117	4.41243	3.49643
GO:0007062	sister chromatid cohesion	2	540	14	16679	0.0886075	0.385117	4.41243	3.49643
GO:0001675	acrosome assembly	2	540	14	16679	0.0886075	0.385117	4.41243	3.49643
GO:0006607	NLS-bearing protein import into nucleus	2	540	14	16679	0.0886075	0.385117	4.41243	3.49643
GO:0043039	tRNA aminoacylation	2	540	14	16679	0.0886075	0.385117	4.41243	3.49643
GO:0051770	positive regulation of nitric-oxide synthase biosynthetic process	2	540	14	16679	0.0886075	0.385117	4.41243	3.49643
GO:0002687	positive regulation of leukocyte migration	2	540	14	16679	0.0886075	0.385117	4.41243	3.49643
GO:0051642	centrosome localization	2	540	14	16679	0.0886075	0.385117	4.41243	3.49643
GO:0060395	SMAD protein signal transduction	4	540	50	16679	0.0898442	0.385117	2.47096	3.47643
GO:0048589	developmental growth	3	540	31	16679	0.0904854	0.385117	2.98907	3.46617
GO:0048633	positive regulation of skeletal muscle tissue growth	1	540	2	16679	0.0913157	0.385117	15.4435	3.45299
GO:0048638	regulation of developmental growth	1	540	2	16679	0.0913157	0.385117	15.4435	3.45299
GO:0070375	ERK5 cascade	1	540	2	16679	0.0913157	0.385117	15.4435	3.45299
GO:0015798	myo-inositol transport	1	540	2	16679	0.0913157	0.385117	15.4435	3.45299
GO:0051081	nuclear envelope disassembly	1	540	2	16679	0.0913157	0.385117	15.4435	3.45299
GO:2000074	regulation of type B pancreatic cell development	1	540	2	16679	0.0913157	0.385117	15.4435	3.45299
GO:0002543	activation of blood coagulation via clotting cascade	1	540	2	16679	0.0913157	0.385117	15.4435	3.45299
GO:2000095	regulation of Wnt signaling pathway, planar cell polarity pathway	1	540	2	16679	0.0913157	0.385117	15.4435	3.45299
GO:0021873	forebrain neuroblast division	1	540	2	16679	0.0913157	0.385117	15.4435	3.45299
GO:0033624	negative regulation of integrin activation	1	540	2	16679	0.0913157	0.385117	15.4435	3.45299
GO:0006433	prolyl-tRNA aminoacylation	1	540	2	16679	0.0913157	0.385117	15.4435	3.45299
GO:0035507	regulation of myosin-light-chain-phosphatase activity	1	540	2	16679	0.0913157	0.385117	15.4435	3.45299
GO:0006424	glutamyl-tRNA aminoacylation	1	540	2	16679	0.0913157	0.385117	15.4435	3.45299
GO:0046022	positive regulation of transcription from RNA polymerase II promoter during mitosis	1	540	2	16679	0.0913157	0.385117	15.4435	3.45299
GO:0043555	regulation of translation in response to stress	1	540	2	16679	0.0913157	0.385117	15.4435	3.45299
GO:0072554	blood vessel lumenization	1	540	2	16679	0.0913157	0.385117	15.4435	3.45299
GO:0010070	zygote asymmetric cell division	1	540	2	16679	0.0913157	0.385117	15.4435	3.45299
GO:1901796	regulation of signal transduction by p53 class mediator	1	540	2	16679	0.0913157	0.385117	15.4435	3.45299
GO:0035947	regulation of gluconeogenesis by regulation of transcription from RNA polymerase II promoter	1	540	2	16679	0.0913157	0.385117	15.4435	3.45299
GO:0060086	circadian temperature homeostasis	1	540	2	16679	0.0913157	0.385117	15.4435	3.45299
GO:0071000	response to magnetism	1	540	2	16679	0.0913157	0.385117	15.4435	3.45299
GO:0035926	chemokine (C-C motif) ligand 2 secretion	1	540	2	16679	0.0913157	0.385117	15.4435	3.45299
GO:1902966	positive regulation of protein localization to early endosome	1	540	2	16679	0.0913157	0.385117	15.4435	3.45299
GO:0016320	endoplasmic reticulum membrane fusion	1	540	2	16679	0.0913157	0.385117	15.4435	3.45299
GO:2001038	regulation of cellular response to drug	1	540	2	16679	0.0913157	0.385117	15.4435	3.45299
GO:0061548	ganglion development	1	540	2	16679	0.0913157	0.385117	15.4435	3.45299
GO:0070345	negative regulation of fat cell proliferation	1	540	2	16679	0.0913157	0.385117	15.4435	3.45299
GO:1900224	positive regulation of nodal signaling pathway involved in determination of lateral mesoderm left/right asymmetry	1	540	2	16679	0.0913157	0.385117	15.4435	3.45299
GO:0071879	positive regulation of adrenergic receptor signaling pathway	1	540	2	16679	0.0913157	0.385117	15.4435	3.45299
GO:0031022	nuclear migration along microfilament	1	540	2	16679	0.0913157	0.385117	15.4435	3.45299
GO:0000019	regulation of mitotic recombination	1	540	2	16679	0.0913157	0.385117	15.4435	3.45299
GO:0036294	cellular response to decreased oxygen levels	1	540	2	16679	0.0913157	0.385117	15.4435	3.45299
GO:0060027	convergent extension involved in gastrulation	1	540	2	16679	0.0913157	0.385117	15.4435	3.45299
GO:0060025	regulation of synaptic activity	1	540	2	16679	0.0913157	0.385117	15.4435	3.45299
GO:0034344	regulation of type III interferon production	1	540	2	16679	0.0913157	0.385117	15.4435	3.45299
GO:0048022	negative regulation of melanin biosynthetic process	1	540	2	16679	0.0913157	0.385117	15.4435	3.45299
GO:0003138	primary heart field specification	1	540	2	16679	0.0913157	0.385117	15.4435	3.45299
GO:0045844	positive regulation of striated muscle tissue development	1	540	2	16679	0.0913157	0.385117	15.4435	3.45299
GO:0045875	negative regulation of sister chromatid cohesion	1	540	2	16679	0.0913157	0.385117	15.4435	3.45299
GO:2000116	regulation of cysteine-type endopeptidase activity	1	540	2	16679	0.0913157	0.385117	15.4435	3.45299
GO:0048753	pigment granule organization	1	540	2	16679	0.0913157	0.385117	15.4435	3.45299
GO:0010611	regulation of cardiac muscle hypertrophy	1	540	2	16679	0.0913157	0.385117	15.4435	3.45299
GO:0035621	ER to Golgi ceramide transport	1	540	2	16679	0.0913157	0.385117	15.4435	3.45299
GO:0007007	inner mitochondrial membrane organization	1	540	2	16679	0.0913157	0.385117	15.4435	3.45299
GO:0035617	stress granule disassembly	1	540	2	16679	0.0913157	0.385117	15.4435	3.45299
GO:0006971	hypotonic response	1	540	2	16679	0.0913157	0.385117	15.4435	3.45299
GO:0032510	endosome to lysosome transport via multivesicular body sorting pathway	1	540	2	16679	0.0913157	0.385117	15.4435	3.45299
GO:0003185	sinoatrial valve morphogenesis	1	540	2	16679	0.0913157	0.385117	15.4435	3.45299
GO:0003160	endocardium morphogenesis	1	540	2	16679	0.0913157	0.385117	15.4435	3.45299
GO:0003169	coronary vein morphogenesis	1	540	2	16679	0.0913157	0.385117	15.4435	3.45299
GO:2000617	positive regulation of histone H3-K9 acetylation	1	540	2	16679	0.0913157	0.385117	15.4435	3.45299
GO:0061469	regulation of type B pancreatic cell proliferation	1	540	2	16679	0.0913157	0.385117	15.4435	3.45299
GO:1901898	negative regulation of relaxation of cardiac muscle	1	540	2	16679	0.0913157	0.385117	15.4435	3.45299
GO:0060319	primitive erythrocyte differentiation	1	540	2	16679	0.0913157	0.385117	15.4435	3.45299
GO:0032487	regulation of Rap protein signal transduction	1	540	2	16679	0.0913157	0.385117	15.4435	3.45299
GO:1902117	positive regulation of organelle assembly	1	540	2	16679	0.0913157	0.385117	15.4435	3.45299
GO:0035261	external genitalia morphogenesis	1	540	2	16679	0.0913157	0.385117	15.4435	3.45299
GO:0048332	mesoderm morphogenesis	1	540	2	16679	0.0913157	0.385117	15.4435	3.45299
GO:0071955	recycling endosome to Golgi transport	1	540	2	16679	0.0913157	0.385117	15.4435	3.45299
GO:0090259	regulation of retinal ganglion cell axon guidance	1	540	2	16679	0.0913157	0.385117	15.4435	3.45299
GO:0031959	mineralocorticoid receptor signaling pathway	1	540	2	16679	0.0913157	0.385117	15.4435	3.45299
GO:0090288	negative regulation of cellular response to growth factor stimulus	1	540	2	16679	0.0913157	0.385117	15.4435	3.45299
GO:0045950	negative regulation of mitotic recombination	1	540	2	16679	0.0913157	0.385117	15.4435	3.45299
GO:1902336	positive regulation of retinal ganglion cell axon guidance	1	540	2	16679	0.0913157	0.385117	15.4435	3.45299
GO:0035305	negative regulation of dephosphorylation	1	540	2	16679	0.0913157	0.385117	15.4435	3.45299
GO:0070173	regulation of enamel mineralization	1	540	2	16679	0.0913157	0.385117	15.4435	3.45299
GO:0009186	deoxyribonucleoside diphosphate metabolic process	1	540	2	16679	0.0913157	0.385117	15.4435	3.45299
GO:0006272	leading strand elongation	1	540	2	16679	0.0913157	0.385117	15.4435	3.45299
GO:1901509	regulation of endothelial tube morphogenesis	1	540	2	16679	0.0913157	0.385117	15.4435	3.45299
GO:0000961	negative regulation of mitochondrial RNA catabolic process	1	540	2	16679	0.0913157	0.385117	15.4435	3.45299
GO:0019249	lactate biosynthetic process	1	540	2	16679	0.0913157	0.385117	15.4435	3.45299
GO:0010256	endomembrane system organization	1	540	2	16679	0.0913157	0.385117	15.4435	3.45299
GO:0048822	enucleate erythrocyte development	1	540	2	16679	0.0913157	0.385117	15.4435	3.45299
GO:0048820	hair follicle maturation	1	540	2	16679	0.0913157	0.385117	15.4435	3.45299
GO:0014040	positive regulation of Schwann cell differentiation	1	540	2	16679	0.0913157	0.385117	15.4435	3.45299
GO:0071233	cellular response to leucine	1	540	2	16679	0.0913157	0.385117	15.4435	3.45299
GO:2000314	negative regulation of fibroblast growth factor receptor signaling pathway involved in neural plate anterior/posterior pattern formation	1	540	2	16679	0.0913157	0.385117	15.4435	3.45299
GO:2000327	positive regulation of ligand-dependent nuclear receptor transcription coactivator activity	1	540	2	16679	0.0913157	0.385117	15.4435	3.45299
GO:0038190	VEGF-activated neuropilin signaling pathway	1	540	2	16679	0.0913157	0.385117	15.4435	3.45299
GO:1903373	positive regulation of endoplasmic reticulum tubular network organization	1	540	2	16679	0.0913157	0.385117	15.4435	3.45299
GO:0070104	negative regulation of interleukin-6-mediated signaling pathway	1	540	2	16679	0.0913157	0.385117	15.4435	3.45299
GO:0070106	interleukin-27-mediated signaling pathway	1	540	2	16679	0.0913157	0.385117	15.4435	3.45299
GO:2001288	positive regulation of caveolin-mediated endocytosis	1	540	2	16679	0.0913157	0.385117	15.4435	3.45299
GO:0050706	regulation of interleukin-1 beta secretion	1	540	2	16679	0.0913157	0.385117	15.4435	3.45299
GO:0045175	basal protein localization	1	540	2	16679	0.0913157	0.385117	15.4435	3.45299
GO:0045655	regulation of monocyte differentiation	1	540	2	16679	0.0913157	0.385117	15.4435	3.45299
GO:0035441	cell migration involved in vasculogenesis	1	540	2	16679	0.0913157	0.385117	15.4435	3.45299
GO:0070973	protein localization to endoplasmic reticulum exit site	1	540	2	16679	0.0913157	0.385117	15.4435	3.45299
GO:0002635	negative regulation of germinal center formation	1	540	2	16679	0.0913157	0.385117	15.4435	3.45299
GO:0034499	late endosome to Golgi transport	1	540	2	16679	0.0913157	0.385117	15.4435	3.45299
GO:0061140	lung secretory cell differentiation	1	540	2	16679	0.0913157	0.385117	15.4435	3.45299
GO:0009082	branched-chain amino acid biosynthetic process	1	540	2	16679	0.0913157	0.385117	15.4435	3.45299
GO:0009081	branched-chain amino acid metabolic process	1	540	2	16679	0.0913157	0.385117	15.4435	3.45299
GO:0033364	mast cell secretory granule organization	1	540	2	16679	0.0913157	0.385117	15.4435	3.45299
GO:0051684	maintenance of Golgi location	1	540	2	16679	0.0913157	0.385117	15.4435	3.45299
GO:2001162	positive regulation of histone H3-K79 methylation	1	540	2	16679	0.0913157	0.385117	15.4435	3.45299
GO:1901299	negative regulation of hydrogen peroxide-mediated programmed cell death	1	540	2	16679	0.0913157	0.385117	15.4435	3.45299
GO:0060178	regulation of exocyst localization	1	540	2	16679	0.0913157	0.385117	15.4435	3.45299
GO:0060977	coronary vasculature morphogenesis	1	540	2	16679	0.0913157	0.385117	15.4435	3.45299
GO:0038065	collagen-activated signaling pathway	1	540	2	16679	0.0913157	0.385117	15.4435	3.45299
GO:0032275	luteinizing hormone secretion	1	540	2	16679	0.0913157	0.385117	15.4435	3.45299
GO:0050867	positive regulation of cell activation	1	540	2	16679	0.0913157	0.385117	15.4435	3.45299
GO:0032290	peripheral nervous system myelin formation	1	540	2	16679	0.0913157	0.385117	15.4435	3.45299
GO:1901249	regulation of lung goblet cell differentiation	1	540	2	16679	0.0913157	0.385117	15.4435	3.45299
GO:1901250	negative regulation of lung goblet cell differentiation	1	540	2	16679	0.0913157	0.385117	15.4435	3.45299
GO:0051661	maintenance of centrosome location	1	540	2	16679	0.0913157	0.385117	15.4435	3.45299
GO:0039535	regulation of RIG-I signaling pathway	1	540	2	16679	0.0913157	0.385117	15.4435	3.45299
GO:0039528	cytoplasmic pattern recognition receptor signaling pathway in response to virus	1	540	2	16679	0.0913157	0.385117	15.4435	3.45299
GO:0032321	positive regulation of Rho GTPase activity	7	540	115	16679	0.0914177	0.385117	1.88008	3.45138
GO:0007010	cytoskeleton organization	7	540	116	16679	0.094437	0.396922	1.86387	3.4045
GO:0031047	gene silencing by RNA	4	540	51	16679	0.0945945	0.396922	2.42251	3.4021
GO:0030879	mammary gland development	3	540	32	16679	0.0967537	0.403585	2.89566	3.36954
GO:0007094	mitotic spindle assembly checkpoint	3	540	32	16679	0.0967537	0.403585	2.89566	3.36954
GO:0048701	embryonic cranial skeleton morphogenesis	3	540	32	16679	0.0967537	0.403585	2.89566	3.36954
GO:0072583	clathrin-mediated endocytosis	2	540	15	16679	0.0983936	0.405634	4.11827	3.34529
GO:0036092	phosphatidylinositol-3-phosphate biosynthetic process	2	540	15	16679	0.0983936	0.405634	4.11827	3.34529
GO:0032435	negative regulation of proteasomal ubiquitin-dependent protein catabolic process	2	540	15	16679	0.0983936	0.405634	4.11827	3.34529
GO:2000249	regulation of actin cytoskeleton reorganization	2	540	15	16679	0.0983936	0.405634	4.11827	3.34529
GO:0031641	regulation of myelination	2	540	15	16679	0.0983936	0.405634	4.11827	3.34529
GO:2000378	negative regulation of reactive oxygen species metabolic process	2	540	15	16679	0.0983936	0.405634	4.11827	3.34529
GO:0030030	cell projection organization	8	540	141	16679	0.0997938	0.410608	1.75246	3.32491
GO:0006367	transcription initiation from RNA polymerase II promoter	10	540	190	16679	0.10263	0.410972	1.62563	3.28448
GO:0046777	protein autophosphorylation	9	540	166	16679	0.103149	0.410972	1.6746	3.2772
GO:0051439	regulation of ubiquitin-protein ligase activity involved in mitotic cell cycle	5	540	74	16679	0.103659	0.410972	2.08696	3.27008
GO:0000910	cytokinesis	4	540	53	16679	0.104439	0.410972	2.3311	3.25926
GO:0007623	circadian rhythm	6	540	97	16679	0.106869	0.410972	1.91054	3.22609
GO:0032012	regulation of ARF protein signal transduction	2	540	16	16679	0.108464	0.410972	3.86088	3.20472
GO:0030518	intracellular steroid hormone receptor signaling pathway	2	540	16	16679	0.108464	0.410972	3.86088	3.20472
GO:0031398	positive regulation of protein ubiquitination	4	540	54	16679	0.109529	0.410972	2.28793	3.19061
GO:0046854	phosphatidylinositol phosphorylation	3	540	34	16679	0.109795	0.410972	2.72533	3.18712
GO:0017148	negative regulation of translation	4	540	55	16679	0.114727	0.410972	2.24633	3.12372
GO:0014911	positive regulation of smooth muscle cell migration	2	540	17	16679	0.11879	0.410972	3.63377	3.07351
GO:0045104	intermediate filament cytoskeleton organization	2	540	17	16679	0.11879	0.410972	3.63377	3.07351
GO:0042307	positive regulation of protein import into nucleus	2	540	17	16679	0.11879	0.410972	3.63377	3.07351
GO:0042506	tyrosine phosphorylation of Stat5 protein	1	540	3	16679	0.119859	0.410972	10.2957	3.06059
GO:0042508	tyrosine phosphorylation of Stat1 protein	1	540	3	16679	0.119859	0.410972	10.2957	3.06059
GO:0030423	targeting of mRNA for destruction involved in RNA interference	1	540	3	16679	0.119859	0.410972	10.2957	3.06059
GO:0003256	regulation of transcription from RNA polymerase II promoter involved in myocardial precursor cell differentiation	1	540	3	16679	0.119859	0.410972	10.2957	3.06059
GO:2000051	negative regulation of non-canonical Wnt signaling pathway	1	540	3	16679	0.119859	0.410972	10.2957	3.06059
GO:0035526	retrograde transport, plasma membrane to Golgi	1	540	3	16679	0.119859	0.410972	10.2957	3.06059
GO:0070358	actin polymerization-dependent cell motility	1	540	3	16679	0.119859	0.410972	10.2957	3.06059
GO:0046060	dATP metabolic process	1	540	3	16679	0.119859	0.410972	10.2957	3.06059
GO:0033260	nuclear DNA replication	1	540	3	16679	0.119859	0.410972	10.2957	3.06059
GO:0006435	threonyl-tRNA aminoacylation	1	540	3	16679	0.119859	0.410972	10.2957	3.06059
GO:0010032	meiotic chromosome condensation	1	540	3	16679	0.119859	0.410972	10.2957	3.06059
GO:0010972	negative regulation of G2/M transition of mitotic cell cycle	1	540	3	16679	0.119859	0.410972	10.2957	3.06059
GO:0072160	nephron tubule epithelial cell differentiation	1	540	3	16679	0.119859	0.410972	10.2957	3.06059
GO:0010871	negative regulation of receptor biosynthetic process	1	540	3	16679	0.119859	0.410972	10.2957	3.06059
GO:1902035	positive regulation of hematopoietic stem cell proliferation	1	540	3	16679	0.119859	0.410972	10.2957	3.06059
GO:2001013	epithelial cell proliferation involved in renal tubule morphogenesis	1	540	3	16679	0.119859	0.410972	10.2957	3.06059
GO:1901727	positive regulation of histone deacetylase activity	1	540	3	16679	0.119859	0.410972	10.2957	3.06059
GO:0021781	glial cell fate commitment	1	540	3	16679	0.119859	0.410972	10.2957	3.06059
GO:0043243	positive regulation of protein complex disassembly	1	540	3	16679	0.119859	0.410972	10.2957	3.06059
GO:0097051	establishment of protein localization to endoplasmic reticulum membrane	1	540	3	16679	0.119859	0.410972	10.2957	3.06059
GO:0071864	positive regulation of cell proliferation in bone marrow	1	540	3	16679	0.119859	0.410972	10.2957	3.06059
GO:0042977	activation of JAK2 kinase activity	1	540	3	16679	0.119859	0.410972	10.2957	3.06059
GO:0032911	negative regulation of transforming growth factor beta1 production	1	540	3	16679	0.119859	0.410972	10.2957	3.06059
GO:0071880	adenylate cyclase-activating adrenergic receptor signaling pathway	1	540	3	16679	0.119859	0.410972	10.2957	3.06059
GO:2000144	positive regulation of DNA-templated transcription, initiation	1	540	3	16679	0.119859	0.410972	10.2957	3.06059
GO:0007079	mitotic chromosome movement towards spindle pole	1	540	3	16679	0.119859	0.410972	10.2957	3.06059
GO:0014835	myoblast differentiation involved in skeletal muscle regeneration	1	540	3	16679	0.119859	0.410972	10.2957	3.06059
GO:0035694	mitochondrial protein catabolic process	1	540	3	16679	0.119859	0.410972	10.2957	3.06059
GO:0014878	response to electrical stimulus involved in regulation of muscle adaptation	1	540	3	16679	0.119859	0.410972	10.2957	3.06059
GO:0009263	deoxyribonucleotide biosynthetic process	1	540	3	16679	0.119859	0.410972	10.2957	3.06059
GO:0097296	activation of cysteine-type endopeptidase activity involved in apoptotic signaling pathway	1	540	3	16679	0.119859	0.410972	10.2957	3.06059
GO:0072675	osteoclast fusion	1	540	3	16679	0.119859	0.410972	10.2957	3.06059
GO:1901492	positive regulation of lymphangiogenesis	1	540	3	16679	0.119859	0.410972	10.2957	3.06059
GO:0060745	mammary gland branching involved in pregnancy	1	540	3	16679	0.119859	0.410972	10.2957	3.06059
GO:0060379	cardiac muscle cell myoblast differentiation	1	540	3	16679	0.119859	0.410972	10.2957	3.06059
GO:0048340	paraxial mesoderm morphogenesis	1	540	3	16679	0.119859	0.410972	10.2957	3.06059
GO:0070084	protein initiator methionine removal	1	540	3	16679	0.119859	0.410972	10.2957	3.06059
GO:0061419	positive regulation of transcription from RNA polymerase II promoter in response to hypoxia	1	540	3	16679	0.119859	0.410972	10.2957	3.06059
GO:1901026	ripoptosome assembly involved in necroptotic process	1	540	3	16679	0.119859	0.410972	10.2957	3.06059
GO:0031937	positive regulation of chromatin silencing	1	540	3	16679	0.119859	0.410972	10.2957	3.06059
GO:0007521	muscle cell fate determination	1	540	3	16679	0.119859	0.410972	10.2957	3.06059
GO:0060399	positive regulation of growth hormone receptor signaling pathway	1	540	3	16679	0.119859	0.410972	10.2957	3.06059
GO:0031547	brain-derived neurotrophic factor receptor signaling pathway	1	540	3	16679	0.119859	0.410972	10.2957	3.06059
GO:0045925	positive regulation of female receptivity	1	540	3	16679	0.119859	0.410972	10.2957	3.06059
GO:0090292	nuclear matrix anchoring at nuclear membrane	1	540	3	16679	0.119859	0.410972	10.2957	3.06059
GO:2000670	positive regulation of dendritic cell apoptotic process	1	540	3	16679	0.119859	0.410972	10.2957	3.06059
GO:0044861	protein transport into plasma membrane raft	1	540	3	16679	0.119859	0.410972	10.2957	3.06059
GO:0070424	regulation of nucleotide-binding oligomerization domain containing signaling pathway	1	540	3	16679	0.119859	0.410972	10.2957	3.06059
GO:2000286	receptor internalization involved in canonical Wnt signaling pathway	1	540	3	16679	0.119859	0.410972	10.2957	3.06059
GO:0046600	negative regulation of centriole replication	1	540	3	16679	0.119859	0.410972	10.2957	3.06059
GO:0070129	regulation of mitochondrial translation	1	540	3	16679	0.119859	0.410972	10.2957	3.06059
GO:1902306	negative regulation of sodium ion transmembrane transport	1	540	3	16679	0.119859	0.410972	10.2957	3.06059
GO:0038091	positive regulation of cell proliferation by VEGF-activated platelet derived growth factor receptor signaling pathway	1	540	3	16679	0.119859	0.410972	10.2957	3.06059
GO:0007352	zygotic specification of dorsal/ventral axis	1	540	3	16679	0.119859	0.410972	10.2957	3.06059
GO:0061010	gall bladder development	1	540	3	16679	0.119859	0.410972	10.2957	3.06059
GO:0072709	cellular response to sorbitol	1	540	3	16679	0.119859	0.410972	10.2957	3.06059
GO:0046666	retinal cell programmed cell death	1	540	3	16679	0.119859	0.410972	10.2957	3.06059
GO:0072757	cellular response to camptothecin	1	540	3	16679	0.119859	0.410972	10.2957	3.06059
GO:0065002	intracellular protein transmembrane transport	1	540	3	16679	0.119859	0.410972	10.2957	3.06059
GO:0060623	regulation of chromosome condensation	1	540	3	16679	0.119859	0.410972	10.2957	3.06059
GO:0033043	regulation of organelle organization	1	540	3	16679	0.119859	0.410972	10.2957	3.06059
GO:0033044	regulation of chromosome organization	1	540	3	16679	0.119859	0.410972	10.2957	3.06059
GO:0051310	metaphase plate congression	1	540	3	16679	0.119859	0.410972	10.2957	3.06059
GO:0051304	chromosome separation	1	540	3	16679	0.119859	0.410972	10.2957	3.06059
GO:1900086	positive regulation of peptidyl-tyrosine autophosphorylation	1	540	3	16679	0.119859	0.410972	10.2957	3.06059
GO:0001738	morphogenesis of a polarized epithelium	1	540	3	16679	0.119859	0.410972	10.2957	3.06059
GO:2001242	regulation of intrinsic apoptotic signaling pathway	1	540	3	16679	0.119859	0.410972	10.2957	3.06059
GO:0035722	interleukin-12-mediated signaling pathway	1	540	3	16679	0.119859	0.410972	10.2957	3.06059
GO:0060297	regulation of sarcomere organization	1	540	3	16679	0.119859	0.410972	10.2957	3.06059
GO:0009597	detection of virus	1	540	3	16679	0.119859	0.410972	10.2957	3.06059
GO:0032388	positive regulation of intracellular transport	1	540	3	16679	0.119859	0.410972	10.2957	3.06059
GO:0034121	regulation of toll-like receptor signaling pathway	1	540	3	16679	0.119859	0.410972	10.2957	3.06059
GO:0031664	regulation of lipopolysaccharide-mediated signaling pathway	1	540	3	16679	0.119859	0.410972	10.2957	3.06059
GO:0051383	kinetochore organization	1	540	3	16679	0.119859	0.410972	10.2957	3.06059
GO:0010632	regulation of epithelial cell migration	1	540	3	16679	0.119859	0.410972	10.2957	3.06059
GO:0070966	nuclear-transcribed mRNA catabolic process, no-go decay	1	540	3	16679	0.119859	0.410972	10.2957	3.06059
GO:0045652	regulation of megakaryocyte differentiation	1	540	3	16679	0.119859	0.410972	10.2957	3.06059
GO:0009912	auditory receptor cell fate commitment	1	540	3	16679	0.119859	0.410972	10.2957	3.06059
GO:0045604	regulation of epidermal cell differentiation	1	540	3	16679	0.119859	0.410972	10.2957	3.06059
GO:2000370	positive regulation of clathrin-mediated endocytosis	1	540	3	16679	0.119859	0.410972	10.2957	3.06059
GO:0060544	regulation of necroptotic process	1	540	3	16679	0.119859	0.410972	10.2957	3.06059
GO:0009056	catabolic process	1	540	3	16679	0.119859	0.410972	10.2957	3.06059
GO:0045200	establishment of neuroblast polarity	1	540	3	16679	0.119859	0.410972	10.2957	3.06059
GO:0070649	formin-nucleated actin cable assembly	1	540	3	16679	0.119859	0.410972	10.2957	3.06059
GO:0070671	response to interleukin-12	1	540	3	16679	0.119859	0.410972	10.2957	3.06059
GO:0070682	proteasome regulatory particle assembly	1	540	3	16679	0.119859	0.410972	10.2957	3.06059
GO:0060948	cardiac vascular smooth muscle cell development	1	540	3	16679	0.119859	0.410972	10.2957	3.06059
GO:0030050	vesicle transport along actin filament	1	540	3	16679	0.119859	0.410972	10.2957	3.06059
GO:0018342	protein prenylation	1	540	3	16679	0.119859	0.410972	10.2957	3.06059
GO:0039529	RIG-I signaling pathway	1	540	3	16679	0.119859	0.410972	10.2957	3.06059
GO:0048511	rhythmic process	7	540	124	16679	0.120527	0.411806	1.74362	3.05257
GO:0007173	epidermal growth factor receptor signaling pathway	10	540	197	16679	0.12075	0.411806	1.56787	3.0499
GO:0032467	positive regulation of cytokinesis	3	540	36	16679	0.123465	0.411806	2.57392	3.01783
GO:0002053	positive regulation of mesenchymal cell proliferation	3	540	36	16679	0.123465	0.411806	2.57392	3.01783
GO:0007257	activation of JUN kinase activity	3	540	36	16679	0.123465	0.411806	2.57392	3.01783
GO:0005977	glycogen metabolic process	3	540	36	16679	0.123465	0.411806	2.57392	3.01783
GO:0043473	pigmentation	3	540	36	16679	0.123465	0.411806	2.57392	3.01783
GO:0006661	phosphatidylinositol biosynthetic process	4	540	57	16679	0.125438	0.411806	2.16751	2.99495
GO:0007254	JNK cascade	4	540	57	16679	0.125438	0.411806	2.16751	2.99495
GO:0007420	brain development	11	540	224	16679	0.125928	0.411806	1.51677	2.98933
GO:0046856	phosphatidylinositol dephosphorylation	2	540	18	16679	0.129347	0.411806	3.43189	2.95068
GO:1990090	cellular response to nerve growth factor stimulus	2	540	18	16679	0.129347	0.411806	3.43189	2.95068
GO:0042462	eye photoreceptor cell development	2	540	18	16679	0.129347	0.411806	3.43189	2.95068
GO:0046579	positive regulation of Ras protein signal transduction	2	540	18	16679	0.129347	0.411806	3.43189	2.95068
GO:0090201	negative regulation of release of cytochrome c from mitochondria	2	540	18	16679	0.129347	0.411806	3.43189	2.95068
GO:0031954	positive regulation of protein autophosphorylation	2	540	18	16679	0.129347	0.411806	3.43189	2.95068
GO:0050775	positive regulation of dendrite morphogenesis	2	540	18	16679	0.129347	0.411806	3.43189	2.95068
GO:0070536	protein K63-linked deubiquitination	2	540	18	16679	0.129347	0.411806	3.43189	2.95068
GO:0009636	response to toxic substance	5	540	80	16679	0.130071	0.411806	1.93044	2.94263
GO:0051321	meiotic cell cycle	5	540	80	16679	0.130071	0.411806	1.93044	2.94263
GO:0031145	anaphase-promoting complex-dependent proteasomal ubiquitin-dependent protein catabolic process	5	540	80	16679	0.130071	0.411806	1.93044	2.94263
GO:0030216	keratinocyte differentiation	4	540	58	16679	0.130946	0.411806	2.13014	2.93296
GO:0001701	in utero embryonic development	12	540	252	16679	0.132498	0.411806	1.47081	2.91595
GO:0000082	G1/S transition of mitotic cell cycle	8	540	152	16679	0.133804	0.411806	1.62563	2.9018
GO:0045859	regulation of protein kinase activity	3	540	38	16679	0.13771	0.411806	2.43845	2.86029
GO:0050890	cognition	3	540	38	16679	0.13771	0.411806	2.43845	2.86029
GO:0097150	neuronal stem cell maintenance	2	540	19	16679	0.14011	0.411806	3.25127	2.83537
GO:0007026	negative regulation of microtubule depolymerization	2	540	19	16679	0.14011	0.411806	3.25127	2.83537
GO:0022604	regulation of cell morphogenesis	2	540	19	16679	0.14011	0.411806	3.25127	2.83537
GO:0006376	mRNA splice site selection	2	540	19	16679	0.14011	0.411806	3.25127	2.83537
GO:0043409	negative regulation of MAPK cascade	2	540	19	16679	0.14011	0.411806	3.25127	2.83537
GO:0043984	histone H4-K16 acetylation	2	540	19	16679	0.14011	0.411806	3.25127	2.83537
GO:0050727	regulation of inflammatory response	4	540	60	16679	0.14225	0.411806	2.05914	2.8135
GO:0050790	regulation of catalytic activity	6	540	106	16679	0.142341	0.411806	1.74832	2.81258
GO:0001932	regulation of protein phosphorylation	3	540	39	16679	0.145032	0.411806	2.37593	2.78555
GO:0007346	regulation of mitotic cell cycle	3	540	39	16679	0.145032	0.411806	2.37593	2.78555
GO:0030324	lung development	6	540	107	16679	0.14658	0.411806	1.73198	2.77024
GO:2000002	negative regulation of DNA damage checkpoint	1	540	4	16679	0.147504	0.411806	7.72176	2.76118
GO:0002520	immune system development	1	540	4	16679	0.147504	0.411806	7.72176	2.76118
GO:0072102	glomerulus morphogenesis	1	540	4	16679	0.147504	0.411806	7.72176	2.76118
GO:0030422	production of siRNA involved in RNA interference	1	540	4	16679	0.147504	0.411806	7.72176	2.76118
GO:0031365	N-terminal protein amino acid modification	1	540	4	16679	0.147504	0.411806	7.72176	2.76118
GO:0000055	ribosomal large subunit export from nucleus	1	540	4	16679	0.147504	0.411806	7.72176	2.76118
GO:0030835	negative regulation of actin filament depolymerization	1	540	4	16679	0.147504	0.411806	7.72176	2.76118
GO:0070370	cellular heat acclimation	1	540	4	16679	0.147504	0.411806	7.72176	2.76118
GO:2000481	positive regulation of cAMP-dependent protein kinase activity	1	540	4	16679	0.147504	0.411806	7.72176	2.76118
GO:0031346	positive regulation of cell projection organization	1	540	4	16679	0.147504	0.411806	7.72176	2.76118
GO:0051048	negative regulation of secretion	1	540	4	16679	0.147504	0.411806	7.72176	2.76118
GO:0051054	positive regulation of DNA metabolic process	1	540	4	16679	0.147504	0.411806	7.72176	2.76118
GO:0033687	osteoblast proliferation	1	540	4	16679	0.147504	0.411806	7.72176	2.76118
GO:0010040	response to iron(II) ion	1	540	4	16679	0.147504	0.411806	7.72176	2.76118
GO:0033299	secretion of lysosomal enzymes	1	540	4	16679	0.147504	0.411806	7.72176	2.76118
GO:0060043	regulation of cardiac muscle cell proliferation	1	540	4	16679	0.147504	0.411806	7.72176	2.76118
GO:0035984	cellular response to trichostatin A	1	540	4	16679	0.147504	0.411806	7.72176	2.76118
GO:0031077	post-embryonic camera-type eye development	1	540	4	16679	0.147504	0.411806	7.72176	2.76118
GO:0046929	negative regulation of neurotransmitter secretion	1	540	4	16679	0.147504	0.411806	7.72176	2.76118
GO:0010499	proteasomal ubiquitin-independent protein catabolic process	1	540	4	16679	0.147504	0.411806	7.72176	2.76118
GO:0043201	response to leucine	1	540	4	16679	0.147504	0.411806	7.72176	2.76118
GO:0061589	calcium activated phosphatidylserine scrambling	1	540	4	16679	0.147504	0.411806	7.72176	2.76118
GO:0035196	production of miRNAs involved in gene silencing by miRNA	1	540	4	16679	0.147504	0.411806	7.72176	2.76118
GO:0080154	regulation of fertilization	1	540	4	16679	0.147504	0.411806	7.72176	2.76118
GO:0060486	Clara cell differentiation	1	540	4	16679	0.147504	0.411806	7.72176	2.76118
GO:0050974	detection of mechanical stimulus involved in sensory perception	1	540	4	16679	0.147504	0.411806	7.72176	2.76118
GO:0051572	negative regulation of histone H3-K4 methylation	1	540	4	16679	0.147504	0.411806	7.72176	2.76118
GO:0042992	negative regulation of transcription factor import into nucleus	1	540	4	16679	0.147504	0.411806	7.72176	2.76118
GO:1900245	positive regulation of MDA-5 signaling pathway	1	540	4	16679	0.147504	0.411806	7.72176	2.76118
GO:0070318	positive regulation of G0 to G1 transition	1	540	4	16679	0.147504	0.411806	7.72176	2.76118
GO:0090168	Golgi reassembly	1	540	4	16679	0.147504	0.411806	7.72176	2.76118
GO:0045069	regulation of viral genome replication	1	540	4	16679	0.147504	0.411806	7.72176	2.76118
GO:0033591	response to L-ascorbic acid	1	540	4	16679	0.147504	0.411806	7.72176	2.76118
GO:0036091	positive regulation of transcription from RNA polymerase II promoter in response to oxidative stress	1	540	4	16679	0.147504	0.411806	7.72176	2.76118
GO:0007089	traversing start control point of mitotic cell cycle	1	540	4	16679	0.147504	0.411806	7.72176	2.76118
GO:2000138	positive regulation of cell proliferation involved in heart morphogenesis	1	540	4	16679	0.147504	0.411806	7.72176	2.76118
GO:2000111	positive regulation of macrophage apoptotic process	1	540	4	16679	0.147504	0.411806	7.72176	2.76118
GO:0018023	peptidyl-lysine trimethylation	1	540	4	16679	0.147504	0.411806	7.72176	2.76118
GO:0048713	regulation of oligodendrocyte differentiation	1	540	4	16679	0.147504	0.411806	7.72176	2.76118
GO:0010626	negative regulation of Schwann cell proliferation	1	540	4	16679	0.147504	0.411806	7.72176	2.76118
GO:0006517	protein deglycosylation	1	540	4	16679	0.147504	0.411806	7.72176	2.76118
GO:0007000	nucleolus organization	1	540	4	16679	0.147504	0.411806	7.72176	2.76118
GO:0040038	polar body extrusion after meiotic divisions	1	540	4	16679	0.147504	0.411806	7.72176	2.76118
GO:0032515	negative regulation of phosphoprotein phosphatase activity	1	540	4	16679	0.147504	0.411806	7.72176	2.76118
GO:0003161	cardiac conduction system development	1	540	4	16679	0.147504	0.411806	7.72176	2.76118
GO:0003157	endocardium development	1	540	4	16679	0.147504	0.411806	7.72176	2.76118
GO:0060713	labyrinthine layer morphogenesis	1	540	4	16679	0.147504	0.411806	7.72176	2.76118
GO:0060335	positive regulation of interferon-gamma-mediated signaling pathway	1	540	4	16679	0.147504	0.411806	7.72176	2.76118
GO:2000628	regulation of miRNA metabolic process	1	540	4	16679	0.147504	0.411806	7.72176	2.76118
GO:1901888	regulation of cell junction assembly	1	540	4	16679	0.147504	0.411806	7.72176	2.76118
GO:0060754	positive regulation of mast cell chemotaxis	1	540	4	16679	0.147504	0.411806	7.72176	2.76118
GO:0071922	regulation of cohesin localization to chromatin	1	540	4	16679	0.147504	0.411806	7.72176	2.76118
GO:0051450	myoblast proliferation	1	540	4	16679	0.147504	0.411806	7.72176	2.76118
GO:1900744	regulation of p38MAPK cascade	1	540	4	16679	0.147504	0.411806	7.72176	2.76118
GO:0015849	organic acid transport	1	540	4	16679	0.147504	0.411806	7.72176	2.76118
GO:0045901	positive regulation of translational elongation	1	540	4	16679	0.147504	0.411806	7.72176	2.76118
GO:2000650	negative regulation of sodium ion transmembrane transporter activity	1	540	4	16679	0.147504	0.411806	7.72176	2.76118
GO:0015811	L-cystine transport	1	540	4	16679	0.147504	0.411806	7.72176	2.76118
GO:2000630	positive regulation of miRNA metabolic process	1	540	4	16679	0.147504	0.411806	7.72176	2.76118
GO:0010587	miRNA catabolic process	1	540	4	16679	0.147504	0.411806	7.72176	2.76118
GO:0072384	organelle transport along microtubule	1	540	4	16679	0.147504	0.411806	7.72176	2.76118
GO:0009648	photoperiodism	1	540	4	16679	0.147504	0.411806	7.72176	2.76118
GO:0006651	diacylglycerol biosynthetic process	1	540	4	16679	0.147504	0.411806	7.72176	2.76118
GO:0045132	meiotic chromosome segregation	1	540	4	16679	0.147504	0.411806	7.72176	2.76118
GO:0010724	regulation of definitive erythrocyte differentiation	1	540	4	16679	0.147504	0.411806	7.72176	2.76118
GO:0051295	establishment of meiotic spindle localization	1	540	4	16679	0.147504	0.411806	7.72176	2.76118
GO:0006610	ribosomal protein import into nucleus	1	540	4	16679	0.147504	0.411806	7.72176	2.76118
GO:0055005	ventricular cardiac myofibril assembly	1	540	4	16679	0.147504	0.411806	7.72176	2.76118
GO:0002329	pre-B cell differentiation	1	540	4	16679	0.147504	0.411806	7.72176	2.76118
GO:0006273	lagging strand elongation	1	540	4	16679	0.147504	0.411806	7.72176	2.76118
GO:0061038	uterus morphogenesis	1	540	4	16679	0.147504	0.411806	7.72176	2.76118
GO:0006269	DNA replication, synthesis of RNA primer	1	540	4	16679	0.147504	0.411806	7.72176	2.76118
GO:0048478	replication fork protection	1	540	4	16679	0.147504	0.411806	7.72176	2.76118
GO:0042276	error-prone translesion synthesis	1	540	4	16679	0.147504	0.411806	7.72176	2.76118
GO:0006313	transposition, DNA-mediated	1	540	4	16679	0.147504	0.411806	7.72176	2.76118
GO:0040023	establishment of nucleus localization	1	540	4	16679	0.147504	0.411806	7.72176	2.76118
GO:1902715	positive regulation of interferon-gamma secretion	1	540	4	16679	0.147504	0.411806	7.72176	2.76118
GO:0051315	attachment of mitotic spindle microtubules to kinetochore	1	540	4	16679	0.147504	0.411806	7.72176	2.76118
GO:0016926	protein desumoylation	1	540	4	16679	0.147504	0.411806	7.72176	2.76118
GO:0060693	regulation of branching involved in salivary gland morphogenesis	1	540	4	16679	0.147504	0.411806	7.72176	2.76118
GO:0022615	protein to membrane docking	1	540	4	16679	0.147504	0.411806	7.72176	2.76118
GO:0001780	neutrophil homeostasis	1	540	4	16679	0.147504	0.411806	7.72176	2.76118
GO:0032387	negative regulation of intracellular transport	1	540	4	16679	0.147504	0.411806	7.72176	2.76118
GO:2000347	positive regulation of hepatocyte proliferation	1	540	4	16679	0.147504	0.411806	7.72176	2.76118
GO:0038127	ERBB signaling pathway	1	540	4	16679	0.147504	0.411806	7.72176	2.76118
GO:0034454	microtubule anchoring at centrosome	1	540	4	16679	0.147504	0.411806	7.72176	2.76118
GO:0050882	voluntary musculoskeletal movement	1	540	4	16679	0.147504	0.411806	7.72176	2.76118
GO:0045213	neurotransmitter receptor metabolic process	1	540	4	16679	0.147504	0.411806	7.72176	2.76118
GO:0007260	tyrosine phosphorylation of STAT protein	1	540	4	16679	0.147504	0.411806	7.72176	2.76118
GO:0045637	regulation of myeloid cell differentiation	1	540	4	16679	0.147504	0.411806	7.72176	2.76118
GO:0034088	maintenance of mitotic sister chromatid cohesion	1	540	4	16679	0.147504	0.411806	7.72176	2.76118
GO:0005981	regulation of glycogen catabolic process	1	540	4	16679	0.147504	0.411806	7.72176	2.76118
GO:0021747	cochlear nucleus development	1	540	4	16679	0.147504	0.411806	7.72176	2.76118
GO:0048592	eye morphogenesis	1	540	4	16679	0.147504	0.411806	7.72176	2.76118
GO:0035021	negative regulation of Rac protein signal transduction	1	540	4	16679	0.147504	0.411806	7.72176	2.76118
GO:0001835	blastocyst hatching	1	540	4	16679	0.147504	0.411806	7.72176	2.76118
GO:0030953	astral microtubule organization	1	540	4	16679	0.147504	0.411806	7.72176	2.76118
GO:0051252	regulation of RNA metabolic process	1	540	4	16679	0.147504	0.411806	7.72176	2.76118
GO:0038033	positive regulation of endothelial cell chemotaxis by VEGF-activated vascular endothelial growth factor receptor signaling pathway	1	540	4	16679	0.147504	0.411806	7.72176	2.76118
GO:0010766	negative regulation of sodium ion transport	1	540	4	16679	0.147504	0.411806	7.72176	2.76118
GO:0038028	insulin receptor signaling pathway via phosphatidylinositol 3-kinase	1	540	4	16679	0.147504	0.411806	7.72176	2.76118
GO:0010792	DNA double-strand break processing involved in repair via single-strand annealing	1	540	4	16679	0.147504	0.411806	7.72176	2.76118
GO:2001168	positive regulation of histone H2B ubiquitination	1	540	4	16679	0.147504	0.411806	7.72176	2.76118
GO:0060903	positive regulation of meiosis I	1	540	4	16679	0.147504	0.411806	7.72176	2.76118
GO:0000186	activation of MAPKK activity	4	540	61	16679	0.148041	0.412762	2.02538	2.75593
GO:0007050	cell cycle arrest	7	540	132	16679	0.149894	0.417321	1.63795	2.73799
GO:0051145	smooth muscle cell differentiation	2	540	20	16679	0.151055	0.417321	3.0887	2.72686
GO:0010165	response to X-ray	2	540	20	16679	0.151055	0.417321	3.0887	2.72686
GO:0002052	positive regulation of neuroblast proliferation	2	540	20	16679	0.151055	0.417321	3.0887	2.72686
GO:0002092	positive regulation of receptor internalization	2	540	20	16679	0.151055	0.417321	3.0887	2.72686
GO:0000132	establishment of mitotic spindle orientation	2	540	20	16679	0.151055	0.417321	3.0887	2.72686
GO:0048593	camera-type eye morphogenesis	2	540	20	16679	0.151055	0.417321	3.0887	2.72686
GO:0007595	lactation	3	540	40	16679	0.152478	0.417984	2.31653	2.71332
GO:0030433	ER-associated ubiquitin-dependent protein catabolic process	3	540	40	16679	0.152478	0.417984	2.31653	2.71332
GO:0006383	transcription from RNA polymerase III promoter	3	540	40	16679	0.152478	0.417984	2.31653	2.71332
GO:0045595	regulation of cell differentiation	3	540	40	16679	0.152478	0.417984	2.31653	2.71332
GO:0040007	growth	3	540	40	16679	0.152478	0.417984	2.31653	2.71332
GO:0034446	substrate adhesion-dependent cell spreading	3	540	40	16679	0.152478	0.417984	2.31653	2.71332
GO:0043065	positive regulation of apoptotic process	14	540	313	16679	0.154862	0.42397	1.38153	2.69095
GO:0006644	phospholipid metabolic process	8	540	159	16679	0.158126	0.430918	1.55406	2.66086
GO:0010595	positive regulation of endothelial cell migration	3	540	41	16679	0.160041	0.430918	2.26003	2.64348
GO:0046034	ATP metabolic process	2	540	21	16679	0.16216	0.430918	2.94162	2.62451
GO:0006997	nucleus organization	2	540	21	16679	0.16216	0.430918	2.94162	2.62451
GO:0008156	negative regulation of DNA replication	2	540	21	16679	0.16216	0.430918	2.94162	2.62451
GO:0001782	B cell homeostasis	2	540	21	16679	0.16216	0.430918	2.94162	2.62451
GO:0031146	SCF-dependent proteasomal ubiquitin-dependent protein catabolic process	2	540	21	16679	0.16216	0.430918	2.94162	2.62451
GO:0007017	microtubule-based process	3	540	42	16679	0.167715	0.430918	2.20622	2.57592
GO:0072659	protein localization to plasma membrane	4	540	65	16679	0.172064	0.430918	1.90074	2.53898
GO:0000902	cell morphogenesis	4	540	65	16679	0.172064	0.430918	1.90074	2.53898
GO:0001764	neuron migration	6	540	113	16679	0.173164	0.430918	1.64002	2.52979
GO:0048675	axon extension	2	540	22	16679	0.173404	0.430918	2.80791	2.52779
GO:0048844	artery morphogenesis	2	540	22	16679	0.173404	0.430918	2.80791	2.52779
GO:0006261	DNA-dependent DNA replication	2	540	22	16679	0.173404	0.430918	2.80791	2.52779
GO:0021522	spinal cord motor neuron differentiation	2	540	22	16679	0.173404	0.430918	2.80791	2.52779
GO:0032728	positive regulation of interferon-beta production	2	540	22	16679	0.173404	0.430918	2.80791	2.52779
GO:0042503	tyrosine phosphorylation of Stat3 protein	1	540	5	16679	0.174279	0.430918	6.17741	2.52053
GO:1903053	regulation of extracellular matrix organization	1	540	5	16679	0.174279	0.430918	6.17741	2.52053
GO:0007598	blood coagulation, extrinsic pathway	1	540	5	16679	0.174279	0.430918	6.17741	2.52053
GO:0051057	positive regulation of small GTPase mediated signal transduction	1	540	5	16679	0.174279	0.430918	6.17741	2.52053
GO:0045762	positive regulation of adenylate cyclase activity	1	540	5	16679	0.174279	0.430918	6.17741	2.52053
GO:0072189	ureter development	1	540	5	16679	0.174279	0.430918	6.17741	2.52053
GO:0003283	atrial septum development	1	540	5	16679	0.174279	0.430918	6.17741	2.52053
GO:0071481	cellular response to X-ray	1	540	5	16679	0.174279	0.430918	6.17741	2.52053
GO:0006868	glutamine transport	1	540	5	16679	0.174279	0.430918	6.17741	2.52053
GO:0061591	calcium activated galactosylceramide scrambling	1	540	5	16679	0.174279	0.430918	6.17741	2.52053
GO:0031062	positive regulation of histone methylation	1	540	5	16679	0.174279	0.430918	6.17741	2.52053
GO:0061590	calcium activated phosphatidylcholine scrambling	1	540	5	16679	0.174279	0.430918	6.17741	2.52053
GO:0007221	positive regulation of transcription of Notch receptor target	1	540	5	16679	0.174279	0.430918	6.17741	2.52053
GO:0019563	glycerol catabolic process	1	540	5	16679	0.174279	0.430918	6.17741	2.52053
GO:0071028	nuclear mRNA surveillance	1	540	5	16679	0.174279	0.430918	6.17741	2.52053
GO:2001028	positive regulation of endothelial cell chemotaxis	1	540	5	16679	0.174279	0.430918	6.17741	2.52053
GO:2000987	positive regulation of behavioral fear response	1	540	5	16679	0.174279	0.430918	6.17741	2.52053
GO:0014842	regulation of satellite cell proliferation	1	540	5	16679	0.174279	0.430918	6.17741	2.52053
GO:2000189	positive regulation of cholesterol homeostasis	1	540	5	16679	0.174279	0.430918	6.17741	2.52053
GO:0031442	positive regulation of mRNA 3'-end processing	1	540	5	16679	0.174279	0.430918	6.17741	2.52053
GO:0035630	bone mineralization involved in bone maturation	1	540	5	16679	0.174279	0.430918	6.17741	2.52053
GO:0046599	regulation of centriole replication	1	540	5	16679	0.174279	0.430918	6.17741	2.52053
GO:0007033	vacuole organization	1	540	5	16679	0.174279	0.430918	6.17741	2.52053
GO:0033152	immunoglobulin V(D)J recombination	1	540	5	16679	0.174279	0.430918	6.17741	2.52053
GO:2000615	regulation of histone H3-K9 acetylation	1	540	5	16679	0.174279	0.430918	6.17741	2.52053
GO:0014732	skeletal muscle atrophy	1	540	5	16679	0.174279	0.430918	6.17741	2.52053
GO:0060750	epithelial cell proliferation involved in mammary gland duct elongation	1	540	5	16679	0.174279	0.430918	6.17741	2.52053
GO:0032411	positive regulation of transporter activity	1	540	5	16679	0.174279	0.430918	6.17741	2.52053
GO:0016202	regulation of striated muscle tissue development	1	540	5	16679	0.174279	0.430918	6.17741	2.52053
GO:0072602	interleukin-4 secretion	1	540	5	16679	0.174279	0.430918	6.17741	2.52053
GO:0071168	protein localization to chromatin	1	540	5	16679	0.174279	0.430918	6.17741	2.52053
GO:0010571	positive regulation of nuclear cell cycle DNA replication	1	540	5	16679	0.174279	0.430918	6.17741	2.52053
GO:0001661	conditioned taste aversion	1	540	5	16679	0.174279	0.430918	6.17741	2.52053
GO:0000154	rRNA modification	1	540	5	16679	0.174279	0.430918	6.17741	2.52053
GO:0008588	release of cytoplasmic sequestered NF-kappaB	1	540	5	16679	0.174279	0.430918	6.17741	2.52053
GO:0010739	positive regulation of protein kinase A signaling	1	540	5	16679	0.174279	0.430918	6.17741	2.52053
GO:0042796	snRNA transcription from RNA polymerase III promoter	1	540	5	16679	0.174279	0.430918	6.17741	2.52053
GO:0060669	embryonic placenta morphogenesis	1	540	5	16679	0.174279	0.430918	6.17741	2.52053
GO:0060665	regulation of branching involved in salivary gland morphogenesis by mesenchymal-epithelial signaling	1	540	5	16679	0.174279	0.430918	6.17741	2.52053
GO:0033081	regulation of T cell differentiation in thymus	1	540	5	16679	0.174279	0.430918	6.17741	2.52053
GO:0019896	axon transport of mitochondrion	1	540	5	16679	0.174279	0.430918	6.17741	2.52053
GO:0071681	cellular response to indole-3-methanol	1	540	5	16679	0.174279	0.430918	6.17741	2.52053
GO:0021540	corpus callosum morphogenesis	1	540	5	16679	0.174279	0.430918	6.17741	2.52053
GO:0006312	mitotic recombination	1	540	5	16679	0.174279	0.430918	6.17741	2.52053
GO:0061309	cardiac neural crest cell development involved in outflow tract morphogenesis	1	540	5	16679	0.174279	0.430918	6.17741	2.52053
GO:0048496	maintenance of organ identity	1	540	5	16679	0.174279	0.430918	6.17741	2.52053
GO:0061333	renal tubule morphogenesis	1	540	5	16679	0.174279	0.430918	6.17741	2.52053
GO:0002821	positive regulation of adaptive immune response	1	540	5	16679	0.174279	0.430918	6.17741	2.52053
GO:1903358	regulation of Golgi organization	1	540	5	16679	0.174279	0.430918	6.17741	2.52053
GO:0033326	cerebrospinal fluid secretion	1	540	5	16679	0.174279	0.430918	6.17741	2.52053
GO:0035469	determination of pancreatic left/right asymmetry	1	540	5	16679	0.174279	0.430918	6.17741	2.52053
GO:0006725	cellular aromatic compound metabolic process	1	540	5	16679	0.174279	0.430918	6.17741	2.52053
GO:0007262	STAT protein import into nucleus	1	540	5	16679	0.174279	0.430918	6.17741	2.52053
GO:0051971	positive regulation of transmission of nerve impulse	1	540	5	16679	0.174279	0.430918	6.17741	2.52053
GO:0042407	cristae formation	1	540	5	16679	0.174279	0.430918	6.17741	2.52053
GO:0035912	dorsal aorta morphogenesis	1	540	5	16679	0.174279	0.430918	6.17741	2.52053
GO:1990564	protein polyufmylation	1	540	5	16679	0.174279	0.430918	6.17741	2.52053
GO:0060998	regulation of dendritic spine development	1	540	5	16679	0.174279	0.430918	6.17741	2.52053
GO:0019439	aromatic compound catabolic process	1	540	5	16679	0.174279	0.430918	6.17741	2.52053
GO:0060956	endocardial cell differentiation	1	540	5	16679	0.174279	0.430918	6.17741	2.52053
GO:0060179	male mating behavior	1	540	5	16679	0.174279	0.430918	6.17741	2.52053
GO:0060117	auditory receptor cell development	1	540	5	16679	0.174279	0.430918	6.17741	2.52053
GO:0035093	spermatogenesis, exchange of chromosomal proteins	1	540	5	16679	0.174279	0.430918	6.17741	2.52053
GO:0030011	maintenance of cell polarity	1	540	5	16679	0.174279	0.430918	6.17741	2.52053
GO:0060100	positive regulation of phagocytosis, engulfment	1	540	5	16679	0.174279	0.430918	6.17741	2.52053
GO:0016482	cytoplasmic transport	1	540	5	16679	0.174279	0.430918	6.17741	2.52053
GO:1900102	negative regulation of endoplasmic reticulum unfolded protein response	1	540	5	16679	0.174279	0.430918	6.17741	2.52053
GO:0001942	hair follicle development	3	540	43	16679	0.175492	0.432404	2.15491	2.51052
GO:0006605	protein targeting	3	540	43	16679	0.175492	0.432404	2.15491	2.51052
GO:0031124	mRNA 3'-end processing	3	540	43	16679	0.175492	0.432404	2.15491	2.51052
GO:0007264	small GTPase mediated signal transduction	15	540	348	16679	0.175806	0.432674	1.33134	2.50794
GO:0030036	actin cytoskeleton organization	8	540	164	16679	0.176671	0.434299	1.50668	2.50086
GO:0001938	positive regulation of endothelial cell proliferation	4	540	66	16679	0.178269	0.436469	1.87194	2.48788
GO:0032088	negative regulation of NF-kappaB transcription factor activity	4	540	66	16679	0.178269	0.436469	1.87194	2.48788
GO:0043154	negative regulation of cysteine-type endopeptidase activity involved in apoptotic process	4	540	66	16679	0.178269	0.436469	1.87194	2.48788
GO:0043086	negative regulation of catalytic activity	5	540	90	16679	0.179895	0.436469	1.71595	2.47477
GO:0031532	actin cytoskeleton reorganization	3	540	44	16679	0.183367	0.436469	2.10593	2.4472
GO:0071230	cellular response to amino acid stimulus	3	540	44	16679	0.183367	0.436469	2.10593	2.4472
GO:0001890	placenta development	3	540	44	16679	0.183367	0.436469	2.10593	2.4472
GO:0000083	regulation of transcription involved in G1/S transition of mitotic cell cycle	2	540	23	16679	0.184767	0.436469	2.68583	2.43622
GO:0045862	positive regulation of proteolysis	2	540	23	16679	0.184767	0.436469	2.68583	2.43622
GO:0006513	protein monoubiquitination	2	540	23	16679	0.184767	0.436469	2.68583	2.43622
GO:0000245	spliceosomal complex assembly	2	540	23	16679	0.184767	0.436469	2.68583	2.43622
GO:0007052	mitotic spindle organization	2	540	23	16679	0.184767	0.436469	2.68583	2.43622
GO:0006612	protein targeting to membrane	2	540	23	16679	0.184767	0.436469	2.68583	2.43622
GO:0002931	response to ischemia	2	540	23	16679	0.184767	0.436469	2.68583	2.43622
GO:0009416	response to light stimulus	2	540	23	16679	0.184767	0.436469	2.68583	2.43622
GO:0000045	autophagic vacuole assembly	3	540	45	16679	0.191332	0.436469	2.05914	2.38585
GO:0045785	positive regulation of cell adhesion	3	540	45	16679	0.191332	0.436469	2.05914	2.38585
GO:0032092	positive regulation of protein binding	3	540	45	16679	0.191332	0.436469	2.05914	2.38585
GO:0045597	positive regulation of cell differentiation	3	540	45	16679	0.191332	0.436469	2.05914	2.38585
GO:0030522	intracellular receptor signaling pathway	3	540	45	16679	0.191332	0.436469	2.05914	2.38585
GO:0043066	negative regulation of apoptotic process	21	540	520	16679	0.194189	0.436469	1.24736	2.36447
GO:0042060	wound healing	5	540	93	16679	0.196057	0.436469	1.66059	2.35066
GO:0045739	positive regulation of DNA repair	2	540	24	16679	0.196231	0.436469	2.57392	2.34937
GO:0009880	embryonic pattern specification	2	540	24	16679	0.196231	0.436469	2.57392	2.34937
GO:0046580	negative regulation of Ras protein signal transduction	2	540	24	16679	0.196231	0.436469	2.57392	2.34937
GO:0051493	regulation of cytoskeleton organization	2	540	24	16679	0.196231	0.436469	2.57392	2.34937
GO:0051412	response to corticosterone	2	540	24	16679	0.196231	0.436469	2.57392	2.34937
GO:0006270	DNA replication initiation	2	540	24	16679	0.196231	0.436469	2.57392	2.34937
GO:0016571	histone methylation	2	540	24	16679	0.196231	0.436469	2.57392	2.34937
GO:0043647	inositol phosphate metabolic process	3	540	46	16679	0.199382	0.436469	2.01437	2.32639
GO:0071320	cellular response to cAMP	3	540	46	16679	0.199382	0.436469	2.01437	2.32639
GO:0043966	histone H3 acetylation	3	540	46	16679	0.199382	0.436469	2.01437	2.32639
GO:0030814	regulation of cAMP metabolic process	1	540	6	16679	0.200211	0.436469	5.14784	2.3204
GO:0030823	regulation of cGMP metabolic process	1	540	6	16679	0.200211	0.436469	5.14784	2.3204
GO:0003211	cardiac ventricle formation	1	540	6	16679	0.200211	0.436469	5.14784	2.3204
GO:0035520	monoubiquitinated protein deubiquitination	1	540	6	16679	0.200211	0.436469	5.14784	2.3204
GO:0046850	regulation of bone remodeling	1	540	6	16679	0.200211	0.436469	5.14784	2.3204
GO:0007182	common-partner SMAD protein phosphorylation	1	540	6	16679	0.200211	0.436469	5.14784	2.3204
GO:0043576	regulation of respiratory gaseous exchange	1	540	6	16679	0.200211	0.436469	5.14784	2.3204
GO:0046822	regulation of nucleocytoplasmic transport	1	540	6	16679	0.200211	0.436469	5.14784	2.3204
GO:0001504	neurotransmitter uptake	1	540	6	16679	0.200211	0.436469	5.14784	2.3204
GO:0010498	proteasomal protein catabolic process	1	540	6	16679	0.200211	0.436469	5.14784	2.3204
GO:0032933	SREBP signaling pathway	1	540	6	16679	0.200211	0.436469	5.14784	2.3204
GO:0031053	primary miRNA processing	1	540	6	16679	0.200211	0.436469	5.14784	2.3204
GO:0021785	branchiomotor neuron axon guidance	1	540	6	16679	0.200211	0.436469	5.14784	2.3204
GO:0051574	positive regulation of histone H3-K9 methylation	1	540	6	16679	0.200211	0.436469	5.14784	2.3204
GO:0051573	negative regulation of histone H3-K9 methylation	1	540	6	16679	0.200211	0.436469	5.14784	2.3204
GO:0008211	glucocorticoid metabolic process	1	540	6	16679	0.200211	0.436469	5.14784	2.3204
GO:0051155	positive regulation of striated muscle cell differentiation	1	540	6	16679	0.200211	0.436469	5.14784	2.3204
GO:0042471	ear morphogenesis	1	540	6	16679	0.200211	0.436469	5.14784	2.3204
GO:0051150	regulation of smooth muscle cell differentiation	1	540	6	16679	0.200211	0.436469	5.14784	2.3204
GO:0051151	negative regulation of smooth muscle cell differentiation	1	540	6	16679	0.200211	0.436469	5.14784	2.3204
GO:0044321	response to leptin	1	540	6	16679	0.200211	0.436469	5.14784	2.3204
GO:1900246	positive regulation of RIG-I signaling pathway	1	540	6	16679	0.200211	0.436469	5.14784	2.3204
GO:0010452	histone H3-K36 methylation	1	540	6	16679	0.200211	0.436469	5.14784	2.3204
GO:0060020	Bergmann glial cell differentiation	1	540	6	16679	0.200211	0.436469	5.14784	2.3204
GO:0050428	3'-phosphoadenosine 5'-phosphosulfate biosynthetic process	1	540	6	16679	0.200211	0.436469	5.14784	2.3204
GO:0007098	centrosome cycle	1	540	6	16679	0.200211	0.436469	5.14784	2.3204
GO:0021517	ventral spinal cord development	1	540	6	16679	0.200211	0.436469	5.14784	2.3204
GO:0048012	hepatocyte growth factor receptor signaling pathway	1	540	6	16679	0.200211	0.436469	5.14784	2.3204
GO:0048733	sebaceous gland development	1	540	6	16679	0.200211	0.436469	5.14784	2.3204
GO:0071569	protein ufmylation	1	540	6	16679	0.200211	0.436469	5.14784	2.3204
GO:0048311	mitochondrion distribution	1	540	6	16679	0.200211	0.436469	5.14784	2.3204
GO:0014829	vascular smooth muscle contraction	1	540	6	16679	0.200211	0.436469	5.14784	2.3204
GO:0061458	reproductive system development	1	540	6	16679	0.200211	0.436469	5.14784	2.3204
GO:0060744	mammary gland branching involved in thelarche	1	540	6	16679	0.200211	0.436469	5.14784	2.3204
GO:0071910	determination of liver left/right asymmetry	1	540	6	16679	0.200211	0.436469	5.14784	2.3204
GO:0006013	mannose metabolic process	1	540	6	16679	0.200211	0.436469	5.14784	2.3204
GO:0006900	membrane budding	1	540	6	16679	0.200211	0.436469	5.14784	2.3204
GO:0021889	olfactory bulb interneuron differentiation	1	540	6	16679	0.200211	0.436469	5.14784	2.3204
GO:0033601	positive regulation of mammary gland epithelial cell proliferation	1	540	6	16679	0.200211	0.436469	5.14784	2.3204
GO:0009649	entrainment of circadian clock	1	540	6	16679	0.200211	0.436469	5.14784	2.3204
GO:1901018	positive regulation of potassium ion transmembrane transporter activity	1	540	6	16679	0.200211	0.436469	5.14784	2.3204
GO:0071174	mitotic spindle checkpoint	1	540	6	16679	0.200211	0.436469	5.14784	2.3204
GO:2000641	regulation of early endosome to late endosome transport	1	540	6	16679	0.200211	0.436469	5.14784	2.3204
GO:0072383	plus-end-directed vesicle transport along microtubule	1	540	6	16679	0.200211	0.436469	5.14784	2.3204
GO:2000288	positive regulation of myoblast proliferation	1	540	6	16679	0.200211	0.436469	5.14784	2.3204
GO:0048864	stem cell development	1	540	6	16679	0.200211	0.436469	5.14784	2.3204
GO:0003406	retinal pigment epithelium development	1	540	6	16679	0.200211	0.436469	5.14784	2.3204
GO:0050774	negative regulation of dendrite morphogenesis	1	540	6	16679	0.200211	0.436469	5.14784	2.3204
GO:0035357	peroxisome proliferator activated receptor signaling pathway	1	540	6	16679	0.200211	0.436469	5.14784	2.3204
GO:0072307	regulation of metanephric nephron tubule epithelial cell differentiation	1	540	6	16679	0.200211	0.436469	5.14784	2.3204
GO:0061049	cell growth involved in cardiac muscle cell development	1	540	6	16679	0.200211	0.436469	5.14784	2.3204
GO:0016075	rRNA catabolic process	1	540	6	16679	0.200211	0.436469	5.14784	2.3204
GO:0006323	DNA packaging	1	540	6	16679	0.200211	0.436469	5.14784	2.3204
GO:2001259	positive regulation of cation channel activity	1	540	6	16679	0.200211	0.436469	5.14784	2.3204
GO:0001711	endodermal cell fate commitment	1	540	6	16679	0.200211	0.436469	5.14784	2.3204
GO:0043009	chordate embryonic development	1	540	6	16679	0.200211	0.436469	5.14784	2.3204
GO:2001275	positive regulation of glucose import in response to insulin stimulus	1	540	6	16679	0.200211	0.436469	5.14784	2.3204
GO:0021587	cerebellum morphogenesis	1	540	6	16679	0.200211	0.436469	5.14784	2.3204
GO:0022612	gland morphogenesis	1	540	6	16679	0.200211	0.436469	5.14784	2.3204
GO:0006356	regulation of transcription from RNA polymerase I promoter	1	540	6	16679	0.200211	0.436469	5.14784	2.3204
GO:0035735	intraciliary transport involved in cilium morphogenesis	1	540	6	16679	0.200211	0.436469	5.14784	2.3204
GO:1900042	positive regulation of interleukin-2 secretion	1	540	6	16679	0.200211	0.436469	5.14784	2.3204
GO:0018206	peptidyl-methionine modification	1	540	6	16679	0.200211	0.436469	5.14784	2.3204
GO:0010631	epithelial cell migration	1	540	6	16679	0.200211	0.436469	5.14784	2.3204
GO:0030104	water homeostasis	1	540	6	16679	0.200211	0.436469	5.14784	2.3204
GO:0050881	musculoskeletal movement	1	540	6	16679	0.200211	0.436469	5.14784	2.3204
GO:0007253	cytoplasmic sequestering of NF-kappaB	1	540	6	16679	0.200211	0.436469	5.14784	2.3204
GO:0048505	regulation of timing of cell differentiation	1	540	6	16679	0.200211	0.436469	5.14784	2.3204
GO:0072015	glomerular visceral epithelial cell development	1	540	6	16679	0.200211	0.436469	5.14784	2.3204
GO:0051683	establishment of Golgi localization	1	540	6	16679	0.200211	0.436469	5.14784	2.3204
GO:0090036	regulation of protein kinase C signaling	1	540	6	16679	0.200211	0.436469	5.14784	2.3204
GO:0043535	regulation of blood vessel endothelial cell migration	1	540	6	16679	0.200211	0.436469	5.14784	2.3204
GO:0060982	coronary artery morphogenesis	1	540	6	16679	0.200211	0.436469	5.14784	2.3204
GO:0071321	cellular response to cGMP	1	540	6	16679	0.200211	0.436469	5.14784	2.3204
GO:0010793	regulation of mRNA export from nucleus	1	540	6	16679	0.200211	0.436469	5.14784	2.3204
GO:0051222	positive regulation of protein transport	1	540	6	16679	0.200211	0.436469	5.14784	2.3204
GO:0018344	protein geranylgeranylation	1	540	6	16679	0.200211	0.436469	5.14784	2.3204
GO:0017121	phospholipid scrambling	1	540	6	16679	0.200211	0.436469	5.14784	2.3204
GO:0006865	amino acid transport	3	540	47	16679	0.20751	0.445631	1.97151	2.26874
GO:0021766	hippocampus development	3	540	47	16679	0.20751	0.445631	1.97151	2.26874
GO:0043525	positive regulation of neuron apoptotic process	3	540	47	16679	0.20751	0.445631	1.97151	2.26874
GO:0046488	phosphatidylinositol metabolic process	2	540	25	16679	0.207779	0.445631	2.47096	2.26688
GO:0032967	positive regulation of collagen biosynthetic process	2	540	25	16679	0.207779	0.445631	2.47096	2.26688
GO:0046907	intracellular transport	2	540	25	16679	0.207779	0.445631	2.47096	2.26688
GO:0007029	endoplasmic reticulum organization	2	540	25	16679	0.207779	0.445631	2.47096	2.26688
GO:0000289	nuclear-transcribed mRNA poly(A) tail shortening	2	540	25	16679	0.207779	0.445631	2.47096	2.26688
GO:0000281	mitotic cytokinesis	2	540	25	16679	0.207779	0.445631	2.47096	2.26688
GO:0006906	vesicle fusion	2	540	25	16679	0.207779	0.445631	2.47096	2.26688
GO:0061418	regulation of transcription from RNA polymerase II promoter in response to hypoxia	2	540	25	16679	0.207779	0.445631	2.47096	2.26688
GO:0010575	positive regulation vascular endothelial growth factor production	2	540	25	16679	0.207779	0.445631	2.47096	2.26688
GO:0008045	motor neuron axon guidance	2	540	25	16679	0.207779	0.445631	2.47096	2.26688
GO:0043388	positive regulation of DNA binding	2	540	25	16679	0.207779	0.445631	2.47096	2.26688
GO:2001243	negative regulation of intrinsic apoptotic signaling pathway	2	540	25	16679	0.207779	0.445631	2.47096	2.26688
GO:0046329	negative regulation of JNK cascade	2	540	25	16679	0.207779	0.445631	2.47096	2.26688
GO:0007611	learning or memory	3	540	48	16679	0.215711	0.44707	1.93044	2.21283
GO:0008542	visual learning	3	540	48	16679	0.215711	0.44707	1.93044	2.21283
GO:0006369	termination of RNA polymerase II transcription	3	540	48	16679	0.215711	0.44707	1.93044	2.21283
GO:0006325	chromatin organization	10	540	227	16679	0.21582	0.44707	1.36066	2.2121
GO:0010976	positive regulation of neuron projection development	4	540	72	16679	0.216931	0.44707	1.71595	2.20469
GO:0006368	transcription elongation from RNA polymerase II promoter	4	540	72	16679	0.216931	0.44707	1.71595	2.20469
GO:0000722	telomere maintenance via recombination	2	540	26	16679	0.219393	0.44707	2.37593	2.18841
GO:0045880	positive regulation of smoothened signaling pathway	2	540	26	16679	0.219393	0.44707	2.37593	2.18841
GO:0030316	osteoclast differentiation	2	540	26	16679	0.219393	0.44707	2.37593	2.18841
GO:0006378	mRNA polyadenylation	2	540	26	16679	0.219393	0.44707	2.37593	2.18841
GO:0070979	protein K11-linked ubiquitination	2	540	26	16679	0.219393	0.44707	2.37593	2.18841
GO:0043484	regulation of RNA splicing	2	540	26	16679	0.219393	0.44707	2.37593	2.18841
GO:0045727	positive regulation of translation	3	540	49	16679	0.223977	0.44707	1.89104	2.15858
GO:0003254	regulation of membrane depolarization	1	540	7	16679	0.225328	0.44707	4.41243	2.1499
GO:0010501	RNA secondary structure unwinding	1	540	7	16679	0.225328	0.44707	4.41243	2.1499
GO:0031340	positive regulation of vesicle fusion	1	540	7	16679	0.225328	0.44707	4.41243	2.1499
GO:2000096	positive regulation of Wnt signaling pathway, planar cell polarity pathway	1	540	7	16679	0.225328	0.44707	4.41243	2.1499
GO:0033627	cell adhesion mediated by integrin	1	540	7	16679	0.225328	0.44707	4.41243	2.1499
GO:0006072	glycerol-3-phosphate metabolic process	1	540	7	16679	0.225328	0.44707	4.41243	2.1499
GO:0006473	protein acetylation	1	540	7	16679	0.225328	0.44707	4.41243	2.1499
GO:0006474	N-terminal protein amino acid acetylation	1	540	7	16679	0.225328	0.44707	4.41243	2.1499
GO:0006384	transcription initiation from RNA polymerase III promoter	1	540	7	16679	0.225328	0.44707	4.41243	2.1499
GO:2001022	positive regulation of response to DNA damage stimulus	1	540	7	16679	0.225328	0.44707	4.41243	2.1499
GO:0051569	regulation of histone H3-K4 methylation	1	540	7	16679	0.225328	0.44707	4.41243	2.1499
GO:0035148	tube formation	1	540	7	16679	0.225328	0.44707	4.41243	2.1499
GO:0042035	regulation of cytokine biosynthetic process	1	540	7	16679	0.225328	0.44707	4.41243	2.1499
GO:0097062	dendritic spine maintenance	1	540	7	16679	0.225328	0.44707	4.41243	2.1499
GO:0043297	apical junction assembly	1	540	7	16679	0.225328	0.44707	4.41243	2.1499
GO:0001961	positive regulation of cytokine-mediated signaling pathway	1	540	7	16679	0.225328	0.44707	4.41243	2.1499
GO:0048024	regulation of mRNA splicing, via spliceosome	1	540	7	16679	0.225328	0.44707	4.41243	2.1499
GO:0048793	pronephros development	1	540	7	16679	0.225328	0.44707	4.41243	2.1499
GO:0036089	cleavage furrow formation	1	540	7	16679	0.225328	0.44707	4.41243	2.1499
GO:0021902	commitment of neuronal cell to specific neuron type in forebrain	1	540	7	16679	0.225328	0.44707	4.41243	2.1499
GO:2000188	regulation of cholesterol homeostasis	1	540	7	16679	0.225328	0.44707	4.41243	2.1499
GO:0036302	atrioventricular canal development	1	540	7	16679	0.225328	0.44707	4.41243	2.1499
GO:0046578	regulation of Ras protein signal transduction	1	540	7	16679	0.225328	0.44707	4.41243	2.1499
GO:0000290	deadenylation-dependent decapping of nuclear-transcribed mRNA	1	540	7	16679	0.225328	0.44707	4.41243	2.1499
GO:0033194	response to hydroperoxide	1	540	7	16679	0.225328	0.44707	4.41243	2.1499
GO:0035280	miRNA loading onto RISC involved in gene silencing by miRNA	1	540	7	16679	0.225328	0.44707	4.41243	2.1499
GO:0006929	substrate-dependent cell migration	1	540	7	16679	0.225328	0.44707	4.41243	2.1499
GO:1901841	regulation of high voltage-gated calcium channel activity	1	540	7	16679	0.225328	0.44707	4.41243	2.1499
GO:1900364	negative regulation of mRNA polyadenylation	1	540	7	16679	0.225328	0.44707	4.41243	2.1499
GO:1901017	negative regulation of potassium ion transmembrane transporter activity	1	540	7	16679	0.225328	0.44707	4.41243	2.1499
GO:1901016	regulation of potassium ion transmembrane transporter activity	1	540	7	16679	0.225328	0.44707	4.41243	2.1499
GO:0010586	miRNA metabolic process	1	540	7	16679	0.225328	0.44707	4.41243	2.1499
GO:0001667	ameboidal-type cell migration	1	540	7	16679	0.225328	0.44707	4.41243	2.1499
GO:0045955	negative regulation of calcium ion-dependent exocytosis	1	540	7	16679	0.225328	0.44707	4.41243	2.1499
GO:0048842	positive regulation of axon extension involved in axon guidance	1	540	7	16679	0.225328	0.44707	4.41243	2.1499
GO:0014033	neural crest cell differentiation	1	540	7	16679	0.225328	0.44707	4.41243	2.1499
GO:0042795	snRNA transcription from RNA polymerase II promoter	1	540	7	16679	0.225328	0.44707	4.41243	2.1499
GO:0038084	vascular endothelial growth factor signaling pathway	1	540	7	16679	0.225328	0.44707	4.41243	2.1499
GO:0043304	regulation of mast cell degranulation	1	540	7	16679	0.225328	0.44707	4.41243	2.1499
GO:0003085	negative regulation of systemic arterial blood pressure	1	540	7	16679	0.225328	0.44707	4.41243	2.1499
GO:0045581	negative regulation of T cell differentiation	1	540	7	16679	0.225328	0.44707	4.41243	2.1499
GO:0042255	ribosome assembly	1	540	7	16679	0.225328	0.44707	4.41243	2.1499
GO:0035721	intraciliary retrograde transport	1	540	7	16679	0.225328	0.44707	4.41243	2.1499
GO:2001224	positive regulation of neuron migration	1	540	7	16679	0.225328	0.44707	4.41243	2.1499
GO:0035767	endothelial cell chemotaxis	1	540	7	16679	0.225328	0.44707	4.41243	2.1499
GO:0043089	positive regulation of Cdc42 GTPase activity	1	540	7	16679	0.225328	0.44707	4.41243	2.1499
GO:0031666	positive regulation of lipopolysaccharide-mediated signaling pathway	1	540	7	16679	0.225328	0.44707	4.41243	2.1499
GO:0016584	nucleosome positioning	1	540	7	16679	0.225328	0.44707	4.41243	2.1499
GO:0034144	negative regulation of toll-like receptor 4 signaling pathway	1	540	7	16679	0.225328	0.44707	4.41243	2.1499
GO:0045616	regulation of keratinocyte differentiation	1	540	7	16679	0.225328	0.44707	4.41243	2.1499
GO:0042415	norepinephrine metabolic process	1	540	7	16679	0.225328	0.44707	4.41243	2.1499
GO:0051988	regulation of attachment of spindle microtubules to kinetochore	1	540	7	16679	0.225328	0.44707	4.41243	2.1499
GO:0051983	regulation of chromosome segregation	1	540	7	16679	0.225328	0.44707	4.41243	2.1499
GO:0060510	Type II pneumocyte differentiation	1	540	7	16679	0.225328	0.44707	4.41243	2.1499
GO:0043496	regulation of protein homodimerization activity	1	540	7	16679	0.225328	0.44707	4.41243	2.1499
GO:0000460	maturation of 5.8S rRNA	1	540	7	16679	0.225328	0.44707	4.41243	2.1499
GO:0090050	positive regulation of cell migration involved in sprouting angiogenesis	1	540	7	16679	0.225328	0.44707	4.41243	2.1499
GO:0051694	pointed-end actin filament capping	1	540	7	16679	0.225328	0.44707	4.41243	2.1499
GO:0043931	ossification involved in bone maturation	1	540	7	16679	0.225328	0.44707	4.41243	2.1499
GO:0035879	plasma membrane lactate transport	1	540	7	16679	0.225328	0.44707	4.41243	2.1499
GO:0031123	RNA 3'-end processing	1	540	7	16679	0.225328	0.44707	4.41243	2.1499
GO:0060124	positive regulation of growth hormone secretion	1	540	7	16679	0.225328	0.44707	4.41243	2.1499
GO:0050856	regulation of T cell receptor signaling pathway	1	540	7	16679	0.225328	0.44707	4.41243	2.1499
GO:1990138	neuron projection extension	1	540	7	16679	0.225328	0.44707	4.41243	2.1499
GO:0032288	myelin assembly	1	540	7	16679	0.225328	0.44707	4.41243	2.1499
GO:0017145	stem cell division	1	540	7	16679	0.225328	0.44707	4.41243	2.1499
GO:0002903	negative regulation of B cell apoptotic process	1	540	7	16679	0.225328	0.44707	4.41243	2.1499
GO:0042517	positive regulation of tyrosine phosphorylation of Stat3 protein	2	540	27	16679	0.231058	0.457154	2.28793	2.11367
GO:0001816	cytokine production	2	540	27	16679	0.231058	0.457154	2.28793	2.11367
GO:0030099	myeloid cell differentiation	2	540	27	16679	0.231058	0.457154	2.28793	2.11367
GO:0010212	response to ionizing radiation	3	540	50	16679	0.232302	0.459187	1.85322	2.10592
GO:0010628	positive regulation of gene expression	10	540	232	16679	0.234025	0.459616	1.33134	2.09527
GO:0061024	membrane organization	7	540	152	16679	0.235455	0.459616	1.42243	2.08648
GO:0014070	response to organic cyclic compound	6	540	126	16679	0.236569	0.459616	1.47081	2.07967
GO:0048661	positive regulation of smooth muscle cell proliferation	3	540	51	16679	0.240682	0.459616	1.81688	2.0548
GO:0051591	response to cAMP	3	540	51	16679	0.240682	0.459616	1.81688	2.0548
GO:0009411	response to UV	3	540	51	16679	0.240682	0.459616	1.81688	2.0548
GO:0007131	reciprocal meiotic recombination	2	540	28	16679	0.242759	0.459616	2.20622	2.0424
GO:0006891	intra-Golgi vesicle-mediated transport	2	540	28	16679	0.242759	0.459616	2.20622	2.0424
GO:0045664	regulation of neuron differentiation	2	540	28	16679	0.242759	0.459616	2.20622	2.0424
GO:0090503	RNA phosphodiester bond hydrolysis, exonucleolytic	2	540	28	16679	0.242759	0.459616	2.20622	2.0424
GO:0030513	positive regulation of BMP signaling pathway	2	540	28	16679	0.242759	0.459616	2.20622	2.0424
GO:0048568	embryonic organ development	2	540	28	16679	0.242759	0.459616	2.20622	2.0424
GO:0043967	histone H4 acetylation	2	540	28	16679	0.242759	0.459616	2.20622	2.0424
GO:0042254	ribosome biogenesis	4	540	76	16679	0.243843	0.459616	1.62563	2.03598
GO:0090305	nucleic acid phosphodiester bond hydrolysis	6	540	128	16679	0.246901	0.459616	1.44783	2.018
GO:0050729	positive regulation of inflammatory response	3	540	52	16679	0.24911	0.459616	1.78194	2.00514
GO:0030854	positive regulation of granulocyte differentiation	1	540	8	16679	0.249655	0.459616	3.86088	2.00199
GO:0007175	negative regulation of epidermal growth factor-activated receptor activity	1	540	8	16679	0.249655	0.459616	3.86088	2.00199
GO:0007183	SMAD protein complex assembly	1	540	8	16679	0.249655	0.459616	3.86088	2.00199
GO:0042921	glucocorticoid receptor signaling pathway	1	540	8	16679	0.249655	0.459616	3.86088	2.00199
GO:0048227	plasma membrane to endosome transport	1	540	8	16679	0.249655	0.459616	3.86088	2.00199
GO:0002181	cytoplasmic translation	1	540	8	16679	0.249655	0.459616	3.86088	2.00199
GO:0070723	response to cholesterol	1	540	8	16679	0.249655	0.459616	3.86088	2.00199
GO:0042487	regulation of odontogenesis of dentin-containing tooth	1	540	8	16679	0.249655	0.459616	3.86088	2.00199
GO:0045822	negative regulation of heart contraction	1	540	8	16679	0.249655	0.459616	3.86088	2.00199
GO:0085020	protein K6-linked ubiquitination	1	540	8	16679	0.249655	0.459616	3.86088	2.00199
GO:0001955	blood vessel maturation	1	540	8	16679	0.249655	0.459616	3.86088	2.00199
GO:0048752	semicircular canal morphogenesis	1	540	8	16679	0.249655	0.459616	3.86088	2.00199
GO:0033523	histone H2B ubiquitination	1	540	8	16679	0.249655	0.459616	3.86088	2.00199
GO:0060712	spongiotrophoblast layer development	1	540	8	16679	0.249655	0.459616	3.86088	2.00199
GO:0042117	monocyte activation	1	540	8	16679	0.249655	0.459616	3.86088	2.00199
GO:0042118	endothelial cell activation	1	540	8	16679	0.249655	0.459616	3.86088	2.00199
GO:0060736	prostate gland growth	1	540	8	16679	0.249655	0.459616	3.86088	2.00199
GO:0032418	lysosome localization	1	540	8	16679	0.249655	0.459616	3.86088	2.00199
GO:0097345	mitochondrial outer membrane permeabilization	1	540	8	16679	0.249655	0.459616	3.86088	2.00199
GO:0021884	forebrain neuron development	1	540	8	16679	0.249655	0.459616	3.86088	2.00199
GO:0008105	asymmetric protein localization	1	540	8	16679	0.249655	0.459616	3.86088	2.00199
GO:0060396	growth hormone receptor signaling pathway	1	540	8	16679	0.249655	0.459616	3.86088	2.00199
GO:0010591	regulation of lamellipodium assembly	1	540	8	16679	0.249655	0.459616	3.86088	2.00199
GO:0045010	actin nucleation	1	540	8	16679	0.249655	0.459616	3.86088	2.00199
GO:0009629	response to gravity	1	540	8	16679	0.249655	0.459616	3.86088	2.00199
GO:0051292	nuclear pore complex assembly	1	540	8	16679	0.249655	0.459616	3.86088	2.00199
GO:0038092	nodal signaling pathway	1	540	8	16679	0.249655	0.459616	3.86088	2.00199
GO:0003014	renal system process	1	540	8	16679	0.249655	0.459616	3.86088	2.00199
GO:0042753	positive regulation of circadian rhythm	1	540	8	16679	0.249655	0.459616	3.86088	2.00199
GO:0042754	negative regulation of circadian rhythm	1	540	8	16679	0.249655	0.459616	3.86088	2.00199
GO:0043312	neutrophil degranulation	1	540	8	16679	0.249655	0.459616	3.86088	2.00199
GO:0016082	synaptic vesicle priming	1	540	8	16679	0.249655	0.459616	3.86088	2.00199
GO:0060613	fat pad development	1	540	8	16679	0.249655	0.459616	3.86088	2.00199
GO:0071679	commissural neuron axon guidance	1	540	8	16679	0.249655	0.459616	3.86088	2.00199
GO:0032731	positive regulation of interleukin-1 beta production	1	540	8	16679	0.249655	0.459616	3.86088	2.00199
GO:0035729	cellular response to hepatocyte growth factor stimulus	1	540	8	16679	0.249655	0.459616	3.86088	2.00199
GO:0051353	positive regulation of oxidoreductase activity	1	540	8	16679	0.249655	0.459616	3.86088	2.00199
GO:0034101	erythrocyte homeostasis	1	540	8	16679	0.249655	0.459616	3.86088	2.00199
GO:0060252	positive regulation of glial cell proliferation	1	540	8	16679	0.249655	0.459616	3.86088	2.00199
GO:0007406	negative regulation of neuroblast proliferation	1	540	8	16679	0.249655	0.459616	3.86088	2.00199
GO:0010667	negative regulation of cardiac muscle cell apoptotic process	1	540	8	16679	0.249655	0.459616	3.86088	2.00199
GO:0070507	regulation of microtubule cytoskeleton organization	1	540	8	16679	0.249655	0.459616	3.86088	2.00199
GO:0031643	positive regulation of myelination	1	540	8	16679	0.249655	0.459616	3.86088	2.00199
GO:0070244	negative regulation of thymocyte apoptotic process	1	540	8	16679	0.249655	0.459616	3.86088	2.00199
GO:0010863	positive regulation of phospholipase C activity	1	540	8	16679	0.249655	0.459616	3.86088	2.00199
GO:0002639	positive regulation of immunoglobulin production	1	540	8	16679	0.249655	0.459616	3.86088	2.00199
GO:0060546	negative regulation of necroptotic process	1	540	8	16679	0.249655	0.459616	3.86088	2.00199
GO:0005979	regulation of glycogen biosynthetic process	1	540	8	16679	0.249655	0.459616	3.86088	2.00199
GO:0051963	regulation of synapse assembly	1	540	8	16679	0.249655	0.459616	3.86088	2.00199
GO:0060536	cartilage morphogenesis	1	540	8	16679	0.249655	0.459616	3.86088	2.00199
GO:0046324	regulation of glucose import	1	540	8	16679	0.249655	0.459616	3.86088	2.00199
GO:0061099	negative regulation of protein tyrosine kinase activity	1	540	8	16679	0.249655	0.459616	3.86088	2.00199
GO:0090037	positive regulation of protein kinase C signaling	1	540	8	16679	0.249655	0.459616	3.86088	2.00199
GO:0051901	positive regulation of mitochondrial depolarization	1	540	8	16679	0.249655	0.459616	3.86088	2.00199
GO:0001825	blastocyst formation	1	540	8	16679	0.249655	0.459616	3.86088	2.00199
GO:0071361	cellular response to ethanol	1	540	8	16679	0.249655	0.459616	3.86088	2.00199
GO:0021695	cerebellar cortex development	1	540	8	16679	0.249655	0.459616	3.86088	2.00199
GO:0032816	positive regulation of natural killer cell activation	1	540	8	16679	0.249655	0.459616	3.86088	2.00199
GO:0044030	regulation of DNA methylation	1	540	8	16679	0.249655	0.459616	3.86088	2.00199
GO:0010761	fibroblast migration	1	540	8	16679	0.249655	0.459616	3.86088	2.00199
GO:0030916	otic vesicle formation	1	540	8	16679	0.249655	0.459616	3.86088	2.00199
GO:0061299	retina vasculature morphogenesis in camera-type eye	1	540	8	16679	0.249655	0.459616	3.86088	2.00199
GO:0043983	histone H4-K12 acetylation	1	540	8	16679	0.249655	0.459616	3.86088	2.00199
GO:0006897	endocytosis	8	540	182	16679	0.250314	0.46043	1.35767	1.99819
GO:0009966	regulation of signal transduction	4	540	77	16679	0.250684	0.460711	1.60452	1.99606
GO:0030100	regulation of endocytosis	2	540	29	16679	0.254483	0.466016	2.13014	1.97436
GO:0030534	adult behavior	2	540	29	16679	0.254483	0.466016	2.13014	1.97436
GO:0048514	blood vessel morphogenesis	2	540	29	16679	0.254483	0.466016	2.13014	1.97436
GO:0043928	exonucleolytic nuclear-transcribed mRNA catabolic process involved in deadenylation-dependent decay	2	540	29	16679	0.254483	0.466016	2.13014	1.97436
GO:0000398	mRNA splicing, via spliceosome	8	540	183	16679	0.25467	0.466016	1.35025	1.9733
GO:0035023	regulation of Rho protein signal transduction	4	540	78	16679	0.257565	0.470125	1.58395	1.95699
GO:0051216	cartilage development	4	540	78	16679	0.257565	0.470125	1.58395	1.95699
GO:0000288	nuclear-transcribed mRNA catabolic process, deadenylation-dependent decay	3	540	53	16679	0.257581	0.470125	1.74832	1.9569
GO:0045665	negative regulation of neuron differentiation	3	540	54	16679	0.266089	0.474501	1.71595	1.91002
GO:0043524	negative regulation of neuron apoptotic process	6	540	132	16679	0.267927	0.474501	1.40396	1.90009
GO:2000009	negative regulation of protein localization to cell surface	1	540	9	16679	0.273216	0.474501	3.43189	1.87189
GO:1902533	positive regulation of intracellular signal transduction	1	540	9	16679	0.273216	0.474501	3.43189	1.87189
GO:0042511	positive regulation of tyrosine phosphorylation of Stat1 protein	1	540	9	16679	0.273216	0.474501	3.43189	1.87189
GO:0070365	hepatocyte differentiation	1	540	9	16679	0.273216	0.474501	3.43189	1.87189
GO:0000733	DNA strand renaturation	1	540	9	16679	0.273216	0.474501	3.43189	1.87189
GO:0043589	skin morphogenesis	1	540	9	16679	0.273216	0.474501	3.43189	1.87189
GO:0036120	cellular response to platelet-derived growth factor stimulus	1	540	9	16679	0.273216	0.474501	3.43189	1.87189
GO:0006491	N-glycan processing	1	540	9	16679	0.273216	0.474501	3.43189	1.87189
GO:0060426	lung vasculature development	1	540	9	16679	0.273216	0.474501	3.43189	1.87189
GO:0071498	cellular response to fluid shear stress	1	540	9	16679	0.273216	0.474501	3.43189	1.87189
GO:0007167	enzyme linked receptor protein signaling pathway	1	540	9	16679	0.273216	0.474501	3.43189	1.87189
GO:0046007	negative regulation of activated T cell proliferation	1	540	9	16679	0.273216	0.474501	3.43189	1.87189
GO:0006111	regulation of gluconeogenesis	1	540	9	16679	0.273216	0.474501	3.43189	1.87189
GO:0035195	gene silencing by miRNA	1	540	9	16679	0.273216	0.474501	3.43189	1.87189
GO:0016322	neuron remodeling	1	540	9	16679	0.273216	0.474501	3.43189	1.87189
GO:0050966	detection of mechanical stimulus involved in sensory perception of pain	1	540	9	16679	0.273216	0.474501	3.43189	1.87189
GO:0048280	vesicle fusion with Golgi apparatus	1	540	9	16679	0.273216	0.474501	3.43189	1.87189
GO:1901380	negative regulation of potassium ion transmembrane transport	1	540	9	16679	0.273216	0.474501	3.43189	1.87189
GO:0001952	regulation of cell-matrix adhesion	1	540	9	16679	0.273216	0.474501	3.43189	1.87189
GO:2000177	regulation of neural precursor cell proliferation	1	540	9	16679	0.273216	0.474501	3.43189	1.87189
GO:0048739	cardiac muscle fiber development	1	540	9	16679	0.273216	0.474501	3.43189	1.87189
GO:0032502	developmental process	1	540	9	16679	0.273216	0.474501	3.43189	1.87189
GO:0003198	epithelial to mesenchymal transition involved in endocardial cushion formation	1	540	9	16679	0.273216	0.474501	3.43189	1.87189
GO:0033146	regulation of intracellular estrogen receptor signaling pathway	1	540	9	16679	0.273216	0.474501	3.43189	1.87189
GO:0033148	positive regulation of intracellular estrogen receptor signaling pathway	1	540	9	16679	0.273216	0.474501	3.43189	1.87189
GO:0060711	labyrinthine layer development	1	540	9	16679	0.273216	0.474501	3.43189	1.87189
GO:0042116	macrophage activation	1	540	9	16679	0.273216	0.474501	3.43189	1.87189
GO:0034259	negative regulation of Rho GTPase activity	1	540	9	16679	0.273216	0.474501	3.43189	1.87189
GO:0002467	germinal center formation	1	540	9	16679	0.273216	0.474501	3.43189	1.87189
GO:0002456	T cell mediated immunity	1	540	9	16679	0.273216	0.474501	3.43189	1.87189
GO:0002480	antigen processing and presentation of exogenous peptide antigen via MHC class I, TAP-independent	1	540	9	16679	0.273216	0.474501	3.43189	1.87189
GO:0008593	regulation of Notch signaling pathway	1	540	9	16679	0.273216	0.474501	3.43189	1.87189
GO:0034975	protein folding in endoplasmic reticulum	1	540	9	16679	0.273216	0.474501	3.43189	1.87189
GO:0045124	regulation of bone resorption	1	540	9	16679	0.273216	0.474501	3.43189	1.87189
GO:0008064	regulation of actin polymerization or depolymerization	1	540	9	16679	0.273216	0.474501	3.43189	1.87189
GO:0055013	cardiac muscle cell development	1	540	9	16679	0.273216	0.474501	3.43189	1.87189
GO:0061003	positive regulation of dendritic spine morphogenesis	1	540	9	16679	0.273216	0.474501	3.43189	1.87189
GO:0060603	mammary gland duct morphogenesis	1	540	9	16679	0.273216	0.474501	3.43189	1.87189
GO:0014044	Schwann cell development	1	540	9	16679	0.273216	0.474501	3.43189	1.87189
GO:0033962	cytoplasmic mRNA processing body assembly	1	540	9	16679	0.273216	0.474501	3.43189	1.87189
GO:0071243	cellular response to arsenic-containing substance	1	540	9	16679	0.273216	0.474501	3.43189	1.87189
GO:0061314	Notch signaling involved in heart development	1	540	9	16679	0.273216	0.474501	3.43189	1.87189
GO:0061337	cardiac conduction	1	540	9	16679	0.273216	0.474501	3.43189	1.87189
GO:0030595	leukocyte chemotaxis	1	540	9	16679	0.273216	0.474501	3.43189	1.87189
GO:0015937	coenzyme A biosynthetic process	1	540	9	16679	0.273216	0.474501	3.43189	1.87189
GO:0007289	spermatid nucleus differentiation	1	540	9	16679	0.273216	0.474501	3.43189	1.87189
GO:0002675	positive regulation of acute inflammatory response	1	540	9	16679	0.273216	0.474501	3.43189	1.87189
GO:0006782	protoporphyrinogen IX biosynthetic process	1	540	9	16679	0.273216	0.474501	3.43189	1.87189
GO:0090084	negative regulation of inclusion body assembly	1	540	9	16679	0.273216	0.474501	3.43189	1.87189
GO:0061180	mammary gland epithelium development	1	540	9	16679	0.273216	0.474501	3.43189	1.87189
GO:2000810	regulation of tight junction assembly	1	540	9	16679	0.273216	0.474501	3.43189	1.87189
GO:0060576	intestinal epithelial cell development	1	540	9	16679	0.273216	0.474501	3.43189	1.87189
GO:0042347	negative regulation of NF-kappaB import into nucleus	1	540	9	16679	0.273216	0.474501	3.43189	1.87189
GO:1900182	positive regulation of protein localization to nucleus	1	540	9	16679	0.273216	0.474501	3.43189	1.87189
GO:0035067	negative regulation of histone acetylation	1	540	9	16679	0.273216	0.474501	3.43189	1.87189
GO:0032835	glomerulus development	1	540	9	16679	0.273216	0.474501	3.43189	1.87189
GO:0045717	negative regulation of fatty acid biosynthetic process	1	540	9	16679	0.273216	0.474501	3.43189	1.87189
GO:0043123	positive regulation of I-kappaB kinase/NF-kappaB signaling	7	540	160	16679	0.273415	0.474501	1.35131	1.87084
GO:0045732	positive regulation of protein catabolic process	3	540	55	16679	0.274629	0.476218	1.68475	1.86445
GO:0035116	embryonic hindlimb morphogenesis	2	540	31	16679	0.277947	0.479616	1.99271	1.84712
GO:0050918	positive chemotaxis	2	540	31	16679	0.277947	0.479616	1.99271	1.84712
GO:0007032	endosome organization	2	540	31	16679	0.277947	0.479616	1.99271	1.84712
GO:0034612	response to tumor necrosis factor	2	540	31	16679	0.277947	0.479616	1.99271	1.84712
GO:0006271	DNA strand elongation involved in DNA replication	2	540	31	16679	0.277947	0.479616	1.99271	1.84712
GO:0043523	regulation of neuron apoptotic process	2	540	31	16679	0.277947	0.479616	1.99271	1.84712
GO:0006915	apoptotic process	28	540	758	16679	0.279439	0.481799	1.14095	1.83939
GO:0001933	negative regulation of protein phosphorylation	3	540	56	16679	0.283195	0.487482	1.65466	1.82013
GO:0048704	embryonic skeletal system morphogenesis	3	540	56	16679	0.283195	0.487482	1.65466	1.82013
GO:0030900	forebrain development	4	540	82	16679	0.285422	0.490916	1.50668	1.80883
GO:0034644	cellular response to UV	2	540	32	16679	0.289663	0.492773	1.93044	1.78755
GO:0032480	negative regulation of type I interferon production	2	540	32	16679	0.289663	0.492773	1.93044	1.78755
GO:0042177	negative regulation of protein catabolic process	2	540	32	16679	0.289663	0.492773	1.93044	1.78755
GO:0034504	protein localization to nucleus	2	540	32	16679	0.289663	0.492773	1.93044	1.78755
GO:0032312	regulation of ARF GTPase activity	2	540	32	16679	0.289663	0.492773	1.93044	1.78755
GO:0018105	peptidyl-serine phosphorylation	4	540	83	16679	0.292455	0.492773	1.48853	1.77371
GO:0045745	positive regulation of G-protein coupled receptor protein signaling pathway	1	540	10	16679	0.296036	0.492773	3.0887	1.75616
GO:0048608	reproductive structure development	1	540	10	16679	0.296036	0.492773	3.0887	1.75616
GO:0030431	sleep	1	540	10	16679	0.296036	0.492773	3.0887	1.75616
GO:0045793	positive regulation of cell size	1	540	10	16679	0.296036	0.492773	3.0887	1.75616
GO:0003214	cardiac left ventricle morphogenesis	1	540	10	16679	0.296036	0.492773	3.0887	1.75616
GO:0030857	negative regulation of epithelial cell differentiation	1	540	10	16679	0.296036	0.492773	3.0887	1.75616
GO:0000731	DNA synthesis involved in DNA repair	1	540	10	16679	0.296036	0.492773	3.0887	1.75616
GO:0033674	positive regulation of kinase activity	1	540	10	16679	0.296036	0.492773	3.0887	1.75616
GO:0060052	neurofilament cytoskeleton organization	1	540	10	16679	0.296036	0.492773	3.0887	1.75616
GO:0031065	positive regulation of histone deacetylation	1	540	10	16679	0.296036	0.492773	3.0887	1.75616
GO:0043268	positive regulation of potassium ion transport	1	540	10	16679	0.296036	0.492773	3.0887	1.75616
GO:0045839	negative regulation of mitosis	1	540	10	16679	0.296036	0.492773	3.0887	1.75616
GO:0048730	epidermis morphogenesis	1	540	10	16679	0.296036	0.492773	3.0887	1.75616
GO:0048711	positive regulation of astrocyte differentiation	1	540	10	16679	0.296036	0.492773	3.0887	1.75616
GO:0010172	embryonic body morphogenesis	1	540	10	16679	0.296036	0.492773	3.0887	1.75616
GO:0051492	regulation of stress fiber assembly	1	540	10	16679	0.296036	0.492773	3.0887	1.75616
GO:0042119	neutrophil activation	1	540	10	16679	0.296036	0.492773	3.0887	1.75616
GO:0032486	Rap protein signal transduction	1	540	10	16679	0.296036	0.492773	3.0887	1.75616
GO:0043129	surfactant homeostasis	1	540	10	16679	0.296036	0.492773	3.0887	1.75616
GO:0032434	regulation of proteasomal ubiquitin-dependent protein catabolic process	1	540	10	16679	0.296036	0.492773	3.0887	1.75616
GO:0043117	positive regulation of vascular permeability	1	540	10	16679	0.296036	0.492773	3.0887	1.75616
GO:0043116	negative regulation of vascular permeability	1	540	10	16679	0.296036	0.492773	3.0887	1.75616
GO:0007567	parturition	1	540	10	16679	0.296036	0.492773	3.0887	1.75616
GO:0032319	regulation of Rho GTPase activity	1	540	10	16679	0.296036	0.492773	3.0887	1.75616
GO:2001214	positive regulation of vasculogenesis	1	540	10	16679	0.296036	0.492773	3.0887	1.75616
GO:0048489	synaptic vesicle transport	1	540	10	16679	0.296036	0.492773	3.0887	1.75616
GO:0043088	regulation of Cdc42 GTPase activity	1	540	10	16679	0.296036	0.492773	3.0887	1.75616
GO:0001763	morphogenesis of a branching structure	1	540	10	16679	0.296036	0.492773	3.0887	1.75616
GO:0042698	ovulation cycle	1	540	10	16679	0.296036	0.492773	3.0887	1.75616
GO:0055091	phospholipid homeostasis	1	540	10	16679	0.296036	0.492773	3.0887	1.75616
GO:0051775	response to redox state	1	540	10	16679	0.296036	0.492773	3.0887	1.75616
GO:0034067	protein localization to Golgi apparatus	1	540	10	16679	0.296036	0.492773	3.0887	1.75616
GO:0045618	positive regulation of keratinocyte differentiation	1	540	10	16679	0.296036	0.492773	3.0887	1.75616
GO:0060122	inner ear receptor stereocilium organization	1	540	10	16679	0.296036	0.492773	3.0887	1.75616
GO:0060119	inner ear receptor cell development	1	540	10	16679	0.296036	0.492773	3.0887	1.75616
GO:0045666	positive regulation of neuron differentiation	4	540	84	16679	0.29951	0.498164	1.47081	1.73933
GO:0031397	negative regulation of protein ubiquitination	2	540	33	16679	0.301354	0.500055	1.87194	1.73047
GO:0010506	regulation of autophagy	2	540	33	16679	0.301354	0.500055	1.87194	1.73047
GO:0007259	JAK-STAT cascade	2	540	33	16679	0.301354	0.500055	1.87194	1.73047
GO:0007040	lysosome organization	2	540	34	16679	0.313011	0.51304	1.81688	1.67572
GO:0002088	lens development in camera-type eye	2	540	34	16679	0.313011	0.51304	1.81688	1.67572
GO:0001707	mesoderm formation	2	540	34	16679	0.313011	0.51304	1.81688	1.67572
GO:0006361	transcription initiation from RNA polymerase I promoter	2	540	34	16679	0.313011	0.51304	1.81688	1.67572
GO:0006360	transcription from RNA polymerase I promoter	2	540	34	16679	0.313011	0.51304	1.81688	1.67572
GO:0030073	insulin secretion	2	540	34	16679	0.313011	0.51304	1.81688	1.67572
GO:0003333	amino acid transmembrane transport	2	540	34	16679	0.313011	0.51304	1.81688	1.67572
GO:0048617	embryonic foregut morphogenesis	1	540	11	16679	0.318138	0.51304	2.80791	1.65227
GO:0046855	inositol phosphate dephosphorylation	1	540	11	16679	0.318138	0.51304	2.80791	1.65227
GO:0007171	activation of transmembrane receptor protein tyrosine kinase activity	1	540	11	16679	0.318138	0.51304	2.80791	1.65227
GO:0021819	layer formation in cerebral cortex	1	540	11	16679	0.318138	0.51304	2.80791	1.65227
GO:0035136	forelimb morphogenesis	1	540	11	16679	0.318138	0.51304	2.80791	1.65227
GO:0071872	cellular response to epinephrine stimulus	1	540	11	16679	0.318138	0.51304	2.80791	1.65227
GO:0097067	cellular response to thyroid hormone stimulus	1	540	11	16679	0.318138	0.51304	2.80791	1.65227
GO:0014850	response to muscle activity	1	540	11	16679	0.318138	0.51304	2.80791	1.65227
GO:0010613	positive regulation of cardiac muscle hypertrophy	1	540	11	16679	0.318138	0.51304	2.80791	1.65227
GO:0007004	telomere maintenance via telomerase	1	540	11	16679	0.318138	0.51304	2.80791	1.65227
GO:0007019	microtubule depolymerization	1	540	11	16679	0.318138	0.51304	2.80791	1.65227
GO:0021952	central nervous system projection neuron axonogenesis	1	540	11	16679	0.318138	0.51304	2.80791	1.65227
GO:0097320	membrane tubulation	1	540	11	16679	0.318138	0.51304	2.80791	1.65227
GO:0002011	morphogenesis of an epithelial sheet	1	540	11	16679	0.318138	0.51304	2.80791	1.65227
GO:0045945	positive regulation of transcription from RNA polymerase III promoter	1	540	11	16679	0.318138	0.51304	2.80791	1.65227
GO:0050773	regulation of dendrite development	1	540	11	16679	0.318138	0.51304	2.80791	1.65227
GO:2000273	positive regulation of receptor activity	1	540	11	16679	0.318138	0.51304	2.80791	1.65227
GO:0014075	response to amine	1	540	11	16679	0.318138	0.51304	2.80791	1.65227
GO:0008037	cell recognition	1	540	11	16679	0.318138	0.51304	2.80791	1.65227
GO:0032727	positive regulation of interferon-alpha production	1	540	11	16679	0.318138	0.51304	2.80791	1.65227
GO:0090303	positive regulation of wound healing	1	540	11	16679	0.318138	0.51304	2.80791	1.65227
GO:0090399	replicative senescence	1	540	11	16679	0.318138	0.51304	2.80791	1.65227
GO:0006702	androgen biosynthetic process	1	540	11	16679	0.318138	0.51304	2.80791	1.65227
GO:0032786	positive regulation of DNA-templated transcription, elongation	1	540	11	16679	0.318138	0.51304	2.80791	1.65227
GO:1901653	cellular response to peptide	1	540	11	16679	0.318138	0.51304	2.80791	1.65227
GO:0071391	cellular response to estrogen stimulus	1	540	11	16679	0.318138	0.51304	2.80791	1.65227
GO:0032862	activation of Rho GTPase activity	1	540	11	16679	0.318138	0.51304	2.80791	1.65227
GO:0031103	axon regeneration	1	540	11	16679	0.318138	0.51304	2.80791	1.65227
GO:0031116	positive regulation of microtubule polymerization	1	540	11	16679	0.318138	0.51304	2.80791	1.65227
GO:0051272	positive regulation of cellular component movement	1	540	11	16679	0.318138	0.51304	2.80791	1.65227
GO:0050796	regulation of insulin secretion	4	540	87	16679	0.320777	0.516902	1.42009	1.64036
GO:0001974	blood vessel remodeling	2	540	35	16679	0.324623	0.521514	1.76497	1.62316
GO:0060325	face morphogenesis	2	540	35	16679	0.324623	0.521514	1.76497	1.62316
GO:0043330	response to exogenous dsRNA	2	540	35	16679	0.324623	0.521514	1.76497	1.62316
GO:0048565	digestive tract development	2	540	35	16679	0.324623	0.521514	1.76497	1.62316
GO:0045444	fat cell differentiation	3	540	61	16679	0.32625	0.523333	1.51903	1.61595
GO:0045669	positive regulation of osteoblast differentiation	3	540	61	16679	0.32625	0.523333	1.51903	1.61595
GO:0008033	tRNA processing	4	540	89	16679	0.335014	0.527877	1.38818	1.57771
GO:0010977	negative regulation of neuron projection development	2	540	36	16679	0.336183	0.527877	1.71595	1.57268
GO:0007498	mesoderm development	2	540	36	16679	0.336183	0.527877	1.71595	1.57268
GO:0030148	sphingolipid biosynthetic process	2	540	36	16679	0.336183	0.527877	1.71595	1.57268
GO:0048536	spleen development	2	540	36	16679	0.336183	0.527877	1.71595	1.57268
GO:0045737	positive regulation of cyclin-dependent protein serine/threonine kinase activity	1	540	12	16679	0.339545	0.527877	2.57392	1.55832
GO:0030837	negative regulation of actin filament polymerization	1	540	12	16679	0.339545	0.527877	2.57392	1.55832
GO:0021879	forebrain neuron differentiation	1	540	12	16679	0.339545	0.527877	2.57392	1.55832
GO:0019079	viral genome replication	1	540	12	16679	0.339545	0.527877	2.57392	1.55832
GO:0000712	resolution of meiotic recombination intermediates	1	540	12	16679	0.339545	0.527877	2.57392	1.55832
GO:0048193	Golgi vesicle transport	1	540	12	16679	0.339545	0.527877	2.57392	1.55832
GO:0050982	detection of mechanical stimulus	1	540	12	16679	0.339545	0.527877	2.57392	1.55832
GO:0043249	erythrocyte maturation	1	540	12	16679	0.339545	0.527877	2.57392	1.55832
GO:0070306	lens fiber cell differentiation	1	540	12	16679	0.339545	0.527877	2.57392	1.55832
GO:0048715	negative regulation of oligodendrocyte differentiation	1	540	12	16679	0.339545	0.527877	2.57392	1.55832
GO:0035640	exploration behavior	1	540	12	16679	0.339545	0.527877	2.57392	1.55832
GO:0032516	positive regulation of phosphoprotein phosphatase activity	1	540	12	16679	0.339545	0.527877	2.57392	1.55832
GO:0006590	thyroid hormone generation	1	540	12	16679	0.339545	0.527877	2.57392	1.55832
GO:0048333	mesodermal cell differentiation	1	540	12	16679	0.339545	0.527877	2.57392	1.55832
GO:0015074	DNA integration	1	540	12	16679	0.339545	0.527877	2.57392	1.55832
GO:0051016	barbed-end actin filament capping	1	540	12	16679	0.339545	0.527877	2.57392	1.55832
GO:0030277	maintenance of gastrointestinal epithelium	1	540	12	16679	0.339545	0.527877	2.57392	1.55832
GO:0045948	positive regulation of translational initiation	1	540	12	16679	0.339545	0.527877	2.57392	1.55832
GO:2000649	regulation of sodium ion transmembrane transporter activity	1	540	12	16679	0.339545	0.527877	2.57392	1.55832
GO:0030208	dermatan sulfate biosynthetic process	1	540	12	16679	0.339545	0.527877	2.57392	1.55832
GO:0031581	hemidesmosome assembly	1	540	12	16679	0.339545	0.527877	2.57392	1.55832
GO:0048853	forebrain morphogenesis	1	540	12	16679	0.339545	0.527877	2.57392	1.55832
GO:0046641	positive regulation of alpha-beta T cell proliferation	1	540	12	16679	0.339545	0.527877	2.57392	1.55832
GO:0006264	mitochondrial DNA replication	1	540	12	16679	0.339545	0.527877	2.57392	1.55832
GO:0016574	histone ubiquitination	1	540	12	16679	0.339545	0.527877	2.57392	1.55832
GO:0050892	intestinal absorption	1	540	12	16679	0.339545	0.527877	2.57392	1.55832
GO:2000353	positive regulation of endothelial cell apoptotic process	1	540	12	16679	0.339545	0.527877	2.57392	1.55832
GO:0042438	melanin biosynthetic process	1	540	12	16679	0.339545	0.527877	2.57392	1.55832
GO:0033762	response to glucagon	1	540	12	16679	0.339545	0.527877	2.57392	1.55832
GO:0001817	regulation of cytokine production	1	540	12	16679	0.339545	0.527877	2.57392	1.55832
GO:0008334	histone mRNA metabolic process	1	540	12	16679	0.339545	0.527877	2.57392	1.55832
GO:0032228	regulation of synaptic transmission, GABAergic	1	540	12	16679	0.339545	0.527877	2.57392	1.55832
GO:0043517	positive regulation of DNA damage response, signal transduction by p53 class mediator	1	540	12	16679	0.339545	0.527877	2.57392	1.55832
GO:0043518	negative regulation of DNA damage response, signal transduction by p53 class mediator	1	540	12	16679	0.339545	0.527877	2.57392	1.55832
GO:0038061	NIK/NF-kappaB signaling	1	540	12	16679	0.339545	0.527877	2.57392	1.55832
GO:0001886	endothelial cell morphogenesis	1	540	12	16679	0.339545	0.527877	2.57392	1.55832
GO:0086004	regulation of cardiac muscle cell contraction	1	540	12	16679	0.339545	0.527877	2.57392	1.55832
GO:0006886	intracellular protein transport	11	540	288	16679	0.341048	0.529825	1.17971	1.55195
GO:0001568	blood vessel development	3	540	63	16679	0.343489	0.532446	1.47081	1.54166
GO:0030326	embryonic limb morphogenesis	3	540	63	16679	0.343489	0.532446	1.47081	1.54166
GO:0006986	response to unfolded protein	3	540	63	16679	0.343489	0.532446	1.47081	1.54166
GO:0048167	regulation of synaptic plasticity	2	540	37	16679	0.347681	0.538156	1.66957	1.52416
GO:0007205	protein kinase C-activating G-protein coupled receptor signaling pathway	2	540	37	16679	0.347681	0.538156	1.66957	1.52416
GO:0001570	vasculogenesis	3	540	64	16679	0.352096	0.541441	1.44783	1.50596
GO:0030334	regulation of cell migration	3	540	64	16679	0.352096	0.541441	1.44783	1.50596
GO:0051436	negative regulation of ubiquitin-protein ligase activity involved in mitotic cell cycle	3	540	64	16679	0.352096	0.541441	1.44783	1.50596
GO:0051291	protein heterooligomerization	3	540	64	16679	0.352096	0.541441	1.44783	1.50596
GO:0010468	regulation of gene expression	7	540	176	16679	0.353082	0.541441	1.22846	1.50192
GO:0042127	regulation of cell proliferation	8	540	205	16679	0.355035	0.541441	1.20535	1.49397
GO:0006461	protein complex assembly	5	540	120	16679	0.356756	0.541441	1.28696	1.48699
GO:0032956	regulation of actin cytoskeleton organization	2	540	38	16679	0.35911	0.541441	1.62563	1.4775
GO:0042692	muscle cell differentiation	2	540	38	16679	0.35911	0.541441	1.62563	1.4775
GO:0006259	DNA metabolic process	2	540	38	16679	0.35911	0.541441	1.62563	1.4775
GO:0045722	positive regulation of gluconeogenesis	1	540	13	16679	0.360279	0.541441	2.37593	1.47281
GO:0010038	response to metal ion	1	540	13	16679	0.360279	0.541441	2.37593	1.47281
GO:0000380	alternative mRNA splicing, via spliceosome	1	540	13	16679	0.360279	0.541441	2.37593	1.47281
GO:0010952	positive regulation of peptidase activity	1	540	13	16679	0.360279	0.541441	2.37593	1.47281
GO:0060042	retina morphogenesis in camera-type eye	1	540	13	16679	0.360279	0.541441	2.37593	1.47281
GO:0060444	branching involved in mammary gland duct morphogenesis	1	540	13	16679	0.360279	0.541441	2.37593	1.47281
GO:0060445	branching involved in salivary gland morphogenesis	1	540	13	16679	0.360279	0.541441	2.37593	1.47281
GO:0048205	COPI coating of Golgi vesicle	1	540	13	16679	0.360279	0.541441	2.37593	1.47281
GO:0089711	L-glutamate transmembrane transport	1	540	13	16679	0.360279	0.541441	2.37593	1.47281
GO:0045446	endothelial cell differentiation	1	540	13	16679	0.360279	0.541441	2.37593	1.47281
GO:0048712	negative regulation of astrocyte differentiation	1	540	13	16679	0.360279	0.541441	2.37593	1.47281
GO:1902166	negative regulation of intrinsic apoptotic signaling pathway in response to DNA damage by p53 class mediator	1	540	13	16679	0.360279	0.541441	2.37593	1.47281
GO:0043122	regulation of I-kappaB kinase/NF-kappaB signaling	1	540	13	16679	0.360279	0.541441	2.37593	1.47281
GO:0021895	cerebral cortex neuron differentiation	1	540	13	16679	0.360279	0.541441	2.37593	1.47281
GO:0009651	response to salt stress	1	540	13	16679	0.360279	0.541441	2.37593	1.47281
GO:0010524	positive regulation of calcium ion transport into cytosol	1	540	13	16679	0.360279	0.541441	2.37593	1.47281
GO:0010569	regulation of double-strand break repair via homologous recombination	1	540	13	16679	0.360279	0.541441	2.37593	1.47281
GO:0008053	mitochondrial fusion	1	540	13	16679	0.360279	0.541441	2.37593	1.47281
GO:0042789	mRNA transcription from RNA polymerase II promoter	1	540	13	16679	0.360279	0.541441	2.37593	1.47281
GO:0051893	regulation of focal adhesion assembly	1	540	13	16679	0.360279	0.541441	2.37593	1.47281
GO:1902358	sulfate transmembrane transport	1	540	13	16679	0.360279	0.541441	2.37593	1.47281
GO:0016578	histone deubiquitination	1	540	13	16679	0.360279	0.541441	2.37593	1.47281
GO:0032743	positive regulation of interleukin-2 production	1	540	13	16679	0.360279	0.541441	2.37593	1.47281
GO:0045197	establishment or maintenance of epithelial cell apical/basal polarity	1	540	13	16679	0.360279	0.541441	2.37593	1.47281
GO:0033327	Leydig cell differentiation	1	540	13	16679	0.360279	0.541441	2.37593	1.47281
GO:0050872	white fat cell differentiation	1	540	13	16679	0.360279	0.541441	2.37593	1.47281
GO:0048513	organ development	1	540	13	16679	0.360279	0.541441	2.37593	1.47281
GO:0060993	kidney morphogenesis	1	540	13	16679	0.360279	0.541441	2.37593	1.47281
GO:0021675	nerve development	1	540	13	16679	0.360279	0.541441	2.37593	1.47281
GO:0032230	positive regulation of synaptic transmission, GABAergic	1	540	13	16679	0.360279	0.541441	2.37593	1.47281
GO:0043950	positive regulation of cAMP-mediated signaling	1	540	13	16679	0.360279	0.541441	2.37593	1.47281
GO:0048015	phosphatidylinositol-mediated signaling	5	540	121	16679	0.362968	0.545095	1.27632	1.46209
GO:0038083	peptidyl-tyrosine autophosphorylation	2	540	39	16679	0.370464	0.553561	1.58395	1.43259
GO:0070527	platelet aggregation	2	540	39	16679	0.370464	0.553561	1.58395	1.43259
GO:0032855	positive regulation of Rac GTPase activity	2	540	39	16679	0.370464	0.553561	1.58395	1.43259
GO:0038032	termination of G-protein coupled receptor signaling pathway	2	540	39	16679	0.370464	0.553561	1.58395	1.43259
GO:0071222	cellular response to lipopolysaccharide	4	540	94	16679	0.370665	0.553561	1.31434	1.43181
GO:0042981	regulation of apoptotic process	9	540	238	16679	0.373712	0.553561	1.168	1.42
GO:0045165	cell fate commitment	3	540	67	16679	0.377814	0.553561	1.383	1.40425
GO:0007286	spermatid development	3	540	67	16679	0.377814	0.553561	1.383	1.40425
GO:0022011	myelination in peripheral nervous system	1	540	14	16679	0.380361	0.553561	2.20622	1.39456
GO:0021854	hypothalamus development	1	540	14	16679	0.380361	0.553561	2.20622	1.39456
GO:0006883	cellular sodium ion homeostasis	1	540	14	16679	0.380361	0.553561	2.20622	1.39456
GO:0006044	N-acetylglucosamine metabolic process	1	540	14	16679	0.380361	0.553561	2.20622	1.39456
GO:0046827	positive regulation of protein export from nucleus	1	540	14	16679	0.380361	0.553561	2.20622	1.39456
GO:0043568	positive regulation of insulin-like growth factor receptor signaling pathway	1	540	14	16679	0.380361	0.553561	2.20622	1.39456
GO:0032968	positive regulation of transcription elongation from RNA polymerase II promoter	1	540	14	16679	0.380361	0.553561	2.20622	1.39456
GO:0072520	seminiferous tubule development	1	540	14	16679	0.380361	0.553561	2.20622	1.39456
GO:0016331	morphogenesis of embryonic epithelium	1	540	14	16679	0.380361	0.553561	2.20622	1.39456
GO:0042993	positive regulation of transcription factor import into nucleus	1	540	14	16679	0.380361	0.553561	2.20622	1.39456
GO:0045807	positive regulation of endocytosis	1	540	14	16679	0.380361	0.553561	2.20622	1.39456
GO:0007076	mitotic chromosome condensation	1	540	14	16679	0.380361	0.553561	2.20622	1.39456
GO:0045088	regulation of innate immune response	1	540	14	16679	0.380361	0.553561	2.20622	1.39456
GO:0007095	mitotic G2 DNA damage checkpoint	1	540	14	16679	0.380361	0.553561	2.20622	1.39456
GO:0030330	DNA damage response, signal transduction by p53 class mediator	1	540	14	16679	0.380361	0.553561	2.20622	1.39456
GO:0006978	DNA damage response, signal transduction by p53 class mediator resulting in transcription of p21 class mediator	1	540	14	16679	0.380361	0.553561	2.20622	1.39456
GO:0007043	cell-cell junction assembly	1	540	14	16679	0.380361	0.553561	2.20622	1.39456
GO:0006998	nuclear envelope organization	1	540	14	16679	0.380361	0.553561	2.20622	1.39456
GO:0007051	spindle organization	1	540	14	16679	0.380361	0.553561	2.20622	1.39456
GO:0000266	mitochondrial fission	1	540	14	16679	0.380361	0.553561	2.20622	1.39456
GO:0060766	negative regulation of androgen receptor signaling pathway	1	540	14	16679	0.380361	0.553561	2.20622	1.39456
GO:0002028	regulation of sodium ion transport	1	540	14	16679	0.380361	0.553561	2.20622	1.39456
GO:0016239	positive regulation of macroautophagy	1	540	14	16679	0.380361	0.553561	2.20622	1.39456
GO:2000678	negative regulation of transcription regulatory region DNA binding	1	540	14	16679	0.380361	0.553561	2.20622	1.39456
GO:0030239	myofibril assembly	1	540	14	16679	0.380361	0.553561	2.20622	1.39456
GO:0015804	neutral amino acid transport	1	540	14	16679	0.380361	0.553561	2.20622	1.39456
GO:0006646	phosphatidylethanolamine biosynthetic process	1	540	14	16679	0.380361	0.553561	2.20622	1.39456
GO:0030207	chondroitin sulfate catabolic process	1	540	14	16679	0.380361	0.553561	2.20622	1.39456
GO:0048856	anatomical structure development	1	540	14	16679	0.380361	0.553561	2.20622	1.39456
GO:0032784	regulation of DNA-templated transcription, elongation	1	540	14	16679	0.380361	0.553561	2.20622	1.39456
GO:0043488	regulation of mRNA stability	1	540	14	16679	0.380361	0.553561	2.20622	1.39456
GO:1902230	negative regulation of intrinsic apoptotic signaling pathway in response to DNA damage	1	540	14	16679	0.380361	0.553561	2.20622	1.39456
GO:0035909	aorta morphogenesis	1	540	14	16679	0.380361	0.553561	2.20622	1.39456
GO:0032793	positive regulation of CREB transcription factor activity	1	540	14	16679	0.380361	0.553561	2.20622	1.39456
GO:0061178	regulation of insulin secretion involved in cellular response to glucose stimulus	1	540	14	16679	0.380361	0.553561	2.20622	1.39456
GO:0008361	regulation of cell size	1	540	14	16679	0.380361	0.553561	2.20622	1.39456
GO:0030488	tRNA methylation	1	540	14	16679	0.380361	0.553561	2.20622	1.39456
GO:0032024	positive regulation of insulin secretion	2	540	40	16679	0.381736	0.555181	1.54435	1.38935
GO:0006302	double-strand break repair	3	540	68	16679	0.38634	0.561107	1.36266	1.37206
GO:0034097	response to cytokine	3	540	68	16679	0.38634	0.561107	1.36266	1.37206
GO:0008360	regulation of cell shape	5	540	125	16679	0.387817	0.562866	1.23548	1.36655
GO:0009306	protein secretion	2	540	41	16679	0.392919	0.564424	1.50668	1.3477
GO:0001656	metanephros development	2	540	41	16679	0.392919	0.564424	1.50668	1.3477
GO:0032755	positive regulation of interleukin-6 production	2	540	41	16679	0.392919	0.564424	1.50668	1.3477
GO:0046718	viral entry into host cell	2	540	41	16679	0.392919	0.564424	1.50668	1.3477
GO:0090502	RNA phosphodiester bond hydrolysis, endonucleolytic	2	540	41	16679	0.392919	0.564424	1.50668	1.3477
GO:0010466	negative regulation of peptidase activity	5	540	126	16679	0.394022	0.564424	1.22568	1.34365
GO:0000723	telomere maintenance	3	540	69	16679	0.394838	0.564424	1.34291	1.34067
GO:0007224	smoothened signaling pathway	3	540	69	16679	0.394838	0.564424	1.34291	1.34067
GO:0030512	negative regulation of transforming growth factor beta receptor signaling pathway	3	540	69	16679	0.394838	0.564424	1.34291	1.34067
GO:0035019	somatic stem cell maintenance	3	540	69	16679	0.394838	0.564424	1.34291	1.34067
GO:2000045	regulation of G1/S transition of mitotic cell cycle	1	540	15	16679	0.399811	0.564424	2.05914	1.32261
GO:0014902	myotube differentiation	1	540	15	16679	0.399811	0.564424	2.05914	1.32261
GO:0021846	cell proliferation in forebrain	1	540	15	16679	0.399811	0.564424	2.05914	1.32261
GO:0071480	cellular response to gamma radiation	1	540	15	16679	0.399811	0.564424	2.05914	1.32261
GO:0048255	mRNA stabilization	1	540	15	16679	0.399811	0.564424	2.05914	1.32261
GO:0050930	induction of positive chemotaxis	1	540	15	16679	0.399811	0.564424	2.05914	1.32261
GO:0008272	sulfate transport	1	540	15	16679	0.399811	0.564424	2.05914	1.32261
GO:0007625	grooming behavior	1	540	15	16679	0.399811	0.564424	2.05914	1.32261
GO:0032924	activin receptor signaling pathway	1	540	15	16679	0.399811	0.564424	2.05914	1.32261
GO:0002407	dendritic cell chemotaxis	1	540	15	16679	0.399811	0.564424	2.05914	1.32261
GO:0002437	inflammatory response to antigenic stimulus	1	540	15	16679	0.399811	0.564424	2.05914	1.32261
GO:0007020	microtubule nucleation	1	540	15	16679	0.399811	0.564424	2.05914	1.32261
GO:0060307	regulation of ventricular cardiac muscle cell membrane repolarization	1	540	15	16679	0.399811	0.564424	2.05914	1.32261
GO:0071157	negative regulation of cell cycle arrest	1	540	15	16679	0.399811	0.564424	2.05914	1.32261
GO:0071542	dopaminergic neuron differentiation	1	540	15	16679	0.399811	0.564424	2.05914	1.32261
GO:0015813	L-glutamate transport	1	540	15	16679	0.399811	0.564424	2.05914	1.32261
GO:0014032	neural crest cell development	1	540	15	16679	0.399811	0.564424	2.05914	1.32261
GO:0030225	macrophage differentiation	1	540	15	16679	0.399811	0.564424	2.05914	1.32261
GO:0048854	brain morphogenesis	1	540	15	16679	0.399811	0.564424	2.05914	1.32261
GO:0051298	centrosome duplication	1	540	15	16679	0.399811	0.564424	2.05914	1.32261
GO:0048488	synaptic vesicle endocytosis	1	540	15	16679	0.399811	0.564424	2.05914	1.32261
GO:2001241	positive regulation of extrinsic apoptotic signaling pathway in absence of ligand	1	540	15	16679	0.399811	0.564424	2.05914	1.32261
GO:0043087	regulation of GTPase activity	1	540	15	16679	0.399811	0.564424	2.05914	1.32261
GO:0009987	cellular process	1	540	15	16679	0.399811	0.564424	2.05914	1.32261
GO:0006198	cAMP catabolic process	1	540	15	16679	0.399811	0.564424	2.05914	1.32261
GO:1902236	negative regulation of endoplasmic reticulum stress-induced intrinsic apoptotic signaling pathway	1	540	15	16679	0.399811	0.564424	2.05914	1.32261
GO:0032854	positive regulation of Rap GTPase activity	1	540	15	16679	0.399811	0.564424	2.05914	1.32261
GO:0035024	negative regulation of Rho protein signal transduction	1	540	15	16679	0.399811	0.564424	2.05914	1.32261
GO:0035855	megakaryocyte development	1	540	15	16679	0.399811	0.564424	2.05914	1.32261
GO:0043981	histone H4-K5 acetylation	1	540	15	16679	0.399811	0.564424	2.05914	1.32261
GO:0043982	histone H4-K8 acetylation	1	540	15	16679	0.399811	0.564424	2.05914	1.32261
GO:0006950	response to stress	3	540	70	16679	0.403303	0.568456	1.32373	1.31006
GO:0040008	regulation of growth	3	540	70	16679	0.403303	0.568456	1.32373	1.31006
GO:0070830	tight junction assembly	2	540	42	16679	0.404009	0.568456	1.47081	1.30754
GO:0007588	excretion	2	540	42	16679	0.404009	0.568456	1.47081	1.30754
GO:0034080	CENP-A containing nucleosome assembly	2	540	42	16679	0.404009	0.568456	1.47081	1.30754
GO:0001503	ossification	4	540	99	16679	0.40616	0.570701	1.24796	1.29988
GO:0006979	response to oxidative stress	5	540	128	16679	0.406412	0.570701	1.20652	1.29898
GO:0090263	positive regulation of canonical Wnt signaling pathway	5	540	128	16679	0.406412	0.570701	1.20652	1.29898
GO:0006928	cellular component movement	4	540	100	16679	0.413217	0.576051	1.23548	1.27503
GO:0022008	neurogenesis	2	540	43	16679	0.414999	0.576051	1.43661	1.26882
GO:0002062	chondrocyte differentiation	2	540	43	16679	0.414999	0.576051	1.43661	1.26882
GO:0045778	positive regulation of ossification	1	540	16	16679	0.41865	0.576051	1.93044	1.25618
GO:0030889	negative regulation of B cell proliferation	1	540	16	16679	0.41865	0.576051	1.93044	1.25618
GO:0046426	negative regulation of JAK-STAT cascade	1	540	16	16679	0.41865	0.576051	1.93044	1.25618
GO:1902043	positive regulation of extrinsic apoptotic signaling pathway via death domain receptors	1	540	16	16679	0.41865	0.576051	1.93044	1.25618
GO:0048266	behavioral response to pain	1	540	16	16679	0.41865	0.576051	1.93044	1.25618
GO:0048026	positive regulation of mRNA splicing, via spliceosome	1	540	16	16679	0.41865	0.576051	1.93044	1.25618
GO:2000114	regulation of establishment of cell polarity	1	540	16	16679	0.41865	0.576051	1.93044	1.25618
GO:0006940	regulation of smooth muscle contraction	1	540	16	16679	0.41865	0.576051	1.93044	1.25618
GO:0060334	regulation of interferon-gamma-mediated signaling pathway	1	540	16	16679	0.41865	0.576051	1.93044	1.25618
GO:0051443	positive regulation of ubiquitin-protein transferase activity	1	540	16	16679	0.41865	0.576051	1.93044	1.25618
GO:0051453	regulation of intracellular pH	1	540	16	16679	0.41865	0.576051	1.93044	1.25618
GO:0002042	cell migration involved in sprouting angiogenesis	1	540	16	16679	0.41865	0.576051	1.93044	1.25618
GO:0042176	regulation of protein catabolic process	1	540	16	16679	0.41865	0.576051	1.93044	1.25618
GO:0043162	ubiquitin-dependent protein catabolic process via the multivesicular body sorting pathway	1	540	16	16679	0.41865	0.576051	1.93044	1.25618
GO:0001659	temperature homeostasis	1	540	16	16679	0.41865	0.576051	1.93044	1.25618
GO:0090280	positive regulation of calcium ion import	1	540	16	16679	0.41865	0.576051	1.93044	1.25618
GO:0030279	negative regulation of ossification	1	540	16	16679	0.41865	0.576051	1.93044	1.25618
GO:0061028	establishment of endothelial barrier	1	540	16	16679	0.41865	0.576051	1.93044	1.25618
GO:0010259	multicellular organismal aging	1	540	16	16679	0.41865	0.576051	1.93044	1.25618
GO:0072358	cardiovascular system development	1	540	16	16679	0.41865	0.576051	1.93044	1.25618
GO:0042273	ribosomal large subunit biogenesis	1	540	16	16679	0.41865	0.576051	1.93044	1.25618
GO:0001706	endoderm formation	1	540	16	16679	0.41865	0.576051	1.93044	1.25618
GO:2000310	regulation of N-methyl-D-aspartate selective glutamate receptor activity	1	540	16	16679	0.41865	0.576051	1.93044	1.25618
GO:0048598	embryonic morphogenesis	1	540	16	16679	0.41865	0.576051	1.93044	1.25618
GO:0048596	embryonic camera-type eye morphogenesis	1	540	16	16679	0.41865	0.576051	1.93044	1.25618
GO:0035066	positive regulation of histone acetylation	1	540	16	16679	0.41865	0.576051	1.93044	1.25618
GO:0045987	positive regulation of smooth muscle contraction	1	540	16	16679	0.41865	0.576051	1.93044	1.25618
GO:0030949	positive regulation of vascular endothelial growth factor receptor signaling pathway	1	540	16	16679	0.41865	0.576051	1.93044	1.25618
GO:0006418	tRNA aminoacylation for protein translation	2	540	44	16679	0.425886	0.58449	1.40396	1.23146
GO:0021915	neural tube development	2	540	44	16679	0.425886	0.58449	1.40396	1.23146
GO:0043408	regulation of MAPK cascade	2	540	44	16679	0.425886	0.58449	1.40396	1.23146
GO:0007249	I-kappaB kinase/NF-kappaB signaling	2	540	44	16679	0.425886	0.58449	1.40396	1.23146
GO:0051091	positive regulation of sequence-specific DNA binding transcription factor activity	4	540	102	16679	0.42727	0.585631	1.21126	1.22678
GO:0045766	positive regulation of angiogenesis	4	540	102	16679	0.42727	0.585631	1.21126	1.22678
GO:0009749	response to glucose	3	540	73	16679	0.428475	0.585938	1.26933	1.22272
GO:0006936	muscle contraction	4	540	103	16679	0.434264	0.585938	1.1995	1.20336
GO:0007409	axonogenesis	4	540	103	16679	0.434264	0.585938	1.1995	1.20336
GO:0007229	integrin-mediated signaling pathway	4	540	103	16679	0.434264	0.585938	1.1995	1.20336
GO:0050434	positive regulation of viral transcription	2	540	45	16679	0.436664	0.585938	1.37276	1.1954
GO:0030218	erythrocyte differentiation	2	540	45	16679	0.436664	0.585938	1.37276	1.1954
GO:0051865	protein autoubiquitination	2	540	45	16679	0.436664	0.585938	1.37276	1.1954
GO:0070936	protein K48-linked ubiquitination	2	540	45	16679	0.436664	0.585938	1.37276	1.1954
GO:0001558	regulation of cell growth	3	540	74	16679	0.436781	0.585938	1.25218	1.19502
GO:0042523	positive regulation of tyrosine phosphorylation of Stat5 protein	1	540	17	16679	0.436896	0.585938	1.81688	1.19464
GO:0019068	virion assembly	1	540	17	16679	0.436896	0.585938	1.81688	1.19464
GO:0045445	myoblast differentiation	1	540	17	16679	0.436896	0.585938	1.81688	1.19464
GO:0045089	positive regulation of innate immune response	1	540	17	16679	0.436896	0.585938	1.81688	1.19464
GO:0032456	endocytic recycling	1	540	17	16679	0.436896	0.585938	1.81688	1.19464
GO:0032465	regulation of cytokinesis	1	540	17	16679	0.436896	0.585938	1.81688	1.19464
GO:0045022	early endosome to late endosome transport	1	540	17	16679	0.436896	0.585938	1.81688	1.19464
GO:0031589	cell-substrate adhesion	1	540	17	16679	0.436896	0.585938	1.81688	1.19464
GO:0048872	homeostasis of number of cells	1	540	17	16679	0.436896	0.585938	1.81688	1.19464
GO:0042325	regulation of phosphorylation	1	540	17	16679	0.436896	0.585938	1.81688	1.19464
GO:0045598	regulation of fat cell differentiation	1	540	17	16679	0.436896	0.585938	1.81688	1.19464
GO:0019226	transmission of nerve impulse	1	540	17	16679	0.436896	0.585938	1.81688	1.19464
GO:0048485	sympathetic nervous system development	1	540	17	16679	0.436896	0.585938	1.81688	1.19464
GO:0021591	ventricular system development	1	540	17	16679	0.436896	0.585938	1.81688	1.19464
GO:1900087	positive regulation of G1/S transition of mitotic cell cycle	1	540	17	16679	0.436896	0.585938	1.81688	1.19464
GO:0031668	cellular response to extracellular stimulus	1	540	17	16679	0.436896	0.585938	1.81688	1.19464
GO:0045663	positive regulation of myoblast differentiation	1	540	17	16679	0.436896	0.585938	1.81688	1.19464
GO:0070933	histone H4 deacetylation	1	540	17	16679	0.436896	0.585938	1.81688	1.19464
GO:0042832	defense response to protozoan	1	540	17	16679	0.436896	0.585938	1.81688	1.19464
GO:0048535	lymph node development	1	540	17	16679	0.436896	0.585938	1.81688	1.19464
GO:0035902	response to immobilization stress	1	540	17	16679	0.436896	0.585938	1.81688	1.19464
GO:0000920	cytokinetic cell separation	1	540	17	16679	0.436896	0.585938	1.81688	1.19464
GO:0043536	positive regulation of blood vessel endothelial cell migration	1	540	17	16679	0.436896	0.585938	1.81688	1.19464
GO:0002230	positive regulation of defense response to virus by host	1	540	17	16679	0.436896	0.585938	1.81688	1.19464
GO:0030033	microvillus assembly	1	540	17	16679	0.436896	0.585938	1.81688	1.19464
GO:0016071	mRNA metabolic process	8	540	224	16679	0.44464	0.595947	1.10311	1.16929
GO:0007265	Ras protein signal transduction	3	540	75	16679	0.445041	0.596108	1.23548	1.16799
GO:0006094	gluconeogenesis	2	540	46	16679	0.447331	0.596797	1.34291	1.16059
GO:0006836	neurotransmitter transport	2	540	46	16679	0.447331	0.596797	1.34291	1.16059
GO:0030317	sperm motility	2	540	46	16679	0.447331	0.596797	1.34291	1.16059
GO:0032436	positive regulation of proteasomal ubiquitin-dependent protein catabolic process	2	540	46	16679	0.447331	0.596797	1.34291	1.16059
GO:0001658	branching involved in ureteric bud morphogenesis	2	540	46	16679	0.447331	0.596797	1.34291	1.16059
GO:0042493	response to drug	11	540	315	16679	0.447421	0.596797	1.07859	1.16029
GO:0070371	ERK1 and ERK2 cascade	1	540	18	16679	0.454569	0.596797	1.71595	1.13743
GO:0048278	vesicle docking	1	540	18	16679	0.454569	0.596797	1.71595	1.13743
GO:0042026	protein refolding	1	540	18	16679	0.454569	0.596797	1.71595	1.13743
GO:0031032	actomyosin structure organization	1	540	18	16679	0.454569	0.596797	1.71595	1.13743
GO:0048025	negative regulation of mRNA splicing, via spliceosome	1	540	18	16679	0.454569	0.596797	1.71595	1.13743
GO:0050427	3'-phosphoadenosine 5'-phosphosulfate metabolic process	1	540	18	16679	0.454569	0.596797	1.71595	1.13743
GO:0008631	intrinsic apoptotic signaling pathway in response to oxidative stress	1	540	18	16679	0.454569	0.596797	1.71595	1.13743
GO:0007009	plasma membrane organization	1	540	18	16679	0.454569	0.596797	1.71595	1.13743
GO:0034614	cellular response to reactive oxygen species	1	540	18	16679	0.454569	0.596797	1.71595	1.13743
GO:0060749	mammary gland alveolus development	1	540	18	16679	0.454569	0.596797	1.71595	1.13743
GO:0030261	chromosome condensation	1	540	18	16679	0.454569	0.596797	1.71595	1.13743
GO:0048870	cell motility	1	540	18	16679	0.454569	0.596797	1.71595	1.13743
GO:0030220	platelet formation	1	540	18	16679	0.454569	0.596797	1.71595	1.13743
GO:0050768	negative regulation of neurogenesis	1	540	18	16679	0.454569	0.596797	1.71595	1.13743
GO:0006672	ceramide metabolic process	1	540	18	16679	0.454569	0.596797	1.71595	1.13743
GO:0051894	positive regulation of focal adhesion assembly	1	540	18	16679	0.454569	0.596797	1.71595	1.13743
GO:0048821	erythrocyte development	1	540	18	16679	0.454569	0.596797	1.71595	1.13743
GO:0006309	apoptotic DNA fragmentation	1	540	18	16679	0.454569	0.596797	1.71595	1.13743
GO:0006349	regulation of gene expression by genetic imprinting	1	540	18	16679	0.454569	0.596797	1.71595	1.13743
GO:2000311	regulation of alpha-amino-3-hydroxy-5-methyl-4-isoxazole propionate selective glutamate receptor activity	1	540	18	16679	0.454569	0.596797	1.71595	1.13743
GO:0015949	nucleobase-containing small molecule interconversion	1	540	18	16679	0.454569	0.596797	1.71595	1.13743
GO:0007405	neuroblast proliferation	1	540	18	16679	0.454569	0.596797	1.71595	1.13743
GO:0007274	neuromuscular synaptic transmission	1	540	18	16679	0.454569	0.596797	1.71595	1.13743
GO:0009083	branched-chain amino acid catabolic process	1	540	18	16679	0.454569	0.596797	1.71595	1.13743
GO:0032874	positive regulation of stress-activated MAPK cascade	1	540	18	16679	0.454569	0.596797	1.71595	1.13743
GO:0010765	positive regulation of sodium ion transport	1	540	18	16679	0.454569	0.596797	1.71595	1.13743
GO:0000737	DNA catabolic process, endonucleolytic	2	540	47	16679	0.457882	0.600032	1.31434	1.12695
GO:0008277	regulation of G-protein coupled receptor protein signaling pathway	2	540	47	16679	0.457882	0.600032	1.31434	1.12695
GO:0006520	cellular amino acid metabolic process	2	540	47	16679	0.457882	0.600032	1.31434	1.12695
GO:0016055	Wnt signaling pathway	7	540	197	16679	0.459779	0.602145	1.09751	1.12099
GO:0032496	response to lipopolysaccharide	6	540	168	16679	0.466233	0.606494	1.10311	1.10088
GO:0048146	positive regulation of fibroblast proliferation	2	540	48	16679	0.468314	0.606494	1.28696	1.09445
GO:0035914	skeletal muscle cell differentiation	2	540	48	16679	0.468314	0.606494	1.28696	1.09445
GO:0000187	activation of MAPK activity	4	540	108	16679	0.46883	0.606494	1.14396	1.09286
GO:0030855	epithelial cell differentiation	3	540	78	16679	0.469515	0.606494	1.18796	1.09076
GO:0060021	palate development	3	540	78	16679	0.469515	0.606494	1.18796	1.09076
GO:0042590	antigen processing and presentation of exogenous peptide antigen via MHC class I	3	540	78	16679	0.469515	0.606494	1.18796	1.09076
GO:0010001	glial cell differentiation	1	540	19	16679	0.471685	0.606494	1.62563	1.0841
GO:0006826	iron ion transport	1	540	19	16679	0.471685	0.606494	1.62563	1.0841
GO:0003281	ventricular septum development	1	540	19	16679	0.471685	0.606494	1.62563	1.0841
GO:0046928	regulation of neurotransmitter secretion	1	540	19	16679	0.471685	0.606494	1.62563	1.0841
GO:0006386	termination of RNA polymerase III transcription	1	540	19	16679	0.471685	0.606494	1.62563	1.0841
GO:0006385	transcription elongation from RNA polymerase III promoter	1	540	19	16679	0.471685	0.606494	1.62563	1.0841
GO:0090190	positive regulation of branching involved in ureteric bud morphogenesis	1	540	19	16679	0.471685	0.606494	1.62563	1.0841
GO:0009755	hormone-mediated signaling pathway	1	540	19	16679	0.471685	0.606494	1.62563	1.0841
GO:0006995	cellular response to nitrogen starvation	1	540	19	16679	0.471685	0.606494	1.62563	1.0841
GO:0048384	retinoic acid receptor signaling pathway	1	540	19	16679	0.471685	0.606494	1.62563	1.0841
GO:0002076	osteoblast development	1	540	19	16679	0.471685	0.606494	1.62563	1.0841
GO:0043153	entrainment of circadian clock by photoperiod	1	540	19	16679	0.471685	0.606494	1.62563	1.0841
GO:0003009	skeletal muscle contraction	1	540	19	16679	0.471685	0.606494	1.62563	1.0841
GO:0042267	natural killer cell mediated cytotoxicity	1	540	19	16679	0.471685	0.606494	1.62563	1.0841
GO:0032314	regulation of Rac GTPase activity	1	540	19	16679	0.471685	0.606494	1.62563	1.0841
GO:0090314	positive regulation of protein targeting to membrane	1	540	19	16679	0.471685	0.606494	1.62563	1.0841
GO:0070584	mitochondrion morphogenesis	1	540	19	16679	0.471685	0.606494	1.62563	1.0841
GO:0045671	negative regulation of osteoclast differentiation	1	540	19	16679	0.471685	0.606494	1.62563	1.0841
GO:0007292	female gamete generation	1	540	19	16679	0.471685	0.606494	1.62563	1.0841
GO:0045638	negative regulation of myeloid cell differentiation	1	540	19	16679	0.471685	0.606494	1.62563	1.0841
GO:0051693	actin filament capping	1	540	19	16679	0.471685	0.606494	1.62563	1.0841
GO:0090002	establishment of protein localization to plasma membrane	1	540	19	16679	0.471685	0.606494	1.62563	1.0841
GO:0086005	ventricular cardiac muscle cell action potential	1	540	19	16679	0.471685	0.606494	1.62563	1.0841
GO:0001843	neural tube closure	3	540	79	16679	0.477564	0.61368	1.17293	1.06623
GO:0021762	substantia nigra development	2	540	49	16679	0.478624	0.614298	1.2607	1.06303
GO:0051781	positive regulation of cell division	2	540	49	16679	0.478624	0.614298	1.2607	1.06303
GO:0035264	multicellular organism growth	3	540	80	16679	0.485554	0.621028	1.15826	1.04229
GO:0051897	positive regulation of protein kinase B signaling	3	540	80	16679	0.485554	0.621028	1.15826	1.04229
GO:0050731	positive regulation of peptidyl-tyrosine phosphorylation	3	540	80	16679	0.485554	0.621028	1.15826	1.04229
GO:0000070	mitotic sister chromatid segregation	1	540	20	16679	0.488264	0.621028	1.54435	1.03427
GO:0097194	execution phase of apoptosis	1	540	20	16679	0.488264	0.621028	1.54435	1.03427
GO:0006807	nitrogen compound metabolic process	1	540	20	16679	0.488264	0.621028	1.54435	1.03427
GO:0007088	regulation of mitosis	1	540	20	16679	0.488264	0.621028	1.54435	1.03427
GO:0046939	nucleotide phosphorylation	1	540	20	16679	0.488264	0.621028	1.54435	1.03427
GO:0071526	semaphorin-plexin signaling pathway	1	540	20	16679	0.488264	0.621028	1.54435	1.03427
GO:0032008	positive regulation of TOR signaling	1	540	20	16679	0.488264	0.621028	1.54435	1.03427
GO:0006303	double-strand break repair via nonhomologous end joining	1	540	20	16679	0.488264	0.621028	1.54435	1.03427
GO:0043011	myeloid dendritic cell differentiation	1	540	20	16679	0.488264	0.621028	1.54435	1.03427
GO:0045672	positive regulation of osteoclast differentiation	1	540	20	16679	0.488264	0.621028	1.54435	1.03427
GO:0010800	positive regulation of peptidyl-threonine phosphorylation	1	540	20	16679	0.488264	0.621028	1.54435	1.03427
GO:0005980	glycogen catabolic process	1	540	20	16679	0.488264	0.621028	1.54435	1.03427
GO:0001934	positive regulation of protein phosphorylation	5	540	143	16679	0.497487	0.631484	1.07997	1.00727
GO:0018108	peptidyl-tyrosine phosphorylation	5	540	143	16679	0.497487	0.631484	1.07997	1.00727
GO:0007154	cell communication	2	540	51	16679	0.49887	0.631484	1.21126	1.00327
GO:0071407	cellular response to organic cyclic compound	2	540	51	16679	0.49887	0.631484	1.21126	1.00327
GO:0006521	regulation of cellular amino acid metabolic process	2	540	51	16679	0.49887	0.631484	1.21126	1.00327
GO:0050885	neuromuscular process controlling balance	2	540	51	16679	0.49887	0.631484	1.21126	1.00327
GO:0016485	protein processing	2	540	51	16679	0.49887	0.631484	1.21126	1.00327
GO:0031100	organ regeneration	2	540	51	16679	0.49887	0.631484	1.21126	1.00327
GO:0042391	regulation of membrane potential	3	540	82	16679	0.501353	0.633091	1.13001	0.9961
GO:0001822	kidney development	4	540	113	16679	0.502577	0.633091	1.09335	0.992582
GO:0010975	regulation of neuron projection development	1	540	21	16679	0.504322	0.633091	1.47081	0.987583
GO:0032148	activation of protein kinase B activity	1	540	21	16679	0.504322	0.633091	1.47081	0.987583
GO:0046513	ceramide biosynthetic process	1	540	21	16679	0.504322	0.633091	1.47081	0.987583
GO:0060716	labyrinthine layer blood vessel development	1	540	21	16679	0.504322	0.633091	1.47081	0.987583
GO:0071158	positive regulation of cell cycle arrest	1	540	21	16679	0.504322	0.633091	1.47081	0.987583
GO:0032007	negative regulation of TOR signaling	1	540	21	16679	0.504322	0.633091	1.47081	0.987583
GO:0042326	negative regulation of phosphorylation	1	540	21	16679	0.504322	0.633091	1.47081	0.987583
GO:0045662	negative regulation of myoblast differentiation	1	540	21	16679	0.504322	0.633091	1.47081	0.987583
GO:0030902	hindbrain development	1	540	21	16679	0.504322	0.633091	1.47081	0.987583
GO:0051966	regulation of synaptic transmission, glutamatergic	1	540	21	16679	0.504322	0.633091	1.47081	0.987583
GO:0048557	embryonic digestive tract morphogenesis	1	540	21	16679	0.504322	0.633091	1.47081	0.987583
GO:0035050	embryonic heart tube development	1	540	21	16679	0.504322	0.633091	1.47081	0.987583
GO:0032526	response to retinoic acid	2	540	52	16679	0.5088	0.637958	1.18796	0.97483
GO:0030097	hemopoiesis	3	540	83	16679	0.509158	0.637958	1.1164	0.973814
GO:0006470	protein dephosphorylation	5	540	145	16679	0.509254	0.637958	1.06507	0.973542
GO:0038095	Fc-epsilon receptor signaling pathway	7	540	207	16679	0.509403	0.637958	1.04449	0.973122
GO:0016032	viral process	19	540	580	16679	0.513873	0.643091	1.01182	0.960515
GO:0006914	autophagy	4	540	115	16679	0.515808	0.643091	1.07433	0.955094
GO:0006334	nucleosome assembly	4	540	115	16679	0.515808	0.643091	1.07433	0.955094
GO:0006364	rRNA processing	4	540	115	16679	0.515808	0.643091	1.07433	0.955094
GO:0048666	neuron development	2	540	53	16679	0.518599	0.643091	1.16555	0.947308
GO:0019722	calcium-mediated signaling	2	540	53	16679	0.518599	0.643091	1.16555	0.947308
GO:0009968	negative regulation of signal transduction	2	540	53	16679	0.518599	0.643091	1.16555	0.947308
GO:0035924	cellular response to vascular endothelial growth factor stimulus	1	540	22	16679	0.519875	0.643091	1.40396	0.943764
GO:0045070	positive regulation of viral genome replication	1	540	22	16679	0.519875	0.643091	1.40396	0.943764
GO:0021510	spinal cord development	1	540	22	16679	0.519875	0.643091	1.40396	0.943764
GO:0048738	cardiac muscle tissue development	1	540	22	16679	0.519875	0.643091	1.40396	0.943764
GO:0030318	melanocyte differentiation	1	540	22	16679	0.519875	0.643091	1.40396	0.943764
GO:0032438	melanosome organization	1	540	22	16679	0.519875	0.643091	1.40396	0.943764
GO:0042149	cellular response to glucose starvation	1	540	22	16679	0.519875	0.643091	1.40396	0.943764
GO:0043393	regulation of protein binding	1	540	22	16679	0.519875	0.643091	1.40396	0.943764
GO:0048873	homeostasis of number of cells within a tissue	1	540	22	16679	0.519875	0.643091	1.40396	0.943764
GO:0055088	lipid homeostasis	1	540	22	16679	0.519875	0.643091	1.40396	0.943764
GO:0072001	renal system development	1	540	22	16679	0.519875	0.643091	1.40396	0.943764
GO:0006796	phosphate-containing compound metabolic process	1	540	22	16679	0.519875	0.643091	1.40396	0.943764
GO:0032201	telomere maintenance via semi-conservative replication	1	540	22	16679	0.519875	0.643091	1.40396	0.943764
GO:0023019	signal transduction involved in regulation of gene expression	1	540	22	16679	0.519875	0.643091	1.40396	0.943764
GO:0030335	positive regulation of cell migration	5	540	148	16679	0.526687	0.651138	1.04348	0.924982
GO:0007368	determination of left/right symmetry	2	540	54	16679	0.528267	0.65271	1.14396	0.920662
GO:0032259	methylation	7	540	212	16679	0.533613	0.654466	1.01985	0.906134
GO:0051090	regulation of sequence-specific DNA binding transcription factor activity	1	540	23	16679	0.534939	0.654466	1.34291	0.902555
GO:0007126	meiotic nuclear division	1	540	23	16679	0.534939	0.654466	1.34291	0.902555
GO:0048169	regulation of long-term neuronal synaptic plasticity	1	540	23	16679	0.534939	0.654466	1.34291	0.902555
GO:0046847	filopodium assembly	1	540	23	16679	0.534939	0.654466	1.34291	0.902555
GO:0046835	carbohydrate phosphorylation	1	540	23	16679	0.534939	0.654466	1.34291	0.902555
GO:0090103	cochlea morphogenesis	1	540	23	16679	0.534939	0.654466	1.34291	0.902555
GO:0034314	Arp2/3 complex-mediated actin nucleation	1	540	23	16679	0.534939	0.654466	1.34291	0.902555
GO:0045879	negative regulation of smoothened signaling pathway	1	540	23	16679	0.534939	0.654466	1.34291	0.902555
GO:0034660	ncRNA metabolic process	1	540	23	16679	0.534939	0.654466	1.34291	0.902555
GO:0044804	nucleophagy	1	540	23	16679	0.534939	0.654466	1.34291	0.902555
GO:0055074	calcium ion homeostasis	1	540	23	16679	0.534939	0.654466	1.34291	0.902555
GO:0050769	positive regulation of neurogenesis	1	540	23	16679	0.534939	0.654466	1.34291	0.902555
GO:0019229	regulation of vasoconstriction	1	540	23	16679	0.534939	0.654466	1.34291	0.902555
GO:0043044	ATP-dependent chromatin remodeling	1	540	23	16679	0.534939	0.654466	1.34291	0.902555
GO:0061098	positive regulation of protein tyrosine kinase activity	1	540	23	16679	0.534939	0.654466	1.34291	0.902555
GO:0090004	positive regulation of establishment of protein localization to plasma membrane	1	540	23	16679	0.534939	0.654466	1.34291	0.902555
GO:0034613	cellular protein localization	2	540	55	16679	0.5378	0.657588	1.12316	0.894857
GO:0007399	nervous system development	16	540	495	16679	0.538779	0.658405	0.998369	0.892234
GO:0048011	neurotrophin TRK receptor signaling pathway	9	540	276	16679	0.539251	0.658602	1.00719	0.89097
GO:0090090	negative regulation of canonical Wnt signaling pathway	5	540	151	16679	0.543838	0.663506	1.02275	0.878751
GO:0009791	post-embryonic development	3	540	88	16679	0.547172	0.663506	1.05297	0.869933
GO:0001947	heart looping	2	540	56	16679	0.547199	0.663506	1.10311	0.869861
GO:0035690	cellular response to drug	2	540	56	16679	0.547199	0.663506	1.10311	0.869861
GO:0010629	negative regulation of gene expression	4	540	120	16679	0.548129	0.663506	1.02957	0.867413
GO:1902042	negative regulation of extrinsic apoptotic signaling pathway via death domain receptors	1	540	24	16679	0.549529	0.663506	1.28696	0.863732
GO:0021772	olfactory bulb development	1	540	24	16679	0.549529	0.663506	1.28696	0.863732
GO:0043278	response to morphine	1	540	24	16679	0.549529	0.663506	1.28696	0.863732
GO:0042098	T cell proliferation	1	540	24	16679	0.549529	0.663506	1.28696	0.863732
GO:0044344	cellular response to fibroblast growth factor stimulus	1	540	24	16679	0.549529	0.663506	1.28696	0.863732
GO:0019933	cAMP-mediated signaling	1	540	24	16679	0.549529	0.663506	1.28696	0.863732
GO:0035235	ionotropic glutamate receptor signaling pathway	1	540	24	16679	0.549529	0.663506	1.28696	0.863732
GO:0048041	focal adhesion assembly	1	540	24	16679	0.549529	0.663506	1.28696	0.863732
GO:0051491	positive regulation of filopodium assembly	1	540	24	16679	0.549529	0.663506	1.28696	0.863732
GO:0060397	JAK-STAT cascade involved in growth hormone signaling pathway	1	540	24	16679	0.549529	0.663506	1.28696	0.863732
GO:0008089	anterograde axon cargo transport	1	540	24	16679	0.549529	0.663506	1.28696	0.863732
GO:0072332	intrinsic apoptotic signaling pathway by p53 class mediator	1	540	24	16679	0.549529	0.663506	1.28696	0.863732
GO:0048477	oogenesis	1	540	24	16679	0.549529	0.663506	1.28696	0.863732
GO:0031648	protein destabilization	1	540	24	16679	0.549529	0.663506	1.28696	0.863732
GO:0000462	maturation of SSU-rRNA from tricistronic rRNA transcript (SSU-rRNA, 5.8S rRNA, LSU-rRNA)	1	540	24	16679	0.549529	0.663506	1.28696	0.863732
GO:0006413	translational initiation	5	540	153	16679	0.555105	0.669474	1.00938	0.849169
GO:0051607	defense response to virus	5	540	153	16679	0.555105	0.669474	1.00938	0.849169
GO:0007612	learning	2	540	57	16679	0.556463	0.670349	1.08376	0.845643
GO:0008630	intrinsic apoptotic signaling pathway in response to DNA damage	2	540	57	16679	0.556463	0.670349	1.08376	0.845643
GO:0070374	positive regulation of ERK1 and ERK2 cascade	4	540	122	16679	0.560733	0.674801	1.01269	0.834613
GO:0006820	anion transport	1	540	25	16679	0.563661	0.674801	1.23548	0.8271
GO:0086091	regulation of heart rate by cardiac conduction	1	540	25	16679	0.563661	0.674801	1.23548	0.8271
GO:0000375	RNA splicing, via transesterification reactions	1	540	25	16679	0.563661	0.674801	1.23548	0.8271
GO:0001954	positive regulation of cell-matrix adhesion	1	540	25	16679	0.563661	0.674801	1.23548	0.8271
GO:2000134	negative regulation of G1/S transition of mitotic cell cycle	1	540	25	16679	0.563661	0.674801	1.23548	0.8271
GO:0033574	response to testosterone	1	540	25	16679	0.563661	0.674801	1.23548	0.8271
GO:0002040	sprouting angiogenesis	1	540	25	16679	0.563661	0.674801	1.23548	0.8271
GO:0055010	ventricular cardiac muscle tissue morphogenesis	1	540	25	16679	0.563661	0.674801	1.23548	0.8271
GO:0014065	phosphatidylinositol 3-kinase signaling	1	540	25	16679	0.563661	0.674801	1.23548	0.8271
GO:0001892	embryonic placenta development	1	540	25	16679	0.563661	0.674801	1.23548	0.8271
GO:0042787	protein ubiquitination involved in ubiquitin-dependent protein catabolic process	2	540	58	16679	0.56559	0.676346	1.06507	0.822172
GO:0043401	steroid hormone mediated signaling pathway	2	540	58	16679	0.56559	0.676346	1.06507	0.822172
GO:0016070	RNA metabolic process	8	540	252	16679	0.571661	0.68322	0.980541	0.806769
GO:0006959	humoral immune response	2	540	59	16679	0.57458	0.685379	1.04702	0.799421
GO:0007389	pattern specification process	2	540	59	16679	0.57458	0.685379	1.04702	0.799421
GO:0016311	dephosphorylation	7	540	221	16679	0.575899	0.685379	0.978322	0.796112
GO:0007565	female pregnancy	3	540	92	16679	0.576295	0.685379	1.00719	0.79512
GO:0006027	glycosaminoglycan catabolic process	1	540	26	16679	0.577349	0.685379	1.18796	0.792485
GO:0006611	protein export from nucleus	1	540	26	16679	0.577349	0.685379	1.18796	0.792485
GO:0098656	anion transmembrane transport	1	540	26	16679	0.577349	0.685379	1.18796	0.792485
GO:0006336	DNA replication-independent nucleosome assembly	1	540	26	16679	0.577349	0.685379	1.18796	0.792485
GO:0010634	positive regulation of epithelial cell migration	1	540	26	16679	0.577349	0.685379	1.18796	0.792485
GO:2000352	negative regulation of endothelial cell apoptotic process	1	540	26	16679	0.577349	0.685379	1.18796	0.792485
GO:0001819	positive regulation of cytokine production	1	540	26	16679	0.577349	0.685379	1.18796	0.792485
GO:0030041	actin filament polymerization	1	540	26	16679	0.577349	0.685379	1.18796	0.792485
GO:0008284	positive regulation of cell proliferation	15	540	477	16679	0.580667	0.688932	0.97129	0.784217
GO:0019886	antigen processing and presentation of exogenous peptide antigen via MHC class II	3	540	93	16679	0.583389	0.691052	0.996356	0.777471
GO:0045596	negative regulation of cell differentiation	2	540	60	16679	0.583432	0.691052	1.02957	0.777363
GO:0016049	cell growth	2	540	60	16679	0.583432	0.691052	1.02957	0.777363
GO:0030182	neuron differentiation	4	540	126	16679	0.585349	0.692936	0.980541	0.77263
GO:0007160	cell-matrix adhesion	3	540	94	16679	0.590405	0.696048	0.985757	0.760223
GO:0048147	negative regulation of fibroblast proliferation	1	540	27	16679	0.590606	0.696048	1.14396	0.759731
GO:0043200	response to amino acid	1	540	27	16679	0.590606	0.696048	1.14396	0.759731
GO:0070059	intrinsic apoptotic signaling pathway in response to endoplasmic reticulum stress	1	540	27	16679	0.590606	0.696048	1.14396	0.759731
GO:0010718	positive regulation of epithelial to mesenchymal transition	1	540	27	16679	0.590606	0.696048	1.14396	0.759731
GO:0016925	protein sumoylation	1	540	27	16679	0.590606	0.696048	1.14396	0.759731
GO:0032781	positive regulation of ATPase activity	1	540	27	16679	0.590606	0.696048	1.14396	0.759731
GO:0046326	positive regulation of glucose import	1	540	27	16679	0.590606	0.696048	1.14396	0.759731
GO:0097190	apoptotic signaling pathway	4	540	127	16679	0.591375	0.696567	0.97282	0.757854
GO:0043433	negative regulation of sequence-specific DNA binding transcription factor activity	2	540	61	16679	0.592147	0.697089	1.01269	0.755972
GO:0051092	positive regulation of NF-kappaB transcription factor activity	4	540	129	16679	0.60327	0.707248	0.957738	0.729125
GO:0051149	positive regulation of muscle cell differentiation	1	540	28	16679	0.603447	0.707248	1.10311	0.7287
GO:0001937	negative regulation of endothelial cell proliferation	1	540	28	16679	0.603447	0.707248	1.10311	0.7287
GO:0051017	actin filament bundle assembly	1	540	28	16679	0.603447	0.707248	1.10311	0.7287
GO:0034587	piRNA metabolic process	1	540	28	16679	0.603447	0.707248	1.10311	0.7287
GO:0043029	T cell homeostasis	1	540	28	16679	0.603447	0.707248	1.10311	0.7287
GO:0070509	calcium ion import	1	540	28	16679	0.603447	0.707248	1.10311	0.7287
GO:0071346	cellular response to interferon-gamma	1	540	28	16679	0.603447	0.707248	1.10311	0.7287
GO:0009611	response to wounding	2	540	63	16679	0.609164	0.713554	0.980541	0.715097
GO:0008584	male gonad development	3	540	97	16679	0.610988	0.715295	0.955269	0.710784
GO:0006814	sodium ion transport	4	540	131	16679	0.614949	0.715494	0.943116	0.701461
GO:0007179	transforming growth factor beta receptor signaling pathway	4	540	131	16679	0.614949	0.715494	0.943116	0.701461
GO:0045787	positive regulation of cell cycle	1	540	29	16679	0.615885	0.715494	1.06507	0.699267
GO:0033209	tumor necrosis factor-mediated signaling pathway	1	540	29	16679	0.615885	0.715494	1.06507	0.699267
GO:0000387	spliceosomal snRNP assembly	1	540	29	16679	0.615885	0.715494	1.06507	0.699267
GO:0045840	positive regulation of mitosis	1	540	29	16679	0.615885	0.715494	1.06507	0.699267
GO:0050770	regulation of axonogenesis	1	540	29	16679	0.615885	0.715494	1.06507	0.699267
GO:0046627	negative regulation of insulin receptor signaling pathway	1	540	29	16679	0.615885	0.715494	1.06507	0.699267
GO:0042327	positive regulation of phosphorylation	1	540	29	16679	0.615885	0.715494	1.06507	0.699267
GO:0015991	ATP hydrolysis coupled proton transport	1	540	29	16679	0.615885	0.715494	1.06507	0.699267
GO:0051928	positive regulation of calcium ion transport	1	540	29	16679	0.615885	0.715494	1.06507	0.699267
GO:0051209	release of sequestered calcium ion into cytosol	1	540	29	16679	0.615885	0.715494	1.06507	0.699267
GO:0035094	response to nicotine	1	540	29	16679	0.615885	0.715494	1.06507	0.699267
GO:0044070	regulation of anion transport	1	540	29	16679	0.615885	0.715494	1.06507	0.699267
GO:0009725	response to hormone	2	540	64	16679	0.617467	0.716545	0.96522	0.695567
GO:0050680	negative regulation of epithelial cell proliferation	2	540	64	16679	0.617467	0.716545	0.96522	0.695567
GO:0008543	fibroblast growth factor receptor signaling pathway	5	540	166	16679	0.624694	0.724326	0.930332	0.678779
GO:0034605	cellular response to heat	2	540	65	16679	0.625632	0.724326	0.95037	0.676614
GO:0032481	positive regulation of type I interferon production	2	540	65	16679	0.625632	0.724326	0.95037	0.676614
GO:0032868	response to insulin	2	540	65	16679	0.625632	0.724326	0.95037	0.676614
GO:0045765	regulation of angiogenesis	1	540	30	16679	0.627932	0.724326	1.02957	0.67132
GO:0001958	endochondral ossification	1	540	30	16679	0.627932	0.724326	1.02957	0.67132
GO:0031016	pancreas development	1	540	30	16679	0.627932	0.724326	1.02957	0.67132
GO:0007492	endoderm development	1	540	30	16679	0.627932	0.724326	1.02957	0.67132
GO:0071902	positive regulation of protein serine/threonine kinase activity	1	540	30	16679	0.627932	0.724326	1.02957	0.67132
GO:0001755	neural crest cell migration	1	540	30	16679	0.627932	0.724326	1.02957	0.67132
GO:0090501	RNA phosphodiester bond hydrolysis	1	540	30	16679	0.627932	0.724326	1.02957	0.67132
GO:0006112	energy reserve metabolic process	3	540	100	16679	0.630861	0.727309	0.926611	0.664606
GO:0050679	positive regulation of epithelial cell proliferation	2	540	66	16679	0.63366	0.72895	0.935971	0.658218
GO:0006977	DNA damage response, signal transduction by p53 class mediator resulting in cell cycle arrest	2	540	66	16679	0.63366	0.72895	0.935971	0.658218
GO:0043010	camera-type eye development	2	540	66	16679	0.63366	0.72895	0.935971	0.658218
GO:0071300	cellular response to retinoic acid	2	540	66	16679	0.63366	0.72895	0.935971	0.658218
GO:0007596	blood coagulation	15	540	495	16679	0.634856	0.72993	0.935971	0.655498
GO:0048663	neuron fate commitment	1	540	31	16679	0.6396	0.730627	0.996356	0.644758
GO:0031069	hair follicle morphogenesis	1	540	31	16679	0.6396	0.730627	0.996356	0.644758
GO:0060079	regulation of excitatory postsynaptic membrane potential	1	540	31	16679	0.6396	0.730627	0.996356	0.644758
GO:0042476	odontogenesis	1	540	31	16679	0.6396	0.730627	0.996356	0.644758
GO:0021983	pituitary gland development	1	540	31	16679	0.6396	0.730627	0.996356	0.644758
GO:0060349	bone morphogenesis	1	540	31	16679	0.6396	0.730627	0.996356	0.644758
GO:0006363	termination of RNA polymerase I transcription	1	540	31	16679	0.6396	0.730627	0.996356	0.644758
GO:0006362	transcription elongation from RNA polymerase I promoter	1	540	31	16679	0.6396	0.730627	0.996356	0.644758
GO:2001238	positive regulation of extrinsic apoptotic signaling pathway	1	540	31	16679	0.6396	0.730627	0.996356	0.644758
GO:0045214	sarcomere organization	1	540	31	16679	0.6396	0.730627	0.996356	0.644758
GO:0008333	endosome to lysosome transport	1	540	31	16679	0.6396	0.730627	0.996356	0.644758
GO:0051262	protein tetramerization	1	540	31	16679	0.6396	0.730627	0.996356	0.644758
GO:0043434	response to peptide hormone	2	540	67	16679	0.641553	0.732068	0.922001	0.64036
GO:0071356	cellular response to tumor necrosis factor	2	540	67	16679	0.641553	0.732068	0.922001	0.64036
GO:0001525	angiogenesis	7	540	236	16679	0.641922	0.732095	0.916141	0.63953
GO:0006810	transport	59	540	1906	16679	0.646654	0.737095	0.956105	0.628935
GO:0006888	ER to Golgi vesicle-mediated transport	2	540	68	16679	0.64931	0.737178	0.908442	0.623021
GO:0045814	negative regulation of gene expression, epigenetic	2	540	68	16679	0.64931	0.737178	0.908442	0.623021
GO:0008104	protein localization	2	540	68	16679	0.64931	0.737178	0.908442	0.623021
GO:0009314	response to radiation	1	540	32	16679	0.650902	0.737178	0.96522	0.619489
GO:0006890	retrograde vesicle-mediated transport, Golgi to ER	1	540	32	16679	0.650902	0.737178	0.96522	0.619489
GO:0022400	regulation of rhodopsin mediated signaling pathway	1	540	32	16679	0.650902	0.737178	0.96522	0.619489
GO:0045494	photoreceptor cell maintenance	1	540	32	16679	0.650902	0.737178	0.96522	0.619489
GO:0006370	7-methylguanosine mRNA capping	1	540	32	16679	0.650902	0.737178	0.96522	0.619489
GO:0031623	receptor internalization	1	540	32	16679	0.650902	0.737178	0.96522	0.619489
GO:0030501	positive regulation of bone mineralization	1	540	32	16679	0.650902	0.737178	0.96522	0.619489
GO:0043507	positive regulation of JUN kinase activity	1	540	32	16679	0.650902	0.737178	0.96522	0.619489
GO:0009409	response to cold	1	540	32	16679	0.650902	0.737178	0.96522	0.619489
GO:0007568	aging	4	540	138	16679	0.654089	0.740392	0.895276	0.612441
GO:0098655	cation transmembrane transport	3	540	104	16679	0.656238	0.742428	0.890972	0.607709
GO:0009615	response to virus	4	540	139	16679	0.659455	0.744799	0.888836	0.600654
GO:0042742	defense response to bacterium	4	540	139	16679	0.659455	0.744799	0.888836	0.600654
GO:0015701	bicarbonate transport	1	540	33	16679	0.661848	0.744799	0.935971	0.595428
GO:0042100	B cell proliferation	1	540	33	16679	0.661848	0.744799	0.935971	0.595428
GO:0006913	nucleocytoplasmic transport	1	540	33	16679	0.661848	0.744799	0.935971	0.595428
GO:0007369	gastrulation	1	540	33	16679	0.661848	0.744799	0.935971	0.595428
GO:0006298	mismatch repair	1	540	33	16679	0.661848	0.744799	0.935971	0.595428
GO:2001244	positive regulation of intrinsic apoptotic signaling pathway	1	540	33	16679	0.661848	0.744799	0.935971	0.595428
GO:1900034	regulation of cellular response to heat	1	540	33	16679	0.661848	0.744799	0.935971	0.595428
GO:0030032	lamellipodium assembly	1	540	33	16679	0.661848	0.744799	0.935971	0.595428
GO:0048010	vascular endothelial growth factor receptor signaling pathway	3	540	105	16679	0.662381	0.745003	0.882487	0.594267
GO:0006879	cellular iron ion homeostasis	2	540	70	16679	0.664421	0.746901	0.882487	0.589831
GO:0035115	embryonic forelimb morphogenesis	1	540	34	16679	0.672451	0.751542	0.908442	0.572499
GO:0001569	patterning of blood vessels	1	540	34	16679	0.672451	0.751542	0.908442	0.572499
GO:0033572	transferrin transport	1	540	34	16679	0.672451	0.751542	0.908442	0.572499
GO:0014823	response to activity	1	540	34	16679	0.672451	0.751542	0.908442	0.572499
GO:0009117	nucleotide metabolic process	1	540	34	16679	0.672451	0.751542	0.908442	0.572499
GO:0051701	interaction with host	1	540	34	16679	0.672451	0.751542	0.908442	0.572499
GO:0046677	response to antibiotic	1	540	34	16679	0.672451	0.751542	0.908442	0.572499
GO:0040018	positive regulation of multicellular organism growth	1	540	34	16679	0.672451	0.751542	0.908442	0.572499
GO:0030177	positive regulation of Wnt signaling pathway	1	540	34	16679	0.672451	0.751542	0.908442	0.572499
GO:0007281	germ cell development	1	540	34	16679	0.672451	0.751542	0.908442	0.572499
GO:0000422	mitochondrion degradation	1	540	34	16679	0.672451	0.751542	0.908442	0.572499
GO:0006812	cation transport	3	540	107	16679	0.674425	0.753351	0.865992	0.56827
GO:0007015	actin filament organization	2	540	72	16679	0.679	0.757427	0.857973	0.558517
GO:0000302	response to reactive oxygen species	1	540	35	16679	0.682721	0.757427	0.882487	0.550632
GO:0007157	heterophilic cell-cell adhesion via plasma membrane cell adhesion molecules	1	540	35	16679	0.682721	0.757427	0.882487	0.550632
GO:0016358	dendrite development	1	540	35	16679	0.682721	0.757427	0.882487	0.550632
GO:0007628	adult walking behavior	1	540	35	16679	0.682721	0.757427	0.882487	0.550632
GO:0008652	cellular amino acid biosynthetic process	1	540	35	16679	0.682721	0.757427	0.882487	0.550632
GO:0008625	extrinsic apoptotic signaling pathway via death domain receptors	1	540	35	16679	0.682721	0.757427	0.882487	0.550632
GO:0043124	negative regulation of I-kappaB kinase/NF-kappaB signaling	1	540	35	16679	0.682721	0.757427	0.882487	0.550632
GO:2001235	positive regulation of apoptotic signaling pathway	1	540	35	16679	0.682721	0.757427	0.882487	0.550632
GO:0043491	protein kinase B signaling	1	540	35	16679	0.682721	0.757427	0.882487	0.550632
GO:0016056	rhodopsin mediated signaling pathway	1	540	35	16679	0.682721	0.757427	0.882487	0.550632
GO:0001837	epithelial to mesenchymal transition	1	540	35	16679	0.682721	0.757427	0.882487	0.550632
GO:0050853	B cell receptor signaling pathway	1	540	35	16679	0.682721	0.757427	0.882487	0.550632
GO:0043085	positive regulation of catalytic activity	2	540	73	16679	0.686092	0.760769	0.84622	0.543526
GO:0002474	antigen processing and presentation of peptide antigen via MHC class I	3	540	110	16679	0.691888	0.764887	0.842374	0.531389
GO:0042059	negative regulation of epidermal growth factor receptor signaling pathway	1	540	36	16679	0.692668	0.764887	0.857973	0.529764
GO:0007585	respiratory gaseous exchange	1	540	36	16679	0.692668	0.764887	0.857973	0.529764
GO:0043407	negative regulation of MAP kinase activity	1	540	36	16679	0.692668	0.764887	0.857973	0.529764
GO:2001240	negative regulation of extrinsic apoptotic signaling pathway in absence of ligand	1	540	36	16679	0.692668	0.764887	0.857973	0.529764
GO:0071310	cellular response to organic substance	1	540	36	16679	0.692668	0.764887	0.857973	0.529764
GO:0002479	antigen processing and presentation of exogenous peptide antigen via MHC class I, TAP-dependent	2	540	74	16679	0.693055	0.764887	0.834785	0.528959
GO:0006289	nucleotide-excision repair	2	540	74	16679	0.693055	0.764887	0.834785	0.528959
GO:0030509	BMP signaling pathway	2	540	74	16679	0.693055	0.764887	0.834785	0.528959
GO:0051384	response to glucocorticoid	2	540	75	16679	0.699889	0.771077	0.823654	0.514803
GO:0032869	cellular response to insulin stimulus	2	540	75	16679	0.699889	0.771077	0.823654	0.514803
GO:0002244	hematopoietic progenitor cell differentiation	2	540	75	16679	0.699889	0.771077	0.823654	0.514803
GO:0097192	extrinsic apoptotic signaling pathway in absence of ligand	1	540	37	16679	0.702303	0.771077	0.834785	0.509835
GO:0008219	cell death	1	540	37	16679	0.702303	0.771077	0.834785	0.509835
GO:0045429	positive regulation of nitric oxide biosynthetic process	1	540	37	16679	0.702303	0.771077	0.834785	0.509835
GO:0021549	cerebellum development	1	540	37	16679	0.702303	0.771077	0.834785	0.509835
GO:0031647	regulation of protein stability	1	540	37	16679	0.702303	0.771077	0.834785	0.509835
GO:0048545	response to steroid hormone	1	540	37	16679	0.702303	0.771077	0.834785	0.509835
GO:0007339	binding of sperm to zona pellucida	1	540	37	16679	0.702303	0.771077	0.834785	0.509835
GO:0006887	exocytosis	3	540	112	16679	0.70313	0.771586	0.827331	0.508136
GO:0010951	negative regulation of endopeptidase activity	4	540	148	16679	0.705169	0.773422	0.834785	0.50396
GO:0006508	proteolysis	19	540	654	16679	0.70822	0.776367	0.89733	0.497731
GO:0008286	insulin receptor signaling pathway	4	540	149	16679	0.70996	0.777697	0.829182	0.49419
GO:0001944	vasculature development	1	540	38	16679	0.711635	0.777697	0.812817	0.490791
GO:0006953	acute-phase response	1	540	38	16679	0.711635	0.777697	0.812817	0.490791
GO:0006904	vesicle docking involved in exocytosis	1	540	38	16679	0.711635	0.777697	0.812817	0.490791
GO:0032760	positive regulation of tumor necrosis factor production	1	540	38	16679	0.711635	0.777697	0.812817	0.490791
GO:0071377	cellular response to glucagon stimulus	1	540	38	16679	0.711635	0.777697	0.812817	0.490791
GO:0007169	transmembrane receptor protein tyrosine kinase signaling pathway	3	540	114	16679	0.714054	0.779939	0.812817	0.485894
GO:0030890	positive regulation of B cell proliferation	1	540	39	16679	0.720674	0.784742	0.791975	0.472582
GO:0006284	base-excision repair	1	540	39	16679	0.720674	0.784742	0.791975	0.472582
GO:0031667	response to nutrient levels	1	540	39	16679	0.720674	0.784742	0.791975	0.472582
GO:0090382	phagosome maturation	1	540	39	16679	0.720674	0.784742	0.791975	0.472582
GO:0045668	negative regulation of osteoblast differentiation	1	540	39	16679	0.720674	0.784742	0.791975	0.472582
GO:0010811	positive regulation of cell-substrate adhesion	1	540	39	16679	0.720674	0.784742	0.791975	0.472582
GO:0007204	positive regulation of cytosolic calcium ion concentration	3	540	116	16679	0.724663	0.788276	0.798803	0.464617
GO:0000184	nuclear-transcribed mRNA catabolic process, nonsense-mediated decay	3	540	116	16679	0.724663	0.788276	0.798803	0.464617
GO:0032355	response to estradiol	2	540	79	16679	0.725963	0.789285	0.78195	0.462032
GO:0045740	positive regulation of DNA replication	1	540	40	16679	0.729429	0.789811	0.772176	0.45516
GO:0097191	extrinsic apoptotic signaling pathway	1	540	40	16679	0.729429	0.789811	0.772176	0.45516
GO:0048286	lung alveolus development	1	540	40	16679	0.729429	0.789811	0.772176	0.45516
GO:0071560	cellular response to transforming growth factor beta stimulus	1	540	40	16679	0.729429	0.789811	0.772176	0.45516
GO:0055072	iron ion homeostasis	1	540	40	16679	0.729429	0.789811	0.772176	0.45516
GO:0032729	positive regulation of interferon-gamma production	1	540	40	16679	0.729429	0.789811	0.772176	0.45516
GO:0030162	regulation of proteolysis	1	540	40	16679	0.729429	0.789811	0.772176	0.45516
GO:0045600	positive regulation of fat cell differentiation	1	540	40	16679	0.729429	0.789811	0.772176	0.45516
GO:0007005	mitochondrion organization	2	540	80	16679	0.732173	0.792377	0.772176	0.449743
GO:0030819	positive regulation of cAMP biosynthetic process	1	540	41	16679	0.737909	0.795716	0.753342	0.438484
GO:0035176	social behavior	1	540	41	16679	0.737909	0.795716	0.753342	0.438484
GO:0048469	cell maturation	1	540	41	16679	0.737909	0.795716	0.753342	0.438484
GO:0030199	collagen fibril organization	1	540	41	16679	0.737909	0.795716	0.753342	0.438484
GO:0006749	glutathione metabolic process	1	540	41	16679	0.737909	0.795716	0.753342	0.438484
GO:0030514	negative regulation of BMP signaling pathway	1	540	41	16679	0.737909	0.795716	0.753342	0.438484
GO:0071333	cellular response to glucose stimulus	1	540	41	16679	0.737909	0.795716	0.753342	0.438484
GO:0040029	regulation of gene expression, epigenetic	2	540	81	16679	0.738262	0.795716	0.762643	0.437794
GO:0006457	protein folding	5	540	192	16679	0.742289	0.799649	0.80435	0.429948
GO:0007584	response to nutrient	2	540	82	16679	0.744233	0.801336	0.753342	0.426175
GO:0001541	ovarian follicle development	1	540	42	16679	0.746123	0.801742	0.735406	0.422514
GO:1903506	regulation of nucleic acid-templated transcription	1	540	42	16679	0.746123	0.801742	0.735406	0.422514
GO:0030593	neutrophil chemotaxis	1	540	42	16679	0.746123	0.801742	0.735406	0.422514
GO:0009566	fertilization	1	540	42	16679	0.746123	0.801742	0.735406	0.422514
GO:0006919	activation of cysteine-type endopeptidase activity involved in apoptotic process	2	540	83	16679	0.750085	0.805591	0.744266	0.414874
GO:0030838	positive regulation of actin filament polymerization	1	540	43	16679	0.75408	0.808651	0.718303	0.407211
GO:0007200	phospholipase C-activating G-protein coupled receptor signaling pathway	1	540	43	16679	0.75408	0.808651	0.718303	0.407211
GO:0009408	response to heat	1	540	43	16679	0.75408	0.808651	0.718303	0.407211
GO:0030308	negative regulation of cell growth	3	540	123	16679	0.759362	0.813904	0.753342	0.39714
GO:0042552	myelination	1	540	44	16679	0.761786	0.815265	0.701978	0.392542
GO:0034599	cellular response to oxidative stress	1	540	44	16679	0.761786	0.815265	0.701978	0.392542
GO:0010862	positive regulation of pathway-restricted SMAD protein phosphorylation	1	540	44	16679	0.761786	0.815265	0.701978	0.392542
GO:0007626	locomotory behavior	2	540	86	16679	0.766952	0.820379	0.718303	0.382792
GO:0070301	cellular response to hydrogen peroxide	1	540	45	16679	0.76925	0.822008	0.686379	0.378475
GO:0000413	protein peptidyl-prolyl isomerization	1	540	45	16679	0.76925	0.822008	0.686379	0.378475
GO:0008285	negative regulation of cell proliferation	11	540	411	16679	0.770829	0.82328	0.82666	0.375517
GO:0009887	organ morphogenesis	3	540	126	16679	0.773106	0.825295	0.735406	0.371262
GO:0007166	cell surface receptor signaling pathway	6	540	237	16679	0.775394	0.827321	0.78195	0.366999
GO:0001657	ureteric bud development	1	540	46	16679	0.776481	0.827647	0.671457	0.364978
GO:0007416	synapse assembly	1	540	46	16679	0.776481	0.827647	0.671457	0.364978
GO:0006665	sphingolipid metabolic process	2	540	88	16679	0.777636	0.828462	0.701978	0.362832
GO:0001666	response to hypoxia	4	540	165	16679	0.778913	0.829405	0.748777	0.360466
GO:0048468	cell development	1	540	47	16679	0.783484	0.833853	0.657171	0.352025
GO:0046474	glycerophospholipid biosynthetic process	2	540	90	16679	0.787888	0.838119	0.686379	0.343938
GO:0006909	phagocytosis	1	540	48	16679	0.790267	0.839387	0.64348	0.339588
GO:0006921	cellular component disassembly involved in execution phase of apoptosis	1	540	48	16679	0.790267	0.839387	0.64348	0.339588
GO:0009953	dorsal/ventral pattern formation	1	540	48	16679	0.790267	0.839387	0.64348	0.339588
GO:0030204	chondroitin sulfate metabolic process	1	540	49	16679	0.796838	0.845941	0.630348	0.327642
GO:0042542	response to hydrogen peroxide	1	540	50	16679	0.803202	0.851084	0.617741	0.316165
GO:0060348	bone development	1	540	50	16679	0.803202	0.851084	0.617741	0.316165
GO:0061025	membrane fusion	1	540	50	16679	0.803202	0.851084	0.617741	0.316165
[truncated: 120 more rows]

## Sheet: AllGO2Gene
GOID	GOTerm	QueryID	Symbol	Description	P-Value	FDR	Enrichment
GO:0007067	mitotic nuclear division	ANAPC4	ANAPC4	cDNA FLJ13535 fis, clone PLACE1006506, highly similar to Anaphase-promoting complex subunit 4	1.83521e-08	3.8888e-05	3.44385
GO:0007067	mitotic nuclear division	USP16	USP16	cDNA FLJ57202, highly similar to Ubiquitin carboxyl-terminal hydrolase 16 (EC 3.1.2.15)	1.83521e-08	3.8888e-05	3.44385
GO:0007067	mitotic nuclear division	KIF15	KIF15	Kinesin-like protein KIF15	1.83521e-08	3.8888e-05	3.44385
GO:0007067	mitotic nuclear division	SMC4	SMC4	cDNA FLJ16648 fis, clone TESTI4035508, highly similar to Structural maintenance of chromosomes 4-like 1 protein	1.83521e-08	3.8888e-05	3.44385
GO:0007067	mitotic nuclear division	HAUS6	HAUS6	HAUS augmin-like complex subunit 6	1.83521e-08	3.8888e-05	3.44385
GO:0007067	mitotic nuclear division	NEK3	NEK3	Serine/threonine-protein kinase Nek3	1.83521e-08	3.8888e-05	3.44385
GO:0007067	mitotic nuclear division	STAG2	STAG2	Cohesin subunit SA-2	1.83521e-08	3.8888e-05	3.44385
GO:0007067	mitotic nuclear division	USP37	USP37	Ubiquitin carboxyl-terminal hydrolase 37	1.83521e-08	3.8888e-05	3.44385
GO:0007067	mitotic nuclear division	WAPAL	WAPAL	WAPAL protein	1.83521e-08	3.8888e-05	3.44385
GO:0007067	mitotic nuclear division	CENPC1	CENPC	Centromere protein C	1.83521e-08	3.8888e-05	3.44385
GO:0007067	mitotic nuclear division	OFD1	OFD1	Oral-facial-digital syndrome 1 protein	1.83521e-08	3.8888e-05	3.44385
GO:0007067	mitotic nuclear division	CD2AP	CD2AP	CD2-associated protein	1.83521e-08	3.8888e-05	3.44385
GO:0007067	mitotic nuclear division	C12orf11	ASUN	Protein asunder homolog	1.83521e-08	3.8888e-05	3.44385
GO:0007067	mitotic nuclear division	RBBP8	RBBP8	Retinoblastoma binding protein 8, isoform CRA_a	1.83521e-08	3.8888e-05	3.44385
GO:0007067	mitotic nuclear division	NEDD1	NEDD1	Neural cell expressed, developmentally down-regulated 1, isoform CRA_a	1.83521e-08	3.8888e-05	3.44385
GO:0007067	mitotic nuclear division	EML4	EML4	Echinoderm microtubule-associated protein-like 4	1.83521e-08	3.8888e-05	3.44385
GO:0007067	mitotic nuclear division	BIRC6	BIRC6	cDNA FLJ13786 fis, clone PLACE4000654, highly similar to Mus musculus ubiquitin conjugating enzyme	1.83521e-08	3.8888e-05	3.44385
GO:0007067	mitotic nuclear division	CLIP1	CLIP1	Restin (Reed-Steinberg cell-expressed intermediate filament-associated protein), isoform CRA_b	1.83521e-08	3.8888e-05	3.44385
GO:0007067	mitotic nuclear division	KLHL9	KLHL9	Kelch-like protein 9	1.83521e-08	3.8888e-05	3.44385
GO:0007067	mitotic nuclear division	PBRM1	PBRM1	Protein polybromo-1	1.83521e-08	3.8888e-05	3.44385
GO:0007067	mitotic nuclear division	DCLRE1A	DCLRE1A	DNA cross-link repair 1A protein	1.83521e-08	3.8888e-05	3.44385
GO:0007067	mitotic nuclear division	ASPM	ASPM	cDNA FLJ10518 fis, clone NT2RP2000814, highly similar to Abnormal spindle-like microcephaly-associated protein	1.83521e-08	3.8888e-05	3.44385
GO:0007067	mitotic nuclear division	PPP1R12A	PPP1R12A	Protein phosphatase 1 regulatory subunit 12A	1.83521e-08	3.8888e-05	3.44385
GO:0007067	mitotic nuclear division	CEP55	CEP55	Centrosomal protein of 55 kDa	1.83521e-08	3.8888e-05	3.44385
GO:0007067	mitotic nuclear division	CCDC99	SPDL1	Protein Spindly	1.83521e-08	3.8888e-05	3.44385
GO:0007067	mitotic nuclear division	ANAPC1	ANAPC1	Anaphase-promoting complex subunit 1	1.83521e-08	3.8888e-05	3.44385
GO:0007067	mitotic nuclear division	SMC3	SMC3	cDNA, FLJ79494, highly similar to Structural maintenance of chromosome 3	1.83521e-08	3.8888e-05	3.44385
GO:0007067	mitotic nuclear division	PAFAH1B1	PAFAH1B1	cDNA FLJ52123, highly similar to Platelet-activating factor acetylhydrolase IB alpha subunit	1.83521e-08	3.8888e-05	3.44385
GO:0007067	mitotic nuclear division	CENPE	CENPE	Kinesin-like protein	1.83521e-08	3.8888e-05	3.44385
GO:0007067	mitotic nuclear division	MAP9	MAP9	MAP9 protein	1.83521e-08	3.8888e-05	3.44385
GO:0007067	mitotic nuclear division	CENPF	CENPF	Centromere protein F	1.83521e-08	3.8888e-05	3.44385
GO:0007067	mitotic nuclear division	VCPIP1	VCPIP1	Deubiquitinating protein VCIP135	1.83521e-08	3.8888e-05	3.44385
GO:0007049	cell cycle	ANAPC4	ANAPC4	cDNA FLJ13535 fis, clone PLACE1006506, highly similar to Anaphase-promoting complex subunit 4	7.13431e-08	7.5588e-05	2.45747
GO:0007049	cell cycle	USP16	USP16	cDNA FLJ57202, highly similar to Ubiquitin carboxyl-terminal hydrolase 16 (EC 3.1.2.15)	7.13431e-08	7.5588e-05	2.45747
GO:0007049	cell cycle	SMC4	SMC4	cDNA FLJ16648 fis, clone TESTI4035508, highly similar to Structural maintenance of chromosomes 4-like 1 protein	7.13431e-08	7.5588e-05	2.45747
GO:0007049	cell cycle	FANCI	FANCI	cDNA FLJ30614 fis, clone CTONG2001139	7.13431e-08	7.5588e-05	2.45747
GO:0007049	cell cycle	ATR	ATR	Serine/threonine-protein kinase ATR	7.13431e-08	7.5588e-05	2.45747
GO:0007049	cell cycle	ERBB2IP	ERBB2IP	Protein LAP2	7.13431e-08	7.5588e-05	2.45747
GO:0007049	cell cycle	HAUS6	HAUS6	HAUS augmin-like complex subunit 6	7.13431e-08	7.5588e-05	2.45747
GO:0007049	cell cycle	NEK3	NEK3	Serine/threonine-protein kinase Nek3	7.13431e-08	7.5588e-05	2.45747
GO:0007049	cell cycle	POC5	POC5	Centrosomal protein POC5	7.13431e-08	7.5588e-05	2.45747
GO:0007049	cell cycle	STAG2	STAG2	Cohesin subunit SA-2	7.13431e-08	7.5588e-05	2.45747
GO:0007049	cell cycle	RIF1	RIF1	cDNA FLJ55392, highly similar to Telomere-associated protein RIF1	7.13431e-08	7.5588e-05	2.45747
GO:0007049	cell cycle	MTBP	MTBP	Mdm2-binding protein	7.13431e-08	7.5588e-05	2.45747
GO:0007049	cell cycle	RAD50	RAD50	RAD50 protein	7.13431e-08	7.5588e-05	2.45747
GO:0007049	cell cycle	USP37	USP37	Ubiquitin carboxyl-terminal hydrolase 37	7.13431e-08	7.5588e-05	2.45747
GO:0007049	cell cycle	WAPAL	WAPAL	WAPAL protein	7.13431e-08	7.5588e-05	2.45747
GO:0007049	cell cycle	CENPC1	CENPC	Centromere protein C	7.13431e-08	7.5588e-05	2.45747
GO:0007049	cell cycle	CKAP2	CKAP2	Cytoskeleton-associated protein 2	7.13431e-08	7.5588e-05	2.45747
GO:0007049	cell cycle	CD2AP	CD2AP	CD2-associated protein	7.13431e-08	7.5588e-05	2.45747
GO:0007049	cell cycle	BRCA1	BRCA1	Breast cancer 1, early onset, isoform CRA_d	7.13431e-08	7.5588e-05	2.45747
GO:0007049	cell cycle	DMTF1	DMTF1	cDNA FLJ44708 fis, clone BRACE3019071, highly similar to Homo sapiens cyclin D binding myb-like transcription factor 1 (DMTF1), mRNA	7.13431e-08	7.5588e-05	2.45747
GO:0007049	cell cycle	C12orf11	ASUN	Protein asunder homolog	7.13431e-08	7.5588e-05	2.45747
GO:0007049	cell cycle	TXNIP	TXNIP	Thioredoxin interacting protein, isoform CRA_a	7.13431e-08	7.5588e-05	2.45747
GO:0007049	cell cycle	RPS6KB1	RPS6KB1	Ribosomal protein S6 kinase beta-1	7.13431e-08	7.5588e-05	2.45747
GO:0007049	cell cycle	RBBP8	RBBP8	Retinoblastoma binding protein 8, isoform CRA_a	7.13431e-08	7.5588e-05	2.45747
GO:0007049	cell cycle	NEDD1	NEDD1	Neural cell expressed, developmentally down-regulated 1, isoform CRA_a	7.13431e-08	7.5588e-05	2.45747
GO:0007049	cell cycle	MCM8	MCM8	DNA helicase MCM8	7.13431e-08	7.5588e-05	2.45747
GO:0007049	cell cycle	BIRC6	BIRC6	cDNA FLJ13786 fis, clone PLACE4000654, highly similar to Mus musculus ubiquitin conjugating enzyme	7.13431e-08	7.5588e-05	2.45747
GO:0007049	cell cycle	EVI5	EVI5	Ecotropic viral integration site 5 protein homolog	7.13431e-08	7.5588e-05	2.45747
GO:0007049	cell cycle	RPS6KA3	RPS6KA3	cDNA FLJ56618, highly similar to Ribosomal protein S6 kinase alpha-3 (EC 2.7.11.1)	7.13431e-08	7.5588e-05	2.45747
GO:0007049	cell cycle	KLHL9	KLHL9	Kelch-like protein 9	7.13431e-08	7.5588e-05	2.45747
GO:0007049	cell cycle	NIPBL	NIPBL	NIPBL protein	7.13431e-08	7.5588e-05	2.45747
GO:0007049	cell cycle	AHCTF1	AHCTF1	cDNA FLJ34045 fis, clone FCBBF2007095, highly similar to AT-hook-containing transcription factor 1	7.13431e-08	7.5588e-05	2.45747
GO:0007049	cell cycle	DCLRE1A	DCLRE1A	DNA cross-link repair 1A protein	7.13431e-08	7.5588e-05	2.45747
GO:0007049	cell cycle	ASPM	ASPM	cDNA FLJ10518 fis, clone NT2RP2000814, highly similar to Abnormal spindle-like microcephaly-associated protein	7.13431e-08	7.5588e-05	2.45747
GO:0007049	cell cycle	RB1CC1	RB1CC1	cDNA FLJ56609, highly similar to RB1-inducible coiled-coil protein 1	7.13431e-08	7.5588e-05	2.45747
GO:0007049	cell cycle	ECT2	ECT2	Protein ECT2	7.13431e-08	7.5588e-05	2.45747
GO:0007049	cell cycle	PKN2	PKN2	Serine/threonine-protein kinase N2	7.13431e-08	7.5588e-05	2.45747
GO:0007049	cell cycle	CEP55	CEP55	Centrosomal protein of 55 kDa	7.13431e-08	7.5588e-05	2.45747
GO:0007049	cell cycle	MLL	KMT2A	Histone-lysine N-methyltransferase 2A	7.13431e-08	7.5588e-05	2.45747
GO:0007049	cell cycle	CCDC99	SPDL1	Protein Spindly	7.13431e-08	7.5588e-05	2.45747
GO:0007049	cell cycle	ANAPC1	ANAPC1	Anaphase-promoting complex subunit 1	7.13431e-08	7.5588e-05	2.45747
GO:0007049	cell cycle	SMC3	SMC3	cDNA, FLJ79494, highly similar to Structural maintenance of chromosome 3	7.13431e-08	7.5588e-05	2.45747
GO:0007049	cell cycle	PAFAH1B1	PAFAH1B1	cDNA FLJ52123, highly similar to Platelet-activating factor acetylhydrolase IB alpha subunit	7.13431e-08	7.5588e-05	2.45747
GO:0007049	cell cycle	CENPE	CENPE	Kinesin-like protein	7.13431e-08	7.5588e-05	2.45747
GO:0007049	cell cycle	CYLD	CYLD	Cylindromatosis (Turban tumor syndrome), isoform CRA_b	7.13431e-08	7.5588e-05	2.45747
GO:0007049	cell cycle	MAP9	MAP9	MAP9 protein	7.13431e-08	7.5588e-05	2.45747
GO:0007049	cell cycle	SGOL2	SGOL2	cDNA FLJ61724, highly similar to Shugoshin-like 2	7.13431e-08	7.5588e-05	2.45747
GO:0007049	cell cycle	CENPF	CENPF	Centromere protein F	7.13431e-08	7.5588e-05	2.45747
GO:0007049	cell cycle	MLL5	KMT2E	Histone-lysine N-methyltransferase 2E	7.13431e-08	7.5588e-05	2.45747
GO:0007049	cell cycle	SEPT11	SEPT11	Septin-11	7.13431e-08	7.5588e-05	2.45747
GO:0007049	cell cycle	ZAK	ZAK	cDNA FLJ77428, highly similar to Homo sapiens sterile alpha motif and leucine zipper containing kinase AZK (ZAK), transcript variant 2, mRNA	7.13431e-08	7.5588e-05	2.45747
GO:0006974	cellular response to DNA damage stimulus	ATRX	ATRX	Alpha thalassemia/mental retardation syndrome X-linked protein	2.6823e-07	0.000156512	2.76712
GO:0006974	cellular response to DNA damage stimulus	BLM	BLM	cDNA, FLJ95010, highly similar to Homo sapiens Bloom syndrome (BLM), mRNA	2.6823e-07	0.000156512	2.76712
GO:0006974	cellular response to DNA damage stimulus	SMG1	SMG1	Serine/threonine-protein kinase SMG1	2.6823e-07	0.000156512	2.76712
GO:0006974	cellular response to DNA damage stimulus	USP16	USP16	cDNA FLJ57202, highly similar to Ubiquitin carboxyl-terminal hydrolase 16 (EC 3.1.2.15)	2.6823e-07	0.000156512	2.76712
GO:0006974	cellular response to DNA damage stimulus	FANCI	FANCI	cDNA FLJ30614 fis, clone CTONG2001139	2.6823e-07	0.000156512	2.76712
GO:0006974	cellular response to DNA damage stimulus	ATR	ATR	Serine/threonine-protein kinase ATR	2.6823e-07	0.000156512	2.76712
GO:0006974	cellular response to DNA damage stimulus	POLI	POLI	cDNA FLJ61612, highly similar to DNA polymerase iota (EC 2.7.7.7)	2.6823e-07	0.000156512	2.76712
GO:0006974	cellular response to DNA damage stimulus	RAD54B	RAD54B	HCG2009220, isoform CRA_b	2.6823e-07	0.000156512	2.76712
GO:0006974	cellular response to DNA damage stimulus	POLK	POLK	Polymerase (DNA directed) kappa, isoform CRA_b	2.6823e-07	0.000156512	2.76712
GO:0006974	cellular response to DNA damage stimulus	FANCM	FANCM	Fanconi anemia group M protein	2.6823e-07	0.000156512	2.76712
GO:0006974	cellular response to DNA damage stimulus	SMARCAD1	SMARCAD1	SWI/SNF-related matrix-associated actin-dependent regulator of chromatin subfamily A containing DEAD/H box 1	2.6823e-07	0.000156512	2.76712
GO:0006974	cellular response to DNA damage stimulus	RIF1	RIF1	cDNA FLJ55392, highly similar to Telomere-associated protein RIF1	2.6823e-07	0.000156512	2.76712
GO:0006974	cellular response to DNA damage stimulus	JMY	JMY	Junction-mediating and -regulatory protein	2.6823e-07	0.000156512	2.76712
GO:0006974	cellular response to DNA damage stimulus	RAD50	RAD50	RAD50 protein	2.6823e-07	0.000156512	2.76712
GO:0006974	cellular response to DNA damage stimulus	SMC6	SMC6	Structural maintenance of chromosomes protein 6	2.6823e-07	0.000156512	2.76712
GO:0006974	cellular response to DNA damage stimulus	TAOK1	TAOK1	TAO kinase 1, isoform CRA_a	2.6823e-07	0.000156512	2.76712
GO:0006974	cellular response to DNA damage stimulus	BRCA1	BRCA1	Breast cancer 1, early onset, isoform CRA_d	2.6823e-07	0.000156512	2.76712
GO:0006974	cellular response to DNA damage stimulus	RBBP8	RBBP8	Retinoblastoma binding protein 8, isoform CRA_a	2.6823e-07	0.000156512	2.76712
GO:0006974	cellular response to DNA damage stimulus	MCM8	MCM8	DNA helicase MCM8	2.6823e-07	0.000156512	2.76712
GO:0006974	cellular response to DNA damage stimulus	WAC	WAC	WW domain-containing adapter protein with coiled-coil	2.6823e-07	0.000156512	2.76712
GO:0006974	cellular response to DNA damage stimulus	CLOCK	CLOCK	Circadian locomoter output cycles protein kaput	2.6823e-07	0.000156512	2.76712
GO:0006974	cellular response to DNA damage stimulus	RRM2B	RRM2B	Ribonucleoside-diphosphate reductase subunit M2 B	2.6823e-07	0.000156512	2.76712
GO:0006974	cellular response to DNA damage stimulus	USP47	USP47	Ubiquitin carboxyl-terminal hydrolase 47	2.6823e-07	0.000156512	2.76712
GO:0006974	cellular response to DNA damage stimulus	TOPBP1	TOPBP1	Topoisomerase (DNA) II binding protein 1	2.6823e-07	0.000156512	2.76712
GO:0006974	cellular response to DNA damage stimulus	NIPBL	NIPBL	NIPBL protein	2.6823e-07	0.000156512	2.76712
GO:0006974	cellular response to DNA damage stimulus	FNIP2	FNIP2	Folliculin-interacting protein 2	2.6823e-07	0.000156512	2.76712
GO:0006974	cellular response to DNA damage stimulus	BRCC3	BRCC3	Lys-63-specific deubiquitinase BRCC36	2.6823e-07	0.000156512	2.76712
GO:0006974	cellular response to DNA damage stimulus	PSME4	PSME4	Proteasome activator complex subunit 4	2.6823e-07	0.000156512	2.76712
GO:0006974	cellular response to DNA damage stimulus	DCLRE1A	DCLRE1A	DNA cross-link repair 1A protein	2.6823e-07	0.000156512	2.76712
GO:0006974	cellular response to DNA damage stimulus	DTL	DTL	Denticleless protein homolog	2.6823e-07	0.000156512	2.76712
GO:0006974	cellular response to DNA damage stimulus	REV3L	REV3L	DNA polymerase zeta catalytic subunit	2.6823e-07	0.000156512	2.76712
GO:0006974	cellular response to DNA damage stimulus	INO80D	INO80D	INO80 complex subunit D	2.6823e-07	0.000156512	2.76712
GO:0006974	cellular response to DNA damage stimulus	SMC3	SMC3	cDNA, FLJ79494, highly similar to Structural maintenance of chromosome 3	2.6823e-07	0.000156512	2.76712
GO:0006974	cellular response to DNA damage stimulus	RAD18	RAD18	RAD18 homolog (S. cerevisiae), isoform CRA_a	2.6823e-07	0.000156512	2.76712
GO:0006974	cellular response to DNA damage stimulus	RPA4	RPA4	Replication protein A 30 kDa subunit	2.6823e-07	0.000156512	2.76712
GO:0006974	cellular response to DNA damage stimulus	ATMIN	ATMIN	ATM/ATR-Substrate Chk2-Interacting Zn2+-finger protein, isoform CRA_b	2.6823e-07	0.000156512	2.76712
GO:0006974	cellular response to DNA damage stimulus	INTS7	INTS7	Integrator complex subunit 7	2.6823e-07	0.000156512	2.76712
GO:0006351	transcription, DNA-templated	ZNF738	ZNF738	cDNA FLJ14673 fis, clone NT2RP2003714, moderately similar to Zinc finger protein 430	2.95445e-07	0.000156512	1.69652
GO:0006351	transcription, DNA-templated	ATRX	ATRX	Alpha thalassemia/mental retardation syndrome X-linked protein	2.95445e-07	0.000156512	1.69652
GO:0006351	transcription, DNA-templated	GCFC1	PAXBP1	cDNA FLJ35972 fis, clone TESTI2013264, highly similar to GC-RICH SEQUENCE DNA-BINDING FACTOR HOMOLOG	2.95445e-07	0.000156512	1.69652
GO:0006351	transcription, DNA-templated	FOXP1	FOXP1	cDNA FLJ58267, highly similar to Forkhead box protein P1	2.95445e-07	0.000156512	1.69652
GO:0006351	transcription, DNA-templated	ZNF791	ZNF791	cDNA FLJ52336, moderately similar to Zinc finger protein 709	2.95445e-07	0.000156512	1.69652
GO:0006351	transcription, DNA-templated	JMJD1C	JMJD1C	Probable JmjC domain-containing histone demethylation protein 2C	2.95445e-07	0.000156512	1.69652
GO:0006351	transcription, DNA-templated	MED1	MED1	cDNA, FLJ94908, highly similar to Homo sapiens PPAR binding protein (PPARBP), mRNA	2.95445e-07	0.000156512	1.69652
GO:0006351	transcription, DNA-templated	C2orf3	GCFC2	C2ORF3 variant 3	2.95445e-07	0.000156512	1.69652
GO:0006351	transcription, DNA-templated	CTR9	CTR9	RNA polymerase-associated protein CTR9 homolog	2.95445e-07	0.000156512	1.69652
GO:0006351	transcription, DNA-templated	AFF4	AFF4	AF4/FMR2 family member 4	2.95445e-07	0.000156512	1.69652
GO:0006351	transcription, DNA-templated	HIVEP1	HIVEP1	cDNA FLJ57104, highly similar to Zinc finger protein 40	2.95445e-07	0.000156512	1.69652
GO:0006351	transcription, DNA-templated	USP16	USP16	cDNA FLJ57202, highly similar to Ubiquitin carboxyl-terminal hydrolase 16 (EC 3.1.2.15)	2.95445e-07	0.000156512	1.69652
GO:0006351	transcription, DNA-templated	NR1D1	NR1D1	cDNA FLJ52239, highly similar to Orphan nuclear receptor NR1D1	2.95445e-07	0.000156512	1.69652
GO:0006351	transcription, DNA-templated	ZNF429	ZNF429	Zinc finger protein 429	2.95445e-07	0.000156512	1.69652
GO:0006351	transcription, DNA-templated	ZNF644	ZNF644	Zinc finger protein 644	2.95445e-07	0.000156512	1.69652
GO:0006351	transcription, DNA-templated	TRIM33	TRIM33	Tripartite motif-containing 33, isoform CRA_a	2.95445e-07	0.000156512	1.69652
GO:0006351	transcription, DNA-templated	ZNF12	ZNF12	Zinc finger protein 12	2.95445e-07	0.000156512	1.69652
GO:0006351	transcription, DNA-templated	ATAD2	ATAD2	ATPase family, AAA domain containing 2, isoform CRA_c	2.95445e-07	0.000156512	1.69652
GO:0006351	transcription, DNA-templated	SATB2	SATB2	DNA-binding protein SATB	2.95445e-07	0.000156512	1.69652
GO:0006351	transcription, DNA-templated	ESF1	ESF1	ESF1 homolog	2.95445e-07	0.000156512	1.69652
GO:0006351	transcription, DNA-templated	BACH1	BACH1	cDNA FLJ77930, highly similar to Homo sapiens BTB and CNC homology 1, basic leucine zipper transcription factor 1, transcript variant 2, mRNA	2.95445e-07	0.000156512	1.69652
GO:0006351	transcription, DNA-templated	MAFF	MAFF	Transcription factor MafF	2.95445e-07	0.000156512	1.69652
GO:0006351	transcription, DNA-templated	MYCBP2	MYCBP2	E3 ubiquitin-protein ligase MYCBP2	2.95445e-07	0.000156512	1.69652
GO:0006351	transcription, DNA-templated	NCOA1	NCOA1	cDNA FLJ76652, highly similar to Homo sapiens nuclear receptor coactivator 1 (NCOA1), transcript variant 2, mRNA	2.95445e-07	0.000156512	1.69652
GO:0006351	transcription, DNA-templated	DNTTIP2	DNTTIP2	Deoxynucleotidyltransferase terminal-interacting protein 2	2.95445e-07	0.000156512	1.69652
GO:0006351	transcription, DNA-templated	TMF1	TMF1	TATA element modulatory factor 1, isoform CRA_a	2.95445e-07	0.000156512	1.69652
GO:0006351	transcription, DNA-templated	ZNF22	ZNF22	Zinc finger protein 22 (KOX 15), isoform CRA_a	2.95445e-07	0.000156512	1.69652
GO:0006351	transcription, DNA-templated	RAD54B	RAD54B	HCG2009220, isoform CRA_b	2.95445e-07	0.000156512	1.69652
GO:0006351	transcription, DNA-templated	ZNF816	ZNF816	Uncharacterized protein	2.95445e-07	0.000156512	1.69652
GO:0006351	transcription, DNA-templated	KLF12	KLF12	Krueppel-like factor 12	2.95445e-07	0.000156512	1.69652
GO:0006351	transcription, DNA-templated	PHF3	PHF3	cDNA FLJ76657, highly similar to Homo sapiens PHD finger protein 3 (PHF3), mRNA	2.95445e-07	0.000156512	1.69652
GO:0006351	transcription, DNA-templated	MYSM1	MYSM1	Histone H2A deubiquitinase MYSM1	2.95445e-07	0.000156512	1.69652
GO:0006351	transcription, DNA-templated	PURB	PURB	Transcriptional activator protein Pur-beta	2.95445e-07	0.000156512	1.69652
GO:0006351	transcription, DNA-templated	KIAA0947	ICE1	Little elongation complex subunit 1	2.95445e-07	0.000156512	1.69652
GO:0006351	transcription, DNA-templated	ZNF260	ZNF260	cDNA FLJ76854	2.95445e-07	0.000156512	1.69652
GO:0006351	transcription, DNA-templated	ZMYM2	ZMYM2	Zinc finger protein 198, isoform CRA_b	2.95445e-07	0.000156512	1.69652
GO:0006351	transcription, DNA-templated	ZNF20	ZNF20	cDNA FLJ77606, highly similar to Homo sapiens zinc finger protein 625 (ZNF625), mRNA	2.95445e-07	0.000156512	1.69652
GO:0006351	transcription, DNA-templated	NEDD4L	NEDD4L	E3 ubiquitin-protein ligase NEDD4-like	2.95445e-07	0.000156512	1.69652
GO:0006351	transcription, DNA-templated	CNOT6	CNOT6	CCR4-NOT transcription complex subunit 6	2.95445e-07	0.000156512	1.69652
GO:0006351	transcription, DNA-templated	NFIA	NFIA	Nuclear factor 1 A-type	2.95445e-07	0.000156512	1.69652
GO:0006351	transcription, DNA-templated	NFAT5	NFAT5	Nuclear factor of activated T-cells 5, tonicity-responsive, isoform CRA_b	2.95445e-07	0.000156512	1.69652
GO:0006351	transcription, DNA-templated	TAF9B	TAF9B	cDNA, FLJ92954, highly similar to Homo sapiens TAF9-like RNA polymerase II, TATA box binding protein (TBP)-associated factor, 31kDa (TAF9L), mRNA	2.95445e-07	0.000156512	1.69652
GO:0006351	transcription, DNA-templated	PLAG1	PLAG1	Pleiomorphic adenoma gene 1, isoform CRA_a	2.95445e-07	0.000156512	1.69652
GO:0006351	transcription, DNA-templated	DBP	DBP	D site-binding protein	2.95445e-07	0.000156512	1.69652
GO:0006351	transcription, DNA-templated	ZNF268	ZNF268	cDNA FLJ14806 fis, clone NT2RP4001753, highly similar to Zinc finger protein 268	2.95445e-07	0.000156512	1.69652
GO:0006351	transcription, DNA-templated	ZNF438	ZNF438	cDNA FLJ32761 fis, clone TESTI2001815, highly similar to Zinc finger protein 438	2.95445e-07	0.000156512	1.69652
GO:0006351	transcription, DNA-templated	ZNF254	ZNF254	Zinc finger protein 254	2.95445e-07	0.000156512	1.69652
GO:0006351	transcription, DNA-templated	ZNF614	ZNF614	Zinc finger protein 614	2.95445e-07	0.000156512	1.69652
GO:0006351	transcription, DNA-templated	SAMD4B	SAMD4B	Protein Smaug homolog 2	2.95445e-07	0.000156512	1.69652
GO:0006351	transcription, DNA-templated	ZNF83	ZNF83	Zinc finger protein 83 (HPF1), isoform CRA_a	2.95445e-07	0.000156512	1.69652
GO:0006351	transcription, DNA-templated	ZBTB43	ZBTB43	Zinc finger and BTB domain-containing protein 43	2.95445e-07	0.000156512	1.69652
GO:0006351	transcription, DNA-templated	ZNF461	ZNF461	Zinc finger protein 461	2.95445e-07	0.000156512	1.69652
GO:0006351	transcription, DNA-templated	ZNF354A	ZNF354A	cDNA FLJ76133, highly similar to Homo sapiens zinc finger protein 354A (ZNF354A), mRNA	2.95445e-07	0.000156512	1.69652
GO:0006351	transcription, DNA-templated	DMTF1	DMTF1	cDNA FLJ44708 fis, clone BRACE3019071, highly similar to Homo sapiens cyclin D binding myb-like transcription factor 1 (DMTF1), mRNA	2.95445e-07	0.000156512	1.69652
GO:0006351	transcription, DNA-templated	FRYL	FRYL	Protein furry homolog-like	2.95445e-07	0.000156512	1.69652
GO:0006351	transcription, DNA-templated	PPP1R10	PPP1R10	Protein phosphatase 1, regulatory subunit 10	2.95445e-07	0.000156512	1.69652
GO:0006351	transcription, DNA-templated	ZNF714	ZNF714	Zinc finger protein 714	2.95445e-07	0.000156512	1.69652
GO:0006351	transcription, DNA-templated	SETD2	SETD2	Histone-lysine N-methyltransferase SETD2	2.95445e-07	0.000156512	1.69652
GO:0006351	transcription, DNA-templated	TXNIP	TXNIP	Thioredoxin interacting protein, isoform CRA_a	2.95445e-07	0.000156512	1.69652
GO:0006351	transcription, DNA-templated	CHD1	CHD1	cDNA FLJ37552 fis, clone BRCAN2028319, highly similar to Chromo domain-helicase-DNA-binding protein 1 (EC 3.6.1.-)	2.95445e-07	0.000156512	1.69652
GO:0006351	transcription, DNA-templated	SMAD2	SMAD2	Mothers against decapentaplegic homolog 2	2.95445e-07	0.000156512	1.69652
GO:0006351	transcription, DNA-templated	ZNF10	ZNF10	Zinc finger protein 10	2.95445e-07	0.000156512	1.69652
GO:0006351	transcription, DNA-templated	BCLAF1	BCLAF1	cDNA, FLJ79533, highly similar to Bcl-2-associated transcription factor 1	2.95445e-07	0.000156512	1.69652
GO:0006351	transcription, DNA-templated	CHD6	CHD6	cDNA FLJ59295, highly similar to Chromodomain-helicase-DNA-binding protein 6 (EC 3.6.1.-)	2.95445e-07	0.000156512	1.69652
GO:0006351	transcription, DNA-templated	DHX36	DHX36	cDNA FLJ51438, highly similar to Probable ATP-dependent RNA helicase DHX36 (EC 3.6.1.-)	2.95445e-07	0.000156512	1.69652
GO:0006351	transcription, DNA-templated	ZNF805	ZNF805	Zinc finger protein 805	2.95445e-07	0.000156512	1.69652
GO:0006351	transcription, DNA-templated	ZNF615	ZNF615	cDNA FLJ61251, highly similar to Homo sapiens zinc finger protein 615 (ZNF615), mRNA	2.95445e-07	0.000156512	1.69652
GO:0006351	transcription, DNA-templated	ZNF727	ZNF727	Putative zinc finger protein 727	2.95445e-07	0.000156512	1.69652
GO:0006351	transcription, DNA-templated	BBX	BBX	HMG box transcription factor BBX	2.95445e-07	0.000156512	1.69652
GO:0006351	transcription, DNA-templated	ZNF160	ZNF160	Zinc finger protein 160, isoform CRA_c	2.95445e-07	0.000156512	1.69652
GO:0006351	transcription, DNA-templated	ZZZ3	ZZZ3	ZZ-type zinc finger-containing protein 3	2.95445e-07	0.000156512	1.69652
GO:0006351	transcription, DNA-templated	MYBL1	MYBL1	A-myb protein	2.95445e-07	0.000156512	1.69652
GO:0006351	transcription, DNA-templated	ETV6	ETV6	Transcription factor ETV6	2.95445e-07	0.000156512	1.69652
GO:0006351	transcription, DNA-templated	WAC	WAC	WW domain-containing adapter protein with coiled-coil	2.95445e-07	0.000156512	1.69652
GO:0006351	transcription, DNA-templated	CLOCK	CLOCK	Circadian locomoter output cycles protein kaput	2.95445e-07	0.000156512	1.69652
GO:0006351	transcription, DNA-templated	ZNF546	ZNF546	cDNA FLJ16707 fis, clone UTERU2003321, highly similar to Zinc finger protein 546	2.95445e-07	0.000156512	1.69652
GO:0006351	transcription, DNA-templated	MED13L	MED13L	Mediator of RNA polymerase II transcription subunit 13-like	2.95445e-07	0.000156512	1.69652
GO:0006351	transcription, DNA-templated	RSF1	RSF1	Remodeling and spacing factor 1	2.95445e-07	0.000156512	1.69652
GO:0006351	transcription, DNA-templated	MIER1	MIER1	Mesoderm induction early response protein 1	2.95445e-07	0.000156512	1.69652
GO:0006351	transcription, DNA-templated	ZNF239	ZNF239	Zinc finger protein 239, isoform CRA_a	2.95445e-07	0.000156512	1.69652
GO:0006351	transcription, DNA-templated	THOC1	THOC1	THO complex subunit 1	2.95445e-07	0.000156512	1.69652
GO:0006351	transcription, DNA-templated	LRPPRC	LRPPRC	Leucine-rich PPR motif-containing protein, mitochondrial	2.95445e-07	0.000156512	1.69652
GO:0006351	transcription, DNA-templated	KLF3	KLF3	Kruppel-like factor 3 (Basic), isoform CRA_a	2.95445e-07	0.000156512	1.69652
GO:0006351	transcription, DNA-templated	ZNF518B	ZNF518B	Zinc finger protein 518B	2.95445e-07	0.000156512	1.69652
GO:0006351	transcription, DNA-templated	ZFP90	ZFP90	Zinc finger protein 90 homolog	2.95445e-07	0.000156512	1.69652
GO:0006351	transcription, DNA-templated	CEBPZ	CEBPZ	CCAAT/enhancer-binding protein zeta	2.95445e-07	0.000156512	1.69652
GO:0006351	transcription, DNA-templated	ZNF33B	ZNF33B	Zinc finger protein 33B	2.95445e-07	0.000156512	1.69652
GO:0006351	transcription, DNA-templated	ZNF182	ZNF182	cDNA FLJ56144, highly similar to Zinc finger protein 182	2.95445e-07	0.000156512	1.69652
GO:0006351	transcription, DNA-templated	ZFHX3	ZFHX3	Zinc finger homeobox protein 3	2.95445e-07	0.000156512	1.69652
GO:0006351	transcription, DNA-templated	ZFP30	ZFP30	cDNA FLJ60691, moderately similar to Zinc finger protein 30	2.95445e-07	0.000156512	1.69652
GO:0006351	transcription, DNA-templated	NR3C1	NR3C1	cDNA FLJ50281, highly similar to Glucocorticoid receptor	2.95445e-07	0.000156512	1.69652
GO:0006351	transcription, DNA-templated	PBRM1	PBRM1	Protein polybromo-1	2.95445e-07	0.000156512	1.69652
GO:0006351	transcription, DNA-templated	RCOR3	RCOR3	REST corepressor 3	2.95445e-07	0.000156512	1.69652
GO:0006351	transcription, DNA-templated	VPS36	VPS36	Vacuolar protein-sorting-associated protein 36	2.95445e-07	0.000156512	1.69652
GO:0006351	transcription, DNA-templated	BDP1	BDP1	Transcription factor TFIIIB component B'' homolog	2.95445e-07	0.000156512	1.69652
GO:0006351	transcription, DNA-templated	ZBTB34	ZBTB34	Zinc finger and BTB domain-containing protein 34	2.95445e-07	0.000156512	1.69652
GO:0006351	transcription, DNA-templated	HLTF	HLTF	cDNA FLJ76830, highly similar to Homo sapiens SWI/SNF related, matrix associated, actin dependent regulator of chromatin, subfamily a, member 3 (SMARCA3), transcript variant 1, mRNA	2.95445e-07	0.000156512	1.69652
GO:0006351	transcription, DNA-templated	BAZ1A	BAZ1A	cDNA FLJ14383 fis, clone HEMBA1002035, highly similar to Bromodomain adjacent to zinc finger domain protein 1A	2.95445e-07	0.000156512	1.69652
GO:0006351	transcription, DNA-templated	RLF	RLF	Zinc finger protein Rlf	2.95445e-07	0.000156512	1.69652
GO:0006351	transcription, DNA-templated	ZNF765	ZNF765	Uncharacterized protein	2.95445e-07	0.000156512	1.69652
GO:0006351	transcription, DNA-templated	ZEB1	ZEB1	ZEB1 protein	2.95445e-07	0.000156512	1.69652
GO:0006351	transcription, DNA-templated	RB1CC1	RB1CC1	cDNA FLJ56609, highly similar to RB1-inducible coiled-coil protein 1	2.95445e-07	0.000156512	1.69652
GO:0006351	transcription, DNA-templated	RRN3	RRN3	cDNA FLJ56083, highly similar to RNA polymerase I-specific transcriptioninitiation factor RRN3	2.95445e-07	0.000156512	1.69652
GO:0006351	transcription, DNA-templated	ZNF844	ZNF844	cDNA FLJ58103, moderately similar to Zinc finger protein 433	2.95445e-07	0.000156512	1.69652
GO:0006351	transcription, DNA-templated	ZFHX2	ZFHX2	Zinc finger homeobox protein 2	2.95445e-07	0.000156512	1.69652
GO:0006351	transcription, DNA-templated	PER1	PER1	Period 1	2.95445e-07	0.000156512	1.69652
GO:0006351	transcription, DNA-templated	HIVEP2	HIVEP2	cDNA FLJ56919, highly similar to Human immunodeficiency virus type Ienhancer-binding protein 2	2.95445e-07	0.000156512	1.69652
GO:0006351	transcription, DNA-templated	ZNF267	ZNF267	cDNA FLJ39071 fis, clone NT2RP7015789, highly similar to Zinc finger protein 267	2.95445e-07	0.000156512	1.69652
GO:0006351	transcription, DNA-templated	TRIM24	TRIM24	Tripartite motif-containing 24, isoform CRA_a	2.95445e-07	0.000156512	1.69652
GO:0006351	transcription, DNA-templated	PKN2	PKN2	Serine/threonine-protein kinase N2	2.95445e-07	0.000156512	1.69652
GO:0006351	transcription, DNA-templated	MGA	MGA	cDNA FLJ55596, moderately similar to Mus musculus MAX gene associated (Mga), mRNA	2.95445e-07	0.000156512	1.69652
GO:0006351	transcription, DNA-templated	RBPJ	RBPJ	Recombining binding protein suppressor of hairless (Drosophila), isoform CRA_a	2.95445e-07	0.000156512	1.69652
GO:0006351	transcription, DNA-templated	MKL2	MKL2	Phosphatase and actin regulator	2.95445e-07	0.000156512	1.69652
GO:0006351	transcription, DNA-templated	TAF2	TAF2	TAF2 RNA polymerase II, TATA box binding protein (TBP)-associated factor, 150kDa, isoform CRA_a	2.95445e-07	0.000156512	1.69652
GO:0006351	transcription, DNA-templated	INO80D	INO80D	INO80 complex subunit D	2.95445e-07	0.000156512	1.69652
GO:0006351	transcription, DNA-templated	ZNF295	ZBTB21	cDNA FLJ60152, highly similar to Zinc finger protein 295	2.95445e-07	0.000156512	1.69652
GO:0006351	transcription, DNA-templated	PER2	PER2	cDNA FLJ60515, highly similar to Period circadian protein 2	2.95445e-07	0.000156512	1.69652
GO:0006351	transcription, DNA-templated	MLL	KMT2A	Histone-lysine N-methyltransferase 2A	2.95445e-07	0.000156512	1.69652
GO:0006351	transcription, DNA-templated	PHF17	JADE1	cDNA FLJ53490, highly similar to Homo sapiens PHD finger protein 17 (PHF17), transcript variant L, mRNA	2.95445e-07	0.000156512	1.69652
GO:0006351	transcription, DNA-templated	SUZ12	SUZ12	Polycomb protein SUZ12	2.95445e-07	0.000156512	1.69652
GO:0006351	transcription, DNA-templated	ZNF462	ZNF462	cDNA FLJ54970, highly similar to Zinc finger protein 462	2.95445e-07	0.000156512	1.69652
GO:0006351	transcription, DNA-templated	MEF2A	MEF2A	cDNA FLJ75040, highly similar to Homo sapiens serum response factor-related protein, RSRFC9	2.95445e-07	0.000156512	1.69652
GO:0006351	transcription, DNA-templated	C5orf41	CREBRF	cDNA FLJ76882, highly similar to Homo sapiens adult retina protein, mRNA	2.95445e-07	0.000156512	1.69652
GO:0006351	transcription, DNA-templated	ZKSCAN2	ZKSCAN2	cDNA FLJ61469, highly similar to Zinc finger protein 694	2.95445e-07	0.000156512	1.69652
GO:0006351	transcription, DNA-templated	ZNF605	ZNF605	Zinc finger protein 605	2.95445e-07	0.000156512	1.69652
GO:0006351	transcription, DNA-templated	MLL3	KMT2C	MLL3 protein	2.95445e-07	0.000156512	1.69652
GO:0006351	transcription, DNA-templated	ATMIN	ATMIN	ATM/ATR-Substrate Chk2-Interacting Zn2+-finger protein, isoform CRA_b	2.95445e-07	0.000156512	1.69652
GO:0006351	transcription, DNA-templated	MLL5	KMT2E	Histone-lysine N-methyltransferase 2E	2.95445e-07	0.000156512	1.69652
GO:0006351	transcription, DNA-templated	KAT6A	KAT6A	Histone acetyltransferase KAT6A	2.95445e-07	0.000156512	1.69652
GO:0006351	transcription, DNA-templated	TWISTNB	TWISTNB	DNA-directed RNA polymerase I subunit RPA43	2.95445e-07	0.000156512	1.69652
GO:0006351	transcription, DNA-templated	MED13	MED13	Thyroid hormone receptor associated protein 1, isoform CRA_b	2.95445e-07	0.000156512	1.69652
GO:0006355	regulation of transcription, DNA-templated	ZNF738	ZNF738	cDNA FLJ14673 fis, clone NT2RP2003714, moderately similar to Zinc finger protein 430	1.99528e-06	0.000845601	1.6205
GO:0006355	regulation of transcription, DNA-templated	ATRX	ATRX	Alpha thalassemia/mental retardation syndrome X-linked protein	1.99528e-06	0.000845601	1.6205
GO:0006355	regulation of transcription, DNA-templated	GCFC1	PAXBP1	cDNA FLJ35972 fis, clone TESTI2013264, highly similar to GC-RICH SEQUENCE DNA-BINDING FACTOR HOMOLOG	1.99528e-06	0.000845601	1.6205
GO:0006355	regulation of transcription, DNA-templated	FOXP1	FOXP1	cDNA FLJ58267, highly similar to Forkhead box protein P1	1.99528e-06	0.000845601	1.6205
GO:0006355	regulation of transcription, DNA-templated	ZNF791	ZNF791	cDNA FLJ52336, moderately similar to Zinc finger protein 709	1.99528e-06	0.000845601	1.6205
GO:0006355	regulation of transcription, DNA-templated	JMJD1C	JMJD1C	Probable JmjC domain-containing histone demethylation protein 2C	1.99528e-06	0.000845601	1.6205
GO:0006355	regulation of transcription, DNA-templated	MED1	MED1	cDNA, FLJ94908, highly similar to Homo sapiens PPAR binding protein (PPARBP), mRNA	1.99528e-06	0.000845601	1.6205
GO:0006355	regulation of transcription, DNA-templated	C2orf3	GCFC2	C2ORF3 variant 3	1.99528e-06	0.000845601	1.6205
GO:0006355	regulation of transcription, DNA-templated	CTR9	CTR9	RNA polymerase-associated protein CTR9 homolog	1.99528e-06	0.000845601	1.6205
GO:0006355	regulation of transcription, DNA-templated	AFF4	AFF4	AF4/FMR2 family member 4	1.99528e-06	0.000845601	1.6205
GO:0006355	regulation of transcription, DNA-templated	HIVEP1	HIVEP1	cDNA FLJ57104, highly similar to Zinc finger protein 40	1.99528e-06	0.000845601	1.6205
GO:0006355	regulation of transcription, DNA-templated	USP16	USP16	cDNA FLJ57202, highly similar to Ubiquitin carboxyl-terminal hydrolase 16 (EC 3.1.2.15)	1.99528e-06	0.000845601	1.6205
GO:0006355	regulation of transcription, DNA-templated	NR1D1	NR1D1	cDNA FLJ52239, highly similar to Orphan nuclear receptor NR1D1	1.99528e-06	0.000845601	1.6205
GO:0006355	regulation of transcription, DNA-templated	ZNF429	ZNF429	Zinc finger protein 429	1.99528e-06	0.000845601	1.6205
GO:0006355	regulation of transcription, DNA-templated	ZNF644	ZNF644	Zinc finger protein 644	1.99528e-06	0.000845601	1.6205
GO:0006355	regulation of transcription, DNA-templated	TRIM33	TRIM33	Tripartite motif-containing 33, isoform CRA_a	1.99528e-06	0.000845601	1.6205
GO:0006355	regulation of transcription, DNA-templated	ZNF12	ZNF12	Zinc finger protein 12	1.99528e-06	0.000845601	1.6205
GO:0006355	regulation of transcription, DNA-templated	ATAD2	ATAD2	ATPase family, AAA domain containing 2, isoform CRA_c	1.99528e-06	0.000845601	1.6205
GO:0006355	regulation of transcription, DNA-templated	SATB2	SATB2	DNA-binding protein SATB	1.99528e-06	0.000845601	1.6205
GO:0006355	regulation of transcription, DNA-templated	ESF1	ESF1	ESF1 homolog	1.99528e-06	0.000845601	1.6205
GO:0006355	regulation of transcription, DNA-templated	BACH1	BACH1	cDNA FLJ77930, highly similar to Homo sapiens BTB and CNC homology 1, basic leucine zipper transcription factor 1, transcript variant 2, mRNA	1.99528e-06	0.000845601	1.6205
GO:0006355	regulation of transcription, DNA-templated	MAFF	MAFF	Transcription factor MafF	1.99528e-06	0.000845601	1.6205
GO:0006355	regulation of transcription, DNA-templated	MYCBP2	MYCBP2	E3 ubiquitin-protein ligase MYCBP2	1.99528e-06	0.000845601	1.6205
GO:0006355	regulation of transcription, DNA-templated	NCOA1	NCOA1	cDNA FLJ76652, highly similar to Homo sapiens nuclear receptor coactivator 1 (NCOA1), transcript variant 2, mRNA	1.99528e-06	0.000845601	1.6205
GO:0006355	regulation of transcription, DNA-templated	DNTTIP2	DNTTIP2	Deoxynucleotidyltransferase terminal-interacting protein 2	1.99528e-06	0.000845601	1.6205
GO:0006355	regulation of transcription, DNA-templated	TMF1	TMF1	TATA element modulatory factor 1, isoform CRA_a	1.99528e-06	0.000845601	1.6205
GO:0006355	regulation of transcription, DNA-templated	ZNF22	ZNF22	Zinc finger protein 22 (KOX 15), isoform CRA_a	1.99528e-06	0.000845601	1.6205
GO:0006355	regulation of transcription, DNA-templated	RAD54B	RAD54B	HCG2009220, isoform CRA_b	1.99528e-06	0.000845601	1.6205
GO:0006355	regulation of transcription, DNA-templated	ZNF816	ZNF816	Uncharacterized protein	1.99528e-06	0.000845601	1.6205
GO:0006355	regulation of transcription, DNA-templated	KLF12	KLF12	Krueppel-like factor 12	1.99528e-06	0.000845601	1.6205
GO:0006355	regulation of transcription, DNA-templated	MYSM1	MYSM1	Histone H2A deubiquitinase MYSM1	1.99528e-06	0.000845601	1.6205
GO:0006355	regulation of transcription, DNA-templated	PURB	PURB	Transcriptional activator protein Pur-beta	1.99528e-06	0.000845601	1.6205
GO:0006355	regulation of transcription, DNA-templated	KIAA0947	ICE1	Little elongation complex subunit 1	1.99528e-06	0.000845601	1.6205
GO:0006355	regulation of transcription, DNA-templated	ZNF260	ZNF260	cDNA FLJ76854	1.99528e-06	0.000845601	1.6205
GO:0006355	regulation of transcription, DNA-templated	ZMYM2	ZMYM2	Zinc finger protein 198, isoform CRA_b	1.99528e-06	0.000845601	1.6205
GO:0006355	regulation of transcription, DNA-templated	ZNF20	ZNF20	cDNA FLJ77606, highly similar to Homo sapiens zinc finger protein 625 (ZNF625), mRNA	1.99528e-06	0.000845601	1.6205
GO:0006355	regulation of transcription, DNA-templated	CNOT6	CNOT6	CCR4-NOT transcription complex subunit 6	1.99528e-06	0.000845601	1.6205
GO:0006355	regulation of transcription, DNA-templated	NFIA	NFIA	Nuclear factor 1 A-type	1.99528e-06	0.000845601	1.6205
GO:0006355	regulation of transcription, DNA-templated	NFAT5	NFAT5	Nuclear factor of activated T-cells 5, tonicity-responsive, isoform CRA_b	1.99528e-06	0.000845601	1.6205
GO:0006355	regulation of transcription, DNA-templated	TAF9B	TAF9B	cDNA, FLJ92954, highly similar to Homo sapiens TAF9-like RNA polymerase II, TATA box binding protein (TBP)-associated factor, 31kDa (TAF9L), mRNA	1.99528e-06	0.000845601	1.6205
GO:0006355	regulation of transcription, DNA-templated	PLAG1	PLAG1	Pleiomorphic adenoma gene 1, isoform CRA_a	1.99528e-06	0.000845601	1.6205
GO:0006355	regulation of transcription, DNA-templated	DBP	DBP	D site-binding protein	1.99528e-06	0.000845601	1.6205
GO:0006355	regulation of transcription, DNA-templated	ZNF268	ZNF268	cDNA FLJ14806 fis, clone NT2RP4001753, highly similar to Zinc finger protein 268	1.99528e-06	0.000845601	1.6205
GO:0006355	regulation of transcription, DNA-templated	ZNF438	ZNF438	cDNA FLJ32761 fis, clone TESTI2001815, highly similar to Zinc finger protein 438	1.99528e-06	0.000845601	1.6205
GO:0006355	regulation of transcription, DNA-templated	RALGAPA1	RALGAPA1	Ral GTPase-activating protein subunit alpha-1	1.99528e-06	0.000845601	1.6205
GO:0006355	regulation of transcription, DNA-templated	ZNF254	ZNF254	Zinc finger protein 254	1.99528e-06	0.000845601	1.6205
GO:0006355	regulation of transcription, DNA-templated	ZNF614	ZNF614	Zinc finger protein 614	1.99528e-06	0.000845601	1.6205
GO:0006355	regulation of transcription, DNA-templated	SAMD4B	SAMD4B	Protein Smaug homolog 2	1.99528e-06	0.000845601	1.6205
GO:0006355	regulation of transcription, DNA-templated	ZNF83	ZNF83	Zinc finger protein 83 (HPF1), isoform CRA_a	1.99528e-06	0.000845601	1.6205
GO:0006355	regulation of transcription, DNA-templated	ZBTB43	ZBTB43	Zinc finger and BTB domain-containing protein 43	1.99528e-06	0.000845601	1.6205
GO:0006355	regulation of transcription, DNA-templated	ZNF461	ZNF461	Zinc finger protein 461	1.99528e-06	0.000845601	1.6205
GO:0006355	regulation of transcription, DNA-templated	ZNF354A	ZNF354A	cDNA FLJ76133, highly similar to Homo sapiens zinc finger protein 354A (ZNF354A), mRNA	1.99528e-06	0.000845601	1.6205
GO:0006355	regulation of transcription, DNA-templated	DMTF1	DMTF1	cDNA FLJ44708 fis, clone BRACE3019071, highly similar to Homo sapiens cyclin D binding myb-like transcription factor 1 (DMTF1), mRNA	1.99528e-06	0.000845601	1.6205
GO:0006355	regulation of transcription, DNA-templated	FRYL	FRYL	Protein furry homolog-like	1.99528e-06	0.000845601	1.6205
GO:0006355	regulation of transcription, DNA-templated	ZNF714	ZNF714	Zinc finger protein 714	1.99528e-06	0.000845601	1.6205
GO:0006355	regulation of transcription, DNA-templated	SETD2	SETD2	Histone-lysine N-methyltransferase SETD2	1.99528e-06	0.000845601	1.6205
GO:0006355	regulation of transcription, DNA-templated	TXNIP	TXNIP	Thioredoxin interacting protein, isoform CRA_a	1.99528e-06	0.000845601	1.6205
GO:0006355	regulation of transcription, DNA-templated	CHD1	CHD1	cDNA FLJ37552 fis, clone BRCAN2028319, highly similar to Chromo domain-helicase-DNA-binding protein 1 (EC 3.6.1.-)	1.99528e-06	0.000845601	1.6205
GO:0006355	regulation of transcription, DNA-templated	SMAD2	SMAD2	Mothers against decapentaplegic homolog 2	1.99528e-06	0.000845601	1.6205
GO:0006355	regulation of transcription, DNA-templated	ZNF10	ZNF10	Zinc finger protein 10	1.99528e-06	0.000845601	1.6205
GO:0006355	regulation of transcription, DNA-templated	BCLAF1	BCLAF1	cDNA, FLJ79533, highly similar to Bcl-2-associated transcription factor 1	1.99528e-06	0.000845601	1.6205
GO:0006355	regulation of transcription, DNA-templated	CHD6	CHD6	cDNA FLJ59295, highly similar to Chromodomain-helicase-DNA-binding protein 6 (EC 3.6.1.-)	1.99528e-06	0.000845601	1.6205
GO:0006355	regulation of transcription, DNA-templated	DHX36	DHX36	cDNA FLJ51438, highly similar to Probable ATP-dependent RNA helicase DHX36 (EC 3.6.1.-)	1.99528e-06	0.000845601	1.6205
GO:0006355	regulation of transcription, DNA-templated	ZNF805	ZNF805	Zinc finger protein 805	1.99528e-06	0.000845601	1.6205
GO:0006355	regulation of transcription, DNA-templated	ZNF615	ZNF615	cDNA FLJ61251, highly similar to Homo sapiens zinc finger protein 615 (ZNF615), mRNA	1.99528e-06	0.000845601	1.6205
GO:0006355	regulation of transcription, DNA-templated	ZNF727	ZNF727	Putative zinc finger protein 727	1.99528e-06	0.000845601	1.6205
GO:0006355	regulation of transcription, DNA-templated	BBX	BBX	HMG box transcription factor BBX	1.99528e-06	0.000845601	1.6205
GO:0006355	regulation of transcription, DNA-templated	CBFA2T2	CBFA2T2	cDNA FLJ59494, highly similar to Protein CBFA2T2	1.99528e-06	0.000845601	1.6205
GO:0006355	regulation of transcription, DNA-templated	ZNF160	ZNF160	Zinc finger protein 160, isoform CRA_c	1.99528e-06	0.000845601	1.6205
GO:0006355	regulation of transcription, DNA-templated	ZZZ3	ZZZ3	ZZ-type zinc finger-containing protein 3	1.99528e-06	0.000845601	1.6205
GO:0006355	regulation of transcription, DNA-templated	MYBL1	MYBL1	A-myb protein	1.99528e-06	0.000845601	1.6205
GO:0006355	regulation of transcription, DNA-templated	ETV6	ETV6	Transcription factor ETV6	1.99528e-06	0.000845601	1.6205
GO:0006355	regulation of transcription, DNA-templated	WAC	WAC	WW domain-containing adapter protein with coiled-coil	1.99528e-06	0.000845601	1.6205
GO:0006355	regulation of transcription, DNA-templated	CLOCK	CLOCK	Circadian locomoter output cycles protein kaput	1.99528e-06	0.000845601	1.6205
GO:0006355	regulation of transcription, DNA-templated	ZNF546	ZNF546	cDNA FLJ16707 fis, clone UTERU2003321, highly similar to Zinc finger protein 546	1.99528e-06	0.000845601	1.6205
GO:0006355	regulation of transcription, DNA-templated	MED13L	MED13L	Mediator of RNA polymerase II transcription subunit 13-like	1.99528e-06	0.000845601	1.6205
GO:0006355	regulation of transcription, DNA-templated	RSF1	RSF1	Remodeling and spacing factor 1	1.99528e-06	0.000845601	1.6205
GO:0006355	regulation of transcription, DNA-templated	MIER1	MIER1	Mesoderm induction early response protein 1	1.99528e-06	0.000845601	1.6205
GO:0006355	regulation of transcription, DNA-templated	ZNF239	ZNF239	Zinc finger protein 239, isoform CRA_a	1.99528e-06	0.000845601	1.6205
GO:0006355	regulation of transcription, DNA-templated	THOC1	THOC1	THO complex subunit 1	1.99528e-06	0.000845601	1.6205
GO:0006355	regulation of transcription, DNA-templated	LRPPRC	LRPPRC	Leucine-rich PPR motif-containing protein, mitochondrial	1.99528e-06	0.000845601	1.6205
GO:0006355	regulation of transcription, DNA-templated	KLF3	KLF3	Kruppel-like factor 3 (Basic), isoform CRA_a	1.99528e-06	0.000845601	1.6205
GO:0006355	regulation of transcription, DNA-templated	ZNF518B	ZNF518B	Zinc finger protein 518B	1.99528e-06	0.000845601	1.6205
GO:0006355	regulation of transcription, DNA-templated	ZFP90	ZFP90	Zinc finger protein 90 homolog	1.99528e-06	0.000845601	1.6205
GO:0006355	regulation of transcription, DNA-templated	CEBPZ	CEBPZ	CCAAT/enhancer-binding protein zeta	1.99528e-06	0.000845601	1.6205
GO:0006355	regulation of transcription, DNA-templated	ZNF33B	ZNF33B	Zinc finger protein 33B	1.99528e-06	0.000845601	1.6205
GO:0006355	regulation of transcription, DNA-templated	ZNF182	ZNF182	cDNA FLJ56144, highly similar to Zinc finger protein 182	1.99528e-06	0.000845601	1.6205
GO:0006355	regulation of transcription, DNA-templated	ZFHX3	ZFHX3	Zinc finger homeobox protein 3	1.99528e-06	0.000845601	1.6205
GO:0006355	regulation of transcription, DNA-templated	ZFP30	ZFP30	cDNA FLJ60691, moderately similar to Zinc finger protein 30	1.99528e-06	0.000845601	1.6205
GO:0006355	regulation of transcription, DNA-templated	NR3C1	NR3C1	cDNA FLJ50281, highly similar to Glucocorticoid receptor	1.99528e-06	0.000845601	1.6205
GO:0006355	regulation of transcription, DNA-templated	PBRM1	PBRM1	Protein polybromo-1	1.99528e-06	0.000845601	1.6205
GO:0006355	regulation of transcription, DNA-templated	RCOR3	RCOR3	REST corepressor 3	1.99528e-06	0.000845601	1.6205
GO:0006355	regulation of transcription, DNA-templated	FOSB	FOSB	FBJ murine osteosarcoma viral oncogene homolog B, isoform CRA_a	1.99528e-06	0.000845601	1.6205
GO:0006355	regulation of transcription, DNA-templated	VPS36	VPS36	Vacuolar protein-sorting-associated protein 36	1.99528e-06	0.000845601	1.6205
GO:0006355	regulation of transcription, DNA-templated	AHCTF1	AHCTF1	cDNA FLJ34045 fis, clone FCBBF2007095, highly similar to AT-hook-containing transcription factor 1	1.99528e-06	0.000845601	1.6205
GO:0006355	regulation of transcription, DNA-templated	BDP1	BDP1	Transcription factor TFIIIB component B'' homolog	1.99528e-06	0.000845601	1.6205
GO:0006355	regulation of transcription, DNA-templated	ZBTB34	ZBTB34	Zinc finger and BTB domain-containing protein 34	1.99528e-06	0.000845601	1.6205
GO:0006355	regulation of transcription, DNA-templated	HLTF	HLTF	cDNA FLJ76830, highly similar to Homo sapiens SWI/SNF related, matrix associated, actin dependent regulator of chromatin, subfamily a, member 3 (SMARCA3), transcript variant 1, mRNA	1.99528e-06	0.000845601	1.6205
GO:0006355	regulation of transcription, DNA-templated	BAZ1A	BAZ1A	cDNA FLJ14383 fis, clone HEMBA1002035, highly similar to Bromodomain adjacent to zinc finger domain protein 1A	1.99528e-06	0.000845601	1.6205
GO:0006355	regulation of transcription, DNA-templated	RFX7	RFX7	RFX7 protein	1.99528e-06	0.000845601	1.6205
GO:0006355	regulation of transcription, DNA-templated	RLF	RLF	Zinc finger protein Rlf	1.99528e-06	0.000845601	1.6205
GO:0006355	regulation of transcription, DNA-templated	ZNF765	ZNF765	Uncharacterized protein	1.99528e-06	0.000845601	1.6205
GO:0006355	regulation of transcription, DNA-templated	ZEB1	ZEB1	ZEB1 protein	1.99528e-06	0.000845601	1.6205
GO:0006355	regulation of transcription, DNA-templated	RB1CC1	RB1CC1	cDNA FLJ56609, highly similar to RB1-inducible coiled-coil protein 1	1.99528e-06	0.000845601	1.6205
GO:0006355	regulation of transcription, DNA-templated	RRN3	RRN3	cDNA FLJ56083, highly similar to RNA polymerase I-specific transcriptioninitiation factor RRN3	1.99528e-06	0.000845601	1.6205
GO:0006355	regulation of transcription, DNA-templated	ZNF844	ZNF844	cDNA FLJ58103, moderately similar to Zinc finger protein 433	1.99528e-06	0.000845601	1.6205
GO:0006355	regulation of transcription, DNA-templated	ZFHX2	ZFHX2	Zinc finger homeobox protein 2	1.99528e-06	0.000845601	1.6205
GO:0006355	regulation of transcription, DNA-templated	PER1	PER1	Period 1	1.99528e-06	0.000845601	1.6205
GO:0006355	regulation of transcription, DNA-templated	HIVEP2	HIVEP2	cDNA FLJ56919, highly similar to Human immunodeficiency virus type Ienhancer-binding protein 2	1.99528e-06	0.000845601	1.6205
GO:0006355	regulation of transcription, DNA-templated	ZNF267	ZNF267	cDNA FLJ39071 fis, clone NT2RP7015789, highly similar to Zinc finger protein 267	1.99528e-06	0.000845601	1.6205
GO:0006355	regulation of transcription, DNA-templated	FOS	FOS	Proto-oncogene c-Fos	1.99528e-06	0.000845601	1.6205
GO:0006355	regulation of transcription, DNA-templated	TRIM24	TRIM24	Tripartite motif-containing 24, isoform CRA_a	1.99528e-06	0.000845601	1.6205
GO:0006355	regulation of transcription, DNA-templated	PKN2	PKN2	Serine/threonine-protein kinase N2	1.99528e-06	0.000845601	1.6205
GO:0006355	regulation of transcription, DNA-templated	MGA	MGA	cDNA FLJ55596, moderately similar to Mus musculus MAX gene associated (Mga), mRNA	1.99528e-06	0.000845601	1.6205
GO:0006355	regulation of transcription, DNA-templated	RBPJ	RBPJ	Recombining binding protein suppressor of hairless (Drosophila), isoform CRA_a	1.99528e-06	0.000845601	1.6205
GO:0006355	regulation of transcription, DNA-templated	MKL2	MKL2	Phosphatase and actin regulator	1.99528e-06	0.000845601	1.6205
GO:0006355	regulation of transcription, DNA-templated	TAF2	TAF2	TAF2 RNA polymerase II, TATA box binding protein (TBP)-associated factor, 150kDa, isoform CRA_a	1.99528e-06	0.000845601	1.6205
GO:0006355	regulation of transcription, DNA-templated	INO80D	INO80D	INO80 complex subunit D	1.99528e-06	0.000845601	1.6205
GO:0006355	regulation of transcription, DNA-templated	ZNF295	ZBTB21	cDNA FLJ60152, highly similar to Zinc finger protein 295	1.99528e-06	0.000845601	1.6205
GO:0006355	regulation of transcription, DNA-templated	PER2	PER2	cDNA FLJ60515, highly similar to Period circadian protein 2	1.99528e-06	0.000845601	1.6205
GO:0006355	regulation of transcription, DNA-templated	MLL	KMT2A	Histone-lysine N-methyltransferase 2A	1.99528e-06	0.000845601	1.6205
GO:0006355	regulation of transcription, DNA-templated	PHF17	JADE1	cDNA FLJ53490, highly similar to Homo sapiens PHD finger protein 17 (PHF17), transcript variant L, mRNA	1.99528e-06	0.000845601	1.6205
GO:0006355	regulation of transcription, DNA-templated	SUZ12	SUZ12	Polycomb protein SUZ12	1.99528e-06	0.000845601	1.6205
GO:0006355	regulation of transcription, DNA-templated	ZNF462	ZNF462	cDNA FLJ54970, highly similar to Zinc finger protein 462	1.99528e-06	0.000845601	1.6205
GO:0006355	regulation of transcription, DNA-templated	MEF2A	MEF2A	cDNA FLJ75040, highly similar to Homo sapiens serum response factor-related protein, RSRFC9	1.99528e-06	0.000845601	1.6205
GO:0006355	regulation of transcription, DNA-templated	C5orf41	CREBRF	cDNA FLJ76882, highly similar to Homo sapiens adult retina protein, mRNA	1.99528e-06	0.000845601	1.6205
GO:0006355	regulation of transcription, DNA-templated	ZKSCAN2	ZKSCAN2	cDNA FLJ61469, highly similar to Zinc finger protein 694	1.99528e-06	0.000845601	1.6205
GO:0006355	regulation of transcription, DNA-templated	ZNF605	ZNF605	Zinc finger protein 605	1.99528e-06	0.000845601	1.6205
GO:0006355	regulation of transcription, DNA-templated	MLL3	KMT2C	MLL3 protein	1.99528e-06	0.000845601	1.6205
GO:0006355	regulation of transcription, DNA-templated	ATMIN	ATMIN	ATM/ATR-Substrate Chk2-Interacting Zn2+-finger protein, isoform CRA_b	1.99528e-06	0.000845601	1.6205
GO:0006355	regulation of transcription, DNA-templated	MLL5	KMT2E	Histone-lysine N-methyltransferase 2E	1.99528e-06	0.000845601	1.6205
GO:0006355	regulation of transcription, DNA-templated	KAT6A	KAT6A	Histone acetyltransferase KAT6A	1.99528e-06	0.000845601	1.6205
GO:0006355	regulation of transcription, DNA-templated	MED13	MED13	Thyroid hormone receptor associated protein 1, isoform CRA_b	1.99528e-06	0.000845601	1.6205
GO:0051301	cell division	ANAPC4	ANAPC4	cDNA FLJ13535 fis, clone PLACE1006506, highly similar to Anaphase-promoting complex subunit 4	2.59995e-06	0.00087297	2.64746
GO:0051301	cell division	USP16	USP16	cDNA FLJ57202, highly similar to Ubiquitin carboxyl-terminal hydrolase 16 (EC 3.1.2.15)	2.59995e-06	0.00087297	2.64746
GO:0051301	cell division	SMC4	SMC4	cDNA FLJ16648 fis, clone TESTI4035508, highly similar to Structural maintenance of chromosomes 4-like 1 protein	2.59995e-06	0.00087297	2.64746
GO:0051301	cell division	HAUS6	HAUS6	HAUS augmin-like complex subunit 6	2.59995e-06	0.00087297	2.64746
GO:0051301	cell division	NEK3	NEK3	Serine/threonine-protein kinase Nek3	2.59995e-06	0.00087297	2.64746
GO:0051301	cell division	STAG2	STAG2	Cohesin subunit SA-2	2.59995e-06	0.00087297	2.64746
GO:0051301	cell division	USP37	USP37	Ubiquitin carboxyl-terminal hydrolase 37	2.59995e-06	0.00087297	2.64746
GO:0051301	cell division	WAPAL	WAPAL	WAPAL protein	2.59995e-06	0.00087297	2.64746
GO:0051301	cell division	CENPC1	CENPC	Centromere protein C	2.59995e-06	0.00087297	2.64746
GO:0051301	cell division	CD2AP	CD2AP	CD2-associated protein	2.59995e-06	0.00087297	2.64746
GO:0051301	cell division	CDK19	CDK19	cDNA FLJ76437, highly similar to Homo sapiens cell division cycle 2-like 6 (CDK8-like) (CDC2L6), mRNA	2.59995e-06	0.00087297	2.64746
GO:0051301	cell division	C12orf11	ASUN	Protein asunder homolog	2.59995e-06	0.00087297	2.64746
GO:0051301	cell division	RBBP8	RBBP8	Retinoblastoma binding protein 8, isoform CRA_a	2.59995e-06	0.00087297	2.64746
GO:0051301	cell division	NEDD1	NEDD1	Neural cell expressed, developmentally down-regulated 1, isoform CRA_a	2.59995e-06	0.00087297	2.64746
GO:0051301	cell division	BIRC6	BIRC6	cDNA FLJ13786 fis, clone PLACE4000654, highly similar to Mus musculus ubiquitin conjugating enzyme	2.59995e-06	0.00087297	2.64746
GO:0051301	cell division	EVI5	EVI5	Ecotropic viral integration site 5 protein homolog	2.59995e-06	0.00087297	2.64746
GO:0051301	cell division	KLHL9	KLHL9	Kelch-like protein 9	2.59995e-06	0.00087297	2.64746
GO:0051301	cell division	AHCTF1	AHCTF1	cDNA FLJ34045 fis, clone FCBBF2007095, highly similar to AT-hook-containing transcription factor 1	2.59995e-06	0.00087297	2.64746
GO:0051301	cell division	DCLRE1A	DCLRE1A	DNA cross-link repair 1A protein	2.59995e-06	0.00087297	2.64746
GO:0051301	cell division	ASPM	ASPM	cDNA FLJ10518 fis, clone NT2RP2000814, highly similar to Abnormal spindle-like microcephaly-associated protein	2.59995e-06	0.00087297	2.64746
GO:0051301	cell division	CENPJ	CENPJ	Centromere protein J	2.59995e-06	0.00087297	2.64746
GO:0051301	cell division	ECT2	ECT2	Protein ECT2	2.59995e-06	0.00087297	2.64746
GO:0051301	cell division	PKN2	PKN2	Serine/threonine-protein kinase N2	2.59995e-06	0.00087297	2.64746
GO:0051301	cell division	CEP55	CEP55	Centrosomal protein of 55 kDa	2.59995e-06	0.00087297	2.64746
GO:0051301	cell division	CCDC99	SPDL1	Protein Spindly	2.59995e-06	0.00087297	2.64746
GO:0051301	cell division	ANAPC1	ANAPC1	Anaphase-promoting complex subunit 1	2.59995e-06	0.00087297	2.64746
GO:0051301	cell division	SMC3	SMC3	cDNA, FLJ79494, highly similar to Structural maintenance of chromosome 3	2.59995e-06	0.00087297	2.64746
GO:0051301	cell division	PAFAH1B1	PAFAH1B1	cDNA FLJ52123, highly similar to Platelet-activating factor acetylhydrolase IB alpha subunit	2.59995e-06	0.00087297	2.64746
GO:0051301	cell division	CENPE	CENPE	Kinesin-like protein	2.59995e-06	0.00087297	2.64746
GO:0051301	cell division	MAP9	MAP9	MAP9 protein	2.59995e-06	0.00087297	2.64746
GO:0051301	cell division	SGOL2	SGOL2	cDNA FLJ61724, highly similar to Shugoshin-like 2	2.59995e-06	0.00087297	2.64746
GO:0051301	cell division	CENPF	CENPF	Centromere protein F	2.59995e-06	0.00087297	2.64746
GO:0051301	cell division	SEPT11	SEPT11	Septin-11	2.59995e-06	0.00087297	2.64746
GO:0043547	positive regulation of GTPase activity	ARHGAP21	ARHGAP21	Rho GTPase-activating protein 21	2.88381e-06	0.00087297	2.72791
GO:0043547	positive regulation of GTPase activity	DOCK4	DOCK4	Dedicator of cytokinesis 4, isoform CRA_a	2.88381e-06	0.00087297	2.72791
GO:0043547	positive regulation of GTPase activity	ASAP2	ASAP2	Arf-GAP with SH3 domain, ANK repeat and PH domain-containing protein 2	2.88381e-06	0.00087297	2.72791
GO:0043547	positive regulation of GTPase activity	DENND5B	DENND5B	DENN domain-containing protein 5B	2.88381e-06	0.00087297	2.72791
GO:0043547	positive regulation of GTPase activity	AKAP13	AKAP13	A-kinase anchor protein 13	2.88381e-06	0.00087297	2.72791
GO:0043547	positive regulation of GTPase activity	DOCK11	DOCK11	Dedicator of cytokinesis protein 11	2.88381e-06	0.00087297	2.72791
GO:0043547	positive regulation of GTPase activity	RALGAPB	RALGAPB	Ral GTPase-activating protein subunit beta	2.88381e-06	0.00087297	2.72791
GO:0043547	positive regulation of GTPase activity	FGD6	FGD6	FGD6 protein	2.88381e-06	0.00087297	2.72791
GO:0043547	positive regulation of GTPase activity	RALGAPA1	RALGAPA1	Ral GTPase-activating protein subunit alpha-1	2.88381e-06	0.00087297	2.72791
GO:0043547	positive regulation of GTPase activity	FAM13A	FAM13A	Protein FAM13A	2.88381e-06	0.00087297	2.72791
GO:0043547	positive regulation of GTPase activity	RABEP1	RABEP1	cDNA FLJ60304, highly similar to Rab GTPase-binding effector protein 1	2.88381e-06	0.00087297	2.72791
GO:0043547	positive regulation of GTPase activity	IQGAP1	IQGAP1	HCG1991735, isoform CRA_a	2.88381e-06	0.00087297	2.72791
GO:0043547	positive regulation of GTPase activity	RAB3GAP2	RAB3GAP2	cDNA FLJ14579 fis, clone NT2RM4001203, highly similar to Rab3 GTPase-activating protein non-catalytic subunit	2.88381e-06	0.00087297	2.72791
GO:0043547	positive regulation of GTPase activity	SNX13	SNX13	Sorting nexin 13, isoform CRA_b	2.88381e-06	0.00087297	2.72791
GO:0043547	positive regulation of GTPase activity	ARHGAP5	ARHGAP5	Rho GTPase-activating protein 5	2.88381e-06	0.00087297	2.72791
GO:0043547	positive regulation of GTPase activity	ARHGAP12	ARHGAP12	cDNA FLJ33863 fis, clone CTONG2006393, highly similar to Rho-GTPase-activating protein 12	2.88381e-06	0.00087297	2.72791
GO:0043547	positive regulation of GTPase activity	ARHGAP32	ARHGAP32	Rho GTPase-activating protein, isoform CRA_c	2.88381e-06	0.00087297	2.72791
GO:0043547	positive regulation of GTPase activity	USP6NL	USP6NL	USP6 N-terminal-like protein	2.88381e-06	0.00087297	2.72791
GO:0043547	positive regulation of GTPase activity	RABGAP1L	RABGAP1L	Rab GTPase-activating protein 1-like	2.88381e-06	0.00087297	2.72791
GO:0043547	positive regulation of GTPase activity	PSD3	PSD3	cDNA FLJ33998 fis, clone FCBBF1000023, moderately similar to Mus musculus pleckstrin and Sec7 domain containing 3 (Psd3), transcript variant 2, mRNA	2.88381e-06	0.00087297	2.72791
GO:0043547	positive regulation of GTPase activity	ARFGEF1	ARFGEF1	ADP-ribosylation factor guanine nucleotide-exchange factor 1(Brefeldin A-inhibited), isoform CRA_a	2.88381e-06	0.00087297	2.72791
GO:0043547	positive regulation of GTPase activity	SBF2	SBF2	Myotubularin-related protein 13	2.88381e-06	0.00087297	2.72791
GO:0043547	positive regulation of GTPase activity	ECT2	ECT2	Protein ECT2	2.88381e-06	0.00087297	2.72791
GO:0043547	positive regulation of GTPase activity	GIT2	GIT2	G protein-coupled receptor kinase interactor 2, isoform CRA_a	2.88381e-06	0.00087297	2.72791
GO:0043547	positive regulation of GTPase activity	SOS2	SOS2	cDNA FLJ53793, highly similar to Son of sevenless homolog 2	2.88381e-06	0.00087297	2.72791
GO:0043547	positive regulation of GTPase activity	PLCE1	PLCE1	cDNA FLJ53141, highly similar to Homo sapiens phospholipase C, epsilon 1 (PLCE1), mRNA	2.88381e-06	0.00087297	2.72791
GO:0043547	positive regulation of GTPase activity	MON2	MON2	cDNA FLJ12609 fis, clone NT2RM4001557, highly similar to Homo sapiens KIAA1040 protein	2.88381e-06	0.00087297	2.72791
GO:0043547	positive regulation of GTPase activity	MYO9A	MYO9A	Unconventional myosin-IXa	2.88381e-06	0.00087297	2.72791
GO:0043547	positive regulation of GTPase activity	ARHGAP42	ARHGAP42	Rho GTPase-activating protein 42	2.88381e-06	0.00087297	2.72791
GO:0043547	positive regulation of GTPase activity	DOCK7	DOCK7	DOCK7 protein	2.88381e-06	0.00087297	2.72791
GO:0043547	positive regulation of GTPase activity	CHML	CHML	Rab proteins geranylgeranyltransferase component A 2	2.88381e-06	0.00087297	2.72791
GO:0006281	DNA repair	ATRX	ATRX	Alpha thalassemia/mental retardation syndrome X-linked protein	2.77457e-05	0.00734915	2.48812
GO:0006281	DNA repair	BLM	BLM	cDNA, FLJ95010, highly similar to Homo sapiens Bloom syndrome (BLM), mRNA	2.77457e-05	0.00734915	2.48812
GO:0006281	DNA repair	SMG1	SMG1	Serine/threonine-protein kinase SMG1	2.77457e-05	0.00734915	2.48812
GO:0006281	DNA repair	FANCI	FANCI	cDNA FLJ30614 fis, clone CTONG2001139	2.77457e-05	0.00734915	2.48812
GO:0006281	DNA repair	ATR	ATR	Serine/threonine-protein kinase ATR	2.77457e-05	0.00734915	2.48812
GO:0006281	DNA repair	POLA1	POLA1	DNA polymerase alpha catalytic subunit	2.77457e-05	0.00734915	2.48812
GO:0006281	DNA repair	POLI	POLI	cDNA FLJ61612, highly similar to DNA polymerase iota (EC 2.7.7.7)	2.77457e-05	0.00734915	2.48812
GO:0006281	DNA repair	RAD54B	RAD54B	HCG2009220, isoform CRA_b	2.77457e-05	0.00734915	2.48812
GO:0006281	DNA repair	POLK	POLK	Polymerase (DNA directed) kappa, isoform CRA_b	2.77457e-05	0.00734915	2.48812
GO:0006281	DNA repair	FANCM	FANCM	Fanconi anemia group M protein	2.77457e-05	0.00734915	2.48812
GO:0006281	DNA repair	SMARCAD1	SMARCAD1	SWI/SNF-related matrix-associated actin-dependent regulator of chromatin subfamily A containing DEAD/H box 1	2.77457e-05	0.00734915	2.48812
GO:0006281	DNA repair	JMY	JMY	Junction-mediating and -regulatory protein	2.77457e-05	0.00734915	2.48812
GO:0006281	DNA repair	RAD50	RAD50	RAD50 protein	2.77457e-05	0.00734915	2.48812
GO:0006281	DNA repair	SMC6	SMC6	Structural maintenance of chromosomes protein 6	2.77457e-05	0.00734915	2.48812
GO:0006281	DNA repair	TAOK1	TAOK1	TAO kinase 1, isoform CRA_a	2.77457e-05	0.00734915	2.48812
GO:0006281	DNA repair	BRCA1	BRCA1	Breast cancer 1, early onset, isoform CRA_d	2.77457e-05	0.00734915	2.48812
GO:0006281	DNA repair	RBBP8	RBBP8	Retinoblastoma binding protein 8, isoform CRA_a	2.77457e-05	0.00734915	2.48812
GO:0006281	DNA repair	MCM8	MCM8	DNA helicase MCM8	2.77457e-05	0.00734915	2.48812
GO:0006281	DNA repair	RRM2B	RRM2B	Ribonucleoside-diphosphate reductase subunit M2 B	2.77457e-05	0.00734915	2.48812
GO:0006281	DNA repair	USP47	USP47	Ubiquitin carboxyl-terminal hydrolase 47	2.77457e-05	0.00734915	2.48812
GO:0006281	DNA repair	TOPBP1	TOPBP1	Topoisomerase (DNA) II binding protein 1	2.77457e-05	0.00734915	2.48812
GO:0006281	DNA repair	BRCC3	BRCC3	Lys-63-specific deubiquitinase BRCC36	2.77457e-05	0.00734915	2.48812
GO:0006281	DNA repair	PSME4	PSME4	Proteasome activator complex subunit 4	2.77457e-05	0.00734915	2.48812
GO:0006281	DNA repair	DCLRE1A	DCLRE1A	DNA cross-link repair 1A protein	2.77457e-05	0.00734915	2.48812
GO:0006281	DNA repair	REV3L	REV3L	DNA polymerase zeta catalytic subunit	2.77457e-05	0.00734915	2.48812
GO:0006281	DNA repair	INO80D	INO80D	INO80 complex subunit D	2.77457e-05	0.00734915	2.48812
GO:0006281	DNA repair	SMC3	SMC3	cDNA, FLJ79494, highly similar to Structural maintenance of chromosome 3	2.77457e-05	0.00734915	2.48812
GO:0006281	DNA repair	RAD18	RAD18	RAD18 homolog (S. cerevisiae), isoform CRA_a	2.77457e-05	0.00734915	2.48812
GO:0006281	DNA repair	RPA4	RPA4	Replication protein A 30 kDa subunit	2.77457e-05	0.00734915	2.48812
GO:0000278	mitotic cell cycle	ANAPC4	ANAPC4	cDNA FLJ13535 fis, clone PLACE1006506, highly similar to Anaphase-promoting complex subunit 4	4.69078e-05	0.0110442	2.29857
GO:0000278	mitotic cell cycle	SMC4	SMC4	cDNA FLJ16648 fis, clone TESTI4035508, highly similar to Structural maintenance of chromosomes 4-like 1 protein	4.69078e-05	0.0110442	2.29857
GO:0000278	mitotic cell cycle	POLA1	POLA1	DNA polymerase alpha catalytic subunit	4.69078e-05	0.0110442	2.29857
GO:0000278	mitotic cell cycle	STAG2	STAG2	Cohesin subunit SA-2	4.69078e-05	0.0110442	2.29857
GO:0000278	mitotic cell cycle	BTRC	BTRC	cDNA, FLJ93955, highly similar to Homo sapiens beta-transducin repeat containing (BTRC), transcript variant 2, mRNA	4.69078e-05	0.0110442	2.29857
GO:0000278	mitotic cell cycle	WAPAL	WAPAL	WAPAL protein	4.69078e-05	0.0110442	2.29857
GO:0000278	mitotic cell cycle	CENPC1	CENPC	Centromere protein C	4.69078e-05	0.0110442	2.29857
GO:0000278	mitotic cell cycle	CEP290	CEP290	Centrosomal protein of 290 kDa	4.69078e-05	0.0110442	2.29857
GO:0000278	mitotic cell cycle	TAOK1	TAOK1	TAO kinase 1, isoform CRA_a	4.69078e-05	0.0110442	2.29857
GO:0000278	mitotic cell cycle	OFD1	OFD1	Oral-facial-digital syndrome 1 protein	4.69078e-05	0.0110442	2.29857
GO:0000278	mitotic cell cycle	PCM1	PCM1	Pericentriolar material 1 protein	4.69078e-05	0.0110442	2.29857
GO:0000278	mitotic cell cycle	NEDD1	NEDD1	Neural cell expressed, developmentally down-regulated 1, isoform CRA_a	4.69078e-05	0.0110442	2.29857
GO:0000278	mitotic cell cycle	MCM8	MCM8	DNA helicase MCM8	4.69078e-05	0.0110442	2.29857
GO:0000278	mitotic cell cycle	CLIP1	CLIP1	Restin (Reed-Steinberg cell-expressed intermediate filament-associated protein), isoform CRA_b	4.69078e-05	0.0110442	2.29857
GO:0000278	mitotic cell cycle	AKAP9	AKAP9	A-kinase anchor protein 9	4.69078e-05	0.0110442	2.29857
GO:0000278	mitotic cell cycle	ALMS1	ALMS1	Alstrom syndrome protein 1	4.69078e-05	0.0110442	2.29857
GO:0000278	mitotic cell cycle	BLZF1	BLZF1	Basic leucine zipper nuclear factor 1 (JEM-1), isoform CRA_b	4.69078e-05	0.0110442	2.29857
GO:0000278	mitotic cell cycle	NIPBL	NIPBL	NIPBL protein	4.69078e-05	0.0110442	2.29857
GO:0000278	mitotic cell cycle	CEP192	CEP192	Centrosomal protein of 192 kDa	4.69078e-05	0.0110442	2.29857
GO:0000278	mitotic cell cycle	AHCTF1	AHCTF1	cDNA FLJ34045 fis, clone FCBBF2007095, highly similar to AT-hook-containing transcription factor 1	4.69078e-05	0.0110442	2.29857
GO:0000278	mitotic cell cycle	PSME4	PSME4	Proteasome activator complex subunit 4	4.69078e-05	0.0110442	2.29857
GO:0000278	mitotic cell cycle	PPP1R12A	PPP1R12A	Protein phosphatase 1 regulatory subunit 12A	4.69078e-05	0.0110442	2.29857
GO:0000278	mitotic cell cycle	CENPJ	CENPJ	Centromere protein J	4.69078e-05	0.0110442	2.29857
GO:0000278	mitotic cell cycle	CCDC99	SPDL1	Protein Spindly	4.69078e-05	0.0110442	2.29857
GO:0000278	mitotic cell cycle	ANAPC1	ANAPC1	Anaphase-promoting complex subunit 1	4.69078e-05	0.0110442	2.29857
GO:0000278	mitotic cell cycle	PSMD10	PSMD10	26S proteasome non-ATPase regulatory subunit 10	4.69078e-05	0.0110442	2.29857
GO:0000278	mitotic cell cycle	SMC3	SMC3	cDNA, FLJ79494, highly similar to Structural maintenance of chromosome 3	4.69078e-05	0.0110442	2.29857
GO:0000278	mitotic cell cycle	PAFAH1B1	PAFAH1B1	cDNA FLJ52123, highly similar to Platelet-activating factor acetylhydrolase IB alpha subunit	4.69078e-05	0.0110442	2.29857
GO:0000278	mitotic cell cycle	CENPE	CENPE	Kinesin-like protein	4.69078e-05	0.0110442	2.29857
GO:0000278	mitotic cell cycle	SGOL2	SGOL2	cDNA FLJ61724, highly similar to Shugoshin-like 2	4.69078e-05	0.0110442	2.29857
GO:0000278	mitotic cell cycle	CENPF	CENPF	Centromere protein F	4.69078e-05	0.0110442	2.29857
GO:0000278	mitotic cell cycle	RPA4	RPA4	Replication protein A 30 kDa subunit	4.69078e-05	0.0110442	2.29857
GO:0006260	DNA replication	BLM	BLM	cDNA, FLJ95010, highly similar to Homo sapiens Bloom syndrome (BLM), mRNA	0.000392678	0.0832085	2.96991
GO:0006260	DNA replication	ATR	ATR	Serine/threonine-protein kinase ATR	0.000392678	0.0832085	2.96991
GO:0006260	DNA replication	POLA1	POLA1	DNA polymerase alpha catalytic subunit	0.000392678	0.0832085	2.96991
GO:0006260	DNA replication	POLI	POLI	cDNA FLJ61612, highly similar to DNA polymerase iota (EC 2.7.7.7)	0.000392678	0.0832085	2.96991
GO:0006260	DNA replication	POLK	POLK	Polymerase (DNA directed) kappa, isoform CRA_b	0.000392678	0.0832085	2.96991
GO:0006260	DNA replication	NFIA	NFIA	Nuclear factor 1 A-type	0.000392678	0.0832085	2.96991
GO:0006260	DNA replication	BRCA1	BRCA1	Breast cancer 1, early onset, isoform CRA_d	0.000392678	0.0832085	2.96991
GO:0006260	DNA replication	MCM8	MCM8	DNA helicase MCM8	0.000392678	0.0832085	2.96991
GO:0006260	DNA replication	RBMS1	RBMS1	cDNA FLJ61322, highly similar to RNA-binding motif,single-stranded-interacting protein 1	0.000392678	0.0832085	2.96991
GO:0006260	DNA replication	RRM2B	RRM2B	Ribonucleoside-diphosphate reductase subunit M2 B	0.000392678	0.0832085	2.96991
GO:0006260	DNA replication	DTL	DTL	Denticleless protein homolog	0.000392678	0.0832085	2.96991
GO:0006260	DNA replication	REV3L	REV3L	DNA polymerase zeta catalytic subunit	0.000392678	0.0832085	2.96991
GO:0006260	DNA replication	NOL8	NOL8	Nucleolar protein 8, isoform CRA_a	0.000392678	0.0832085	2.96991
GO:0006260	DNA replication	CCDC88A	CCDC88A	Girdin	0.000392678	0.0832085	2.96991
GO:0006260	DNA replication	RPA4	RPA4	Replication protein A 30 kDa subunit	0.000392678	0.0832085	2.96991
GO:0021987	cerebral cortex development	NF1	NF1	Neurofibromin 1 (Neurofibromatosis, von Recklinghausen disease, Watson disease), isoform CRA_a	0.000652216	0.125641	4.66219
GO:0021987	cerebral cortex development	NCOA1	NCOA1	cDNA FLJ76652, highly similar to Homo sapiens nuclear receptor coactivator 1 (NCOA1), transcript variant 2, mRNA	0.000652216	0.125641	4.66219
GO:0021987	cerebral cortex development	CEP120	CEP120	Centrosomal protein of 120 kDa	0.000652216	0.125641	4.66219
GO:0021987	cerebral cortex development	KIF14	KIF14	Kinesin-like protein KIF14	0.000652216	0.125641	4.66219
GO:0021987	cerebral cortex development	ASPM	ASPM	cDNA FLJ10518 fis, clone NT2RP2000814, highly similar to Abnormal spindle-like microcephaly-associated protein	0.000652216	0.125641	4.66219
GO:0021987	cerebral cortex development	FAT4	FAT4	cDNA FLJ33973 fis, clone DFNES2001800, highly similar to Homo sapiens FAT tumor suppressor homolog 4 (Drosophila) (FAT4), mRNA	0.000652216	0.125641	4.66219
GO:0021987	cerebral cortex development	DICER1	DICER1	Dicer1e	0.000652216	0.125641	4.66219
GO:0021987	cerebral cortex development	PAFAH1B1	PAFAH1B1	cDNA FLJ52123, highly similar to Platelet-activating factor acetylhydrolase IB alpha subunit	0.000652216	0.125641	4.66219
GO:0045944	positive regulation of transcription from RNA polymerase II promoter	ATRX	ATRX	Alpha thalassemia/mental retardation syndrome X-linked protein	0.00078204	0.129825	1.69291
GO:0045944	positive regulation of transcription from RNA polymerase II promoter	GCFC1	PAXBP1	cDNA FLJ35972 fis, clone TESTI2013264, highly similar to GC-RICH SEQUENCE DNA-BINDING FACTOR HOMOLOG	0.00078204	0.129825	1.69291
GO:0045944	positive regulation of transcription from RNA polymerase II promoter	FOXP1	FOXP1	cDNA FLJ58267, highly similar to Forkhead box protein P1	0.00078204	0.129825	1.69291
GO:0045944	positive regulation of transcription from RNA polymerase II promoter	MED1	MED1	cDNA, FLJ94908, highly similar to Homo sapiens PPAR binding protein (PPARBP), mRNA	0.00078204	0.129825	1.69291
GO:0045944	positive regulation of transcription from RNA polymerase II promoter	CTR9	CTR9	RNA polymerase-associated protein CTR9 homolog	0.00078204	0.129825	1.69291
GO:0045944	positive regulation of transcription from RNA polymerase II promoter	USP16	USP16	cDNA FLJ57202, highly similar to Ubiquitin carboxyl-terminal hydrolase 16 (EC 3.1.2.15)	0.00078204	0.129825	1.69291
GO:0045944	positive regulation of transcription from RNA polymerase II promoter	SATB2	SATB2	DNA-binding protein SATB	0.00078204	0.129825	1.69291
GO:0045944	positive regulation of transcription from RNA polymerase II promoter	BACH1	BACH1	cDNA FLJ77930, highly similar to Homo sapiens BTB and CNC homology 1, basic leucine zipper transcription factor 1, transcript variant 2, mRNA	0.00078204	0.129825	1.69291
GO:0045944	positive regulation of transcription from RNA polymerase II promoter	NCOA1	NCOA1	cDNA FLJ76652, highly similar to Homo sapiens nuclear receptor coactivator 1 (NCOA1), transcript variant 2, mRNA	0.00078204	0.129825	1.69291
GO:0045944	positive regulation of transcription from RNA polymerase II promoter	KLF12	KLF12	Krueppel-like factor 12	0.00078204	0.129825	1.69291
GO:0045944	positive regulation of transcription from RNA polymerase II promoter	VEGFA	VEGFA	Vascular endothelial growth factor, isoform CRA_d	0.00078204	0.129825	1.69291
GO:0045944	positive regulation of transcription from RNA polymerase II promoter	MYSM1	MYSM1	Histone H2A deubiquitinase MYSM1	0.00078204	0.129825	1.69291
GO:0045944	positive regulation of transcription from RNA polymerase II promoter	NFIA	NFIA	Nuclear factor 1 A-type	0.00078204	0.129825	1.69291
GO:0045944	positive regulation of transcription from RNA polymerase II promoter	NFAT5	NFAT5	Nuclear factor of activated T-cells 5, tonicity-responsive, isoform CRA_b	0.00078204	0.129825	1.69291
GO:0045944	positive regulation of transcription from RNA polymerase II promoter	PLAG1	PLAG1	Pleiomorphic adenoma gene 1, isoform CRA_a	0.00078204	0.129825	1.69291
GO:0045944	positive regulation of transcription from RNA polymerase II promoter	DBP	DBP	D site-binding protein	0.00078204	0.129825	1.69291
GO:0045944	positive regulation of transcription from RNA polymerase II promoter	ZNF268	ZNF268	cDNA FLJ14806 fis, clone NT2RP4001753, highly similar to Zinc finger protein 268	0.00078204	0.129825	1.69291
GO:0045944	positive regulation of transcription from RNA polymerase II promoter	CKAP2	CKAP2	Cytoskeleton-associated protein 2	0.00078204	0.129825	1.69291
GO:0045944	positive regulation of transcription from RNA polymerase II promoter	PHIP	PHIP	PH-interacting protein	0.00078204	0.129825	1.69291
GO:0045944	positive regulation of transcription from RNA polymerase II promoter	BRCA1	BRCA1	Breast cancer 1, early onset, isoform CRA_d	0.00078204	0.129825	1.69291
GO:0045944	positive regulation of transcription from RNA polymerase II promoter	SMAD2	SMAD2	Mothers against decapentaplegic homolog 2	0.00078204	0.129825	1.69291
GO:0045944	positive regulation of transcription from RNA polymerase II promoter	DHX36	DHX36	cDNA FLJ51438, highly similar to Probable ATP-dependent RNA helicase DHX36 (EC 3.6.1.-)	0.00078204	0.129825	1.69291
GO:0045944	positive regulation of transcription from RNA polymerase II promoter	CBFA2T2	CBFA2T2	cDNA FLJ59494, highly similar to Protein CBFA2T2	0.00078204	0.129825	1.69291
GO:0045944	positive regulation of transcription from RNA polymerase II promoter	MYBL1	MYBL1	A-myb protein	0.00078204	0.129825	1.69291
GO:0045944	positive regulation of transcription from RNA polymerase II promoter	ETV6	ETV6	Transcription factor ETV6	0.00078204	0.129825	1.69291
GO:0045944	positive regulation of transcription from RNA polymerase II promoter	CLOCK	CLOCK	Circadian locomoter output cycles protein kaput	0.00078204	0.129825	1.69291
GO:0045944	positive regulation of transcription from RNA polymerase II promoter	CAPRIN2	CAPRIN2	Caprin-2	0.00078204	0.129825	1.69291
GO:0045944	positive regulation of transcription from RNA polymerase II promoter	RPS6KA3	RPS6KA3	cDNA FLJ56618, highly similar to Ribosomal protein S6 kinase alpha-3 (EC 2.7.11.1)	0.00078204	0.129825	1.69291
GO:0045944	positive regulation of transcription from RNA polymerase II promoter	SENP1	SENP1	Sentrin-specific protease 1	0.00078204	0.129825	1.69291
GO:0045944	positive regulation of transcription from RNA polymerase II promoter	CEBPZ	CEBPZ	CCAAT/enhancer-binding protein zeta	0.00078204	0.129825	1.69291
GO:0045944	positive regulation of transcription from RNA polymerase II promoter	NIPBL	NIPBL	NIPBL protein	0.00078204	0.129825	1.69291
GO:0045944	positive regulation of transcription from RNA polymerase II promoter	NR3C1	NR3C1	cDNA FLJ50281, highly similar to Glucocorticoid receptor	0.00078204	0.129825	1.69291
GO:0045944	positive regulation of transcription from RNA polymerase II promoter	MET	MET	Receptor protein-tyrosine kinase	0.00078204	0.129825	1.69291
GO:0045944	positive regulation of transcription from RNA polymerase II promoter	PPP1R12A	PPP1R12A	Protein phosphatase 1 regulatory subunit 12A	0.00078204	0.129825	1.69291
GO:0045944	positive regulation of transcription from RNA polymerase II promoter	RLF	RLF	Zinc finger protein Rlf	0.00078204	0.129825	1.69291
GO:0045944	positive regulation of transcription from RNA polymerase II promoter	ZEB1	ZEB1	ZEB1 protein	0.00078204	0.129825	1.69291
GO:0045944	positive regulation of transcription from RNA polymerase II promoter	PER1	PER1	Period 1	0.00078204	0.129825	1.69291
GO:0045944	positive regulation of transcription from RNA polymerase II promoter	FOS	FOS	Proto-oncogene c-Fos	0.00078204	0.129825	1.69291
GO:0045944	positive regulation of transcription from RNA polymerase II promoter	RBPJ	RBPJ	Recombining binding protein suppressor of hairless (Drosophila), isoform CRA_a	0.00078204	0.129825	1.69291
GO:0045944	positive regulation of transcription from RNA polymerase II promoter	MKL2	MKL2	Phosphatase and actin regulator	0.00078204	0.129825	1.69291
GO:0045944	positive regulation of transcription from RNA polymerase II promoter	TAF2	TAF2	TAF2 RNA polymerase II, TATA box binding protein (TBP)-associated factor, 150kDa, isoform CRA_a	0.00078204	0.129825	1.69291
GO:0045944	positive regulation of transcription from RNA polymerase II promoter	MLL	KMT2A	Histone-lysine N-methyltransferase 2A	0.00078204	0.129825	1.69291
GO:0045944	positive regulation of transcription from RNA polymerase II promoter	PHF17	JADE1	cDNA FLJ53490, highly similar to Homo sapiens PHD finger protein 17 (PHF17), transcript variant L, mRNA	0.00078204	0.129825	1.69291
GO:0045944	positive regulation of transcription from RNA polymerase II promoter	ZNF462	ZNF462	cDNA FLJ54970, highly similar to Zinc finger protein 462	0.00078204	0.129825	1.69291
GO:0045944	positive regulation of transcription from RNA polymerase II promoter	MEF2A	MEF2A	cDNA FLJ75040, highly similar to Homo sapiens serum response factor-related protein, RSRFC9	0.00078204	0.129825	1.69291
GO:0045944	positive regulation of transcription from RNA polymerase II promoter	DDX58	DDX58	cDNA FLJ13599 fis, clone PLACE1009925, highly similar to Probable ATP-dependent RNA helicase DDX58 (EC 3.6.1.-)	0.00078204	0.129825	1.69291
GO:0045944	positive regulation of transcription from RNA polymerase II promoter	CASK	CASK	Calcium/calmodulin-dependent serine protein kinase (MAGUK family)	0.00078204	0.129825	1.69291
GO:0045944	positive regulation of transcription from RNA polymerase II promoter	JAK2	JAK2	Tyrosine-protein kinase JAK2	0.00078204	0.129825	1.69291
GO:0045944	positive regulation of transcription from RNA polymerase II promoter	MED13	MED13	Thyroid hormone receptor associated protein 1, isoform CRA_b	0.00078204	0.129825	1.69291
GO:0000724	double-strand break repair via homologous recombination	BLM	BLM	cDNA, FLJ95010, highly similar to Homo sapiens Bloom syndrome (BLM), mRNA	0.000796469	0.129825	4.02874
GO:0000724	double-strand break repair via homologous recombination	SMG1	SMG1	Serine/threonine-protein kinase SMG1	0.000796469	0.129825	4.02874
GO:0000724	double-strand break repair via homologous recombination	ATR	ATR	Serine/threonine-protein kinase ATR	0.000796469	0.129825	4.02874
GO:0000724	double-strand break repair via homologous recombination	RAD54B	RAD54B	HCG2009220, isoform CRA_b	0.000796469	0.129825	4.02874
GO:0000724	double-strand break repair via homologous recombination	RAD50	RAD50	RAD50 protein	0.000796469	0.129825	4.02874
GO:0000724	double-strand break repair via homologous recombination	SMC6	SMC6	Structural maintenance of chromosomes protein 6	0.000796469	0.129825	4.02874
GO:0000724	double-strand break repair via homologous recombination	BRCA1	BRCA1	Breast cancer 1, early onset, isoform CRA_d	0.000796469	0.129825	4.02874
GO:0000724	double-strand break repair via homologous recombination	RBBP8	RBBP8	Retinoblastoma binding protein 8, isoform CRA_a	0.000796469	0.129825	4.02874
GO:0000724	double-strand break repair via homologous recombination	MCM8	MCM8	DNA helicase MCM8	0.000796469	0.129825	4.02874
GO:0016568	chromatin modification	ATRX	ATRX	Alpha thalassemia/mental retardation syndrome X-linked protein	0.000938287	0.137509	2.26793
GO:0016568	chromatin modification	JMJD1C	JMJD1C	Probable JmjC domain-containing histone demethylation protein 2C	0.000938287	0.137509	2.26793
GO:0016568	chromatin modification	USP16	USP16	cDNA FLJ57202, highly similar to Ubiquitin carboxyl-terminal hydrolase 16 (EC 3.1.2.15)	0.000938287	0.137509	2.26793
GO:0016568	chromatin modification	SATB2	SATB2	DNA-binding protein SATB	0.000938287	0.137509	2.26793
GO:0016568	chromatin modification	SMARCAD1	SMARCAD1	SWI/SNF-related matrix-associated actin-dependent regulator of chromatin subfamily A containing DEAD/H box 1	0.000938287	0.137509	2.26793
GO:0016568	chromatin modification	MYSM1	MYSM1	Histone H2A deubiquitinase MYSM1	0.000938287	0.137509	2.26793
GO:0016568	chromatin modification	SETD2	SETD2	Histone-lysine N-methyltransferase SETD2	0.000938287	0.137509	2.26793
GO:0016568	chromatin modification	CHD1	CHD1	cDNA FLJ37552 fis, clone BRCAN2028319, highly similar to Chromo domain-helicase-DNA-binding protein 1 (EC 3.6.1.-)	0.000938287	0.137509	2.26793
GO:0016568	chromatin modification	CHD6	CHD6	cDNA FLJ59295, highly similar to Chromodomain-helicase-DNA-binding protein 6 (EC 3.6.1.-)	0.000938287	0.137509	2.26793
GO:0016568	chromatin modification	WAC	WAC	WW domain-containing adapter protein with coiled-coil	0.000938287	0.137509	2.26793
GO:0016568	chromatin modification	RSF1	RSF1	Remodeling and spacing factor 1	0.000938287	0.137509	2.26793
GO:0016568	chromatin modification	NR3C1	NR3C1	cDNA FLJ50281, highly similar to Glucocorticoid receptor	0.000938287	0.137509	2.26793
GO:0016568	chromatin modification	PBRM1	PBRM1	Protein polybromo-1	0.000938287	0.137509	2.26793
GO:0016568	chromatin modification	BRCC3	BRCC3	Lys-63-specific deubiquitinase BRCC36	0.000938287	0.137509	2.26793
GO:0016568	chromatin modification	HLTF	HLTF	cDNA FLJ76830, highly similar to Homo sapiens SWI/SNF related, matrix associated, actin dependent regulator of chromatin, subfamily a, member 3 (SMARCA3), transcript variant 1, mRNA	0.000938287	0.137509	2.26793
GO:0016568	chromatin modification	MLL	KMT2A	Histone-lysine N-methyltransferase 2A	0.000938287	0.137509	2.26793
GO:0016568	chromatin modification	SUZ12	SUZ12	Polycomb protein SUZ12	0.000938287	0.137509	2.26793
GO:0016568	chromatin modification	MLL3	KMT2C	MLL3 protein	0.000938287	0.137509	2.26793
GO:0016568	chromatin modification	JAK2	JAK2	Tyrosine-protein kinase JAK2	0.000938287	0.137509	2.26793
GO:0016568	chromatin modification	MLL5	KMT2E	Histone-lysine N-methyltransferase 2E	0.000938287	0.137509	2.26793
GO:0016568	chromatin modification	KAT6A	KAT6A	Histone acetyltransferase KAT6A	0.000938287	0.137509	2.26793
GO:0031572	G2 DNA damage checkpoint	TAOK1	TAOK1	TAO kinase 1, isoform CRA_a	0.000973398	0.137509	7.72176
GO:0031572	G2 DNA damage checkpoint	BRCA1	BRCA1	Breast cancer 1, early onset, isoform CRA_d	0.000973398	0.137509	7.72176
GO:0031572	G2 DNA damage checkpoint	RBBP8	RBBP8	Retinoblastoma binding protein 8, isoform CRA_a	0.000973398	0.137509	7.72176
GO:0031572	G2 DNA damage checkpoint	BRCC3	BRCC3	Lys-63-specific deubiquitinase BRCC36	0.000973398	0.137509	7.72176
GO:0031572	G2 DNA damage checkpoint	DTL	DTL	Denticleless protein homolog	0.000973398	0.137509	7.72176
GO:0000086	G2/M transition of mitotic cell cycle	BTRC	BTRC	cDNA, FLJ93955, highly similar to Homo sapiens beta-transducin repeat containing (BTRC), transcript variant 2, mRNA	0.00116108	0.149142	2.88872
GO:0000086	G2/M transition of mitotic cell cycle	CEP290	CEP290	Centrosomal protein of 290 kDa	0.00116108	0.149142	2.88872
GO:0000086	G2/M transition of mitotic cell cycle	OFD1	OFD1	Oral-facial-digital syndrome 1 protein	0.00116108	0.149142	2.88872
GO:0000086	G2/M transition of mitotic cell cycle	PCM1	PCM1	Pericentriolar material 1 protein	0.00116108	0.149142	2.88872
GO:0000086	G2/M transition of mitotic cell cycle	NEDD1	NEDD1	Neural cell expressed, developmentally down-regulated 1, isoform CRA_a	0.00116108	0.149142	2.88872
GO:0000086	G2/M transition of mitotic cell cycle	AKAP9	AKAP9	A-kinase anchor protein 9	0.00116108	0.149142	2.88872
GO:0000086	G2/M transition of mitotic cell cycle	ALMS1	ALMS1	Alstrom syndrome protein 1	0.00116108	0.149142	2.88872
GO:0000086	G2/M transition of mitotic cell cycle	CEP192	CEP192	Centrosomal protein of 192 kDa	0.00116108	0.149142	2.88872
GO:0000086	G2/M transition of mitotic cell cycle	PPP1R12A	PPP1R12A	Protein phosphatase 1 regulatory subunit 12A	0.00116108	0.149142	2.88872
GO:0000086	G2/M transition of mitotic cell cycle	CENPJ	CENPJ	Centromere protein J	0.00116108	0.149142	2.88872
GO:0000086	G2/M transition of mitotic cell cycle	TAF2	TAF2	TAF2 RNA polymerase II, TATA box binding protein (TBP)-associated factor, 150kDa, isoform CRA_a	0.00116108	0.149142	2.88872
GO:0000086	G2/M transition of mitotic cell cycle	PAFAH1B1	PAFAH1B1	cDNA FLJ52123, highly similar to Platelet-activating factor acetylhydrolase IB alpha subunit	0.00116108	0.149142	2.88872
GO:0000086	G2/M transition of mitotic cell cycle	CENPF	CENPF	Centromere protein F	0.00116108	0.149142	2.88872
GO:0006397	mRNA processing	C2orf3	GCFC2	C2ORF3 variant 3	0.00119651	0.149142	2.13334
GO:0006397	mRNA processing	NCBP1	NCBP1	Nuclear cap binding protein subunit 1, 80kDa, isoform CRA_a	0.00119651	0.149142	2.13334
GO:0006397	mRNA processing	SREK1	SREK1	Splicing regulatory glutamine/lysine-rich protein 1	0.00119651	0.149142	2.13334
GO:0006397	mRNA processing	WBP4	WBP4	cDNA, FLJ95344, highly similar to Homo sapiens WW domain binding protein 4 (formin binding protein 21) (WBP4), mRNA	0.00119651	0.149142	2.13334
GO:0006397	mRNA processing	ZCCHC8	ZCCHC8	Zinc finger CCHC domain-containing protein 8	0.00119651	0.149142	2.13334
GO:0006397	mRNA processing	SKIV2L2	SKIV2L2	cDNA FLJ76877, highly similar to Homo sapiens superkiller viralicidic activity 2-like 2 (SKIV2L2), mRNA	0.00119651	0.149142	2.13334
GO:0006397	mRNA processing	PTBP3	PTBP3	ROD1 regulator of differentiation 1 (S. pombe), isoform CRA_b	0.00119651	0.149142	2.13334
GO:0006397	mRNA processing	SRSF11	SRSF11	cDNA FLJ58939, highly similar to Splicing factor arginine/serine-rich 11	0.00119651	0.149142	2.13334
GO:0006397	mRNA processing	KIAA1429	KIAA1429	Protein virilizer homolog	0.00119651	0.149142	2.13334
GO:0006397	mRNA processing	WDR33	WDR33	pre-mRNA 3' end-processing protein WDR33	0.00119651	0.149142	2.13334
GO:0006397	mRNA processing	PRPF4B	PRPF4B	PRP4 pre-mRNA processing factor 4 homolog B (Yeast), isoform CRA_a	0.00119651	0.149142	2.13334
GO:0006397	mRNA processing	AQR	AQR	Aquarius homolog (Mouse), isoform CRA_b	0.00119651	0.149142	2.13334
GO:0006397	mRNA processing	SCAF11	SCAF11	Protein SCAF11	0.00119651	0.149142	2.13334
GO:0006397	mRNA processing	MBNL1	MBNL1	Muscleblind-like protein 1	0.00119651	0.149142	2.13334
GO:0006397	mRNA processing	THOC1	THOC1	THO complex subunit 1	0.00119651	0.149142	2.13334
GO:0006397	mRNA processing	THOC2	THOC2	THO complex subunit 2	0.00119651	0.149142	2.13334
GO:0006397	mRNA processing	PRPF39	PRPF39	Pre-mRNA-processing factor 39	0.00119651	0.149142	2.13334
GO:0006397	mRNA processing	MBNL2	MBNL2	MBNL2 protein	0.00119651	0.149142	2.13334
GO:0006397	mRNA processing	PAN3	PAN3	cDNA FLJ16798 fis, clone TESTI2053667, weakly similar to PAB-dependent poly(A)-specific ribonuclease subunit PAN3 (EC 3.1.13.4)	0.00119651	0.149142	2.13334
GO:0006397	mRNA processing	NSRP1	NSRP1	Nuclear speckle splicing regulatory protein 1	0.00119651	0.149142	2.13334
GO:0006397	mRNA processing	CSTF3	CSTF3	cDNA FLJ58134, highly similar to Cleavage stimulation factor 77 kDa subunit	0.00119651	0.149142	2.13334
GO:0006397	mRNA processing	PTBP2	PTBP2	cDNA FLJ55578, highly similar to Polypyrimidine tract-binding protein 2	0.00119651	0.149142	2.13334
GO:0006397	mRNA processing	CWC22	CWC22	Pre-mRNA-splicing factor CWC22 homolog	0.00119651	0.149142	2.13334
GO:0000122	negative regulation of transcription from RNA polymerase II promoter	GCFC1	PAXBP1	cDNA FLJ35972 fis, clone TESTI2013264, highly similar to GC-RICH SEQUENCE DNA-BINDING FACTOR HOMOLOG	0.00145891	0.171746	1.75705
GO:0000122	negative regulation of transcription from RNA polymerase II promoter	FOXP1	FOXP1	cDNA FLJ58267, highly similar to Forkhead box protein P1	0.00145891	0.171746	1.75705
GO:0000122	negative regulation of transcription from RNA polymerase II promoter	N4BP2L2	N4BP2L2	NEDD4-binding protein 2-like 2	0.00145891	0.171746	1.75705
GO:0000122	negative regulation of transcription from RNA polymerase II promoter	MED1	MED1	cDNA, FLJ94908, highly similar to Homo sapiens PPAR binding protein (PPARBP), mRNA	0.00145891	0.171746	1.75705
GO:0000122	negative regulation of transcription from RNA polymerase II promoter	C2orf3	GCFC2	C2ORF3 variant 3	0.00145891	0.171746	1.75705
GO:0000122	negative regulation of transcription from RNA polymerase II promoter	CTR9	CTR9	RNA polymerase-associated protein CTR9 homolog	0.00145891	0.171746	1.75705
GO:0000122	negative regulation of transcription from RNA polymerase II promoter	HIVEP1	HIVEP1	cDNA FLJ57104, highly similar to Zinc finger protein 40	0.00145891	0.171746	1.75705
GO:0000122	negative regulation of transcription from RNA polymerase II promoter	NR1D1	NR1D1	cDNA FLJ52239, highly similar to Orphan nuclear receptor NR1D1	0.00145891	0.171746	1.75705
GO:0000122	negative regulation of transcription from RNA polymerase II promoter	TRIM33	TRIM33	Tripartite motif-containing 33, isoform CRA_a	0.00145891	0.171746	1.75705
GO:0000122	negative regulation of transcription from RNA polymerase II promoter	SATB2	SATB2	DNA-binding protein SATB	0.00145891	0.171746	1.75705
GO:0000122	negative regulation of transcription from RNA polymerase II promoter	BACH1	BACH1	cDNA FLJ77930, highly similar to Homo sapiens BTB and CNC homology 1, basic leucine zipper transcription factor 1, transcript variant 2, mRNA	0.00145891	0.171746	1.75705
GO:0000122	negative regulation of transcription from RNA polymerase II promoter	HCFC2	HCFC2	Host cell factor 2	0.00145891	0.171746	1.75705
GO:0000122	negative regulation of transcription from RNA polymerase II promoter	KLF12	KLF12	Krueppel-like factor 12	0.00145891	0.171746	1.75705
GO:0000122	negative regulation of transcription from RNA polymerase II promoter	VEGFA	VEGFA	Vascular endothelial growth factor, isoform CRA_d	0.00145891	0.171746	1.75705
GO:0000122	negative regulation of transcription from RNA polymerase II promoter	PURB	PURB	Transcriptional activator protein Pur-beta	0.00145891	0.171746	1.75705
GO:0000122	negative regulation of transcription from RNA polymerase II promoter	NEDD4L	NEDD4L	E3 ubiquitin-protein ligase NEDD4-like	0.00145891	0.171746	1.75705
GO:0000122	negative regulation of transcription from RNA polymerase II promoter	NFIA	NFIA	Nuclear factor 1 A-type	0.00145891	0.171746	1.75705
GO:0000122	negative regulation of transcription from RNA polymerase II promoter	TAF9B	TAF9B	cDNA, FLJ92954, highly similar to Homo sapiens TAF9-like RNA polymerase II, TATA box binding protein (TBP)-associated factor, 31kDa (TAF9L), mRNA	0.00145891	0.171746	1.75705
GO:0000122	negative regulation of transcription from RNA polymerase II promoter	ZNF268	ZNF268	cDNA FLJ14806 fis, clone NT2RP4001753, highly similar to Zinc finger protein 268	0.00145891	0.171746	1.75705
GO:0000122	negative regulation of transcription from RNA polymerase II promoter	ZNF254	ZNF254	Zinc finger protein 254	0.00145891	0.171746	1.75705
GO:0000122	negative regulation of transcription from RNA polymerase II promoter	TXNIP	TXNIP	Thioredoxin interacting protein, isoform CRA_a	0.00145891	0.171746	1.75705
GO:0000122	negative regulation of transcription from RNA polymerase II promoter	SMAD2	SMAD2	Mothers against decapentaplegic homolog 2	0.00145891	0.171746	1.75705
GO:0000122	negative regulation of transcription from RNA polymerase II promoter	RBBP8	RBBP8	Retinoblastoma binding protein 8, isoform CRA_a	0.00145891	0.171746	1.75705
GO:0000122	negative regulation of transcription from RNA polymerase II promoter	ETV6	ETV6	Transcription factor ETV6	0.00145891	0.171746	1.75705
GO:0000122	negative regulation of transcription from RNA polymerase II promoter	ZFP90	ZFP90	Zinc finger protein 90 homolog	0.00145891	0.171746	1.75705
GO:0000122	negative regulation of transcription from RNA polymerase II promoter	NIPBL	NIPBL	NIPBL protein	0.00145891	0.171746	1.75705
GO:0000122	negative regulation of transcription from RNA polymerase II promoter	ZFHX3	ZFHX3	Zinc finger homeobox protein 3	0.00145891	0.171746	1.75705
GO:0000122	negative regulation of transcription from RNA polymerase II promoter	FNIP2	FNIP2	Folliculin-interacting protein 2	0.00145891	0.171746	1.75705
GO:0000122	negative regulation of transcription from RNA polymerase II promoter	FOSB	FOSB	FBJ murine osteosarcoma viral oncogene homolog B, isoform CRA_a	0.00145891	0.171746	1.75705
GO:0000122	negative regulation of transcription from RNA polymerase II promoter	ZEB1	ZEB1	ZEB1 protein	0.00145891	0.171746	1.75705
GO:0000122	negative regulation of transcription from RNA polymerase II promoter	PER1	PER1	Period 1	0.00145891	0.171746	1.75705
GO:0000122	negative regulation of transcription from RNA polymerase II promoter	RBPJ	RBPJ	Recombining binding protein suppressor of hairless (Drosophila), isoform CRA_a	0.00145891	0.171746	1.75705
GO:0000122	negative regulation of transcription from RNA polymerase II promoter	PER2	PER2	cDNA FLJ60515, highly similar to Period circadian protein 2	0.00145891	0.171746	1.75705
GO:0000122	negative regulation of transcription from RNA polymerase II promoter	PSMD10	PSMD10	26S proteasome non-ATPase regulatory subunit 10	0.00145891	0.171746	1.75705
GO:0000122	negative regulation of transcription from RNA polymerase II promoter	DICER1	DICER1	Dicer1e	0.00145891	0.171746	1.75705
GO:0000122	negative regulation of transcription from RNA polymerase II promoter	SUZ12	SUZ12	Polycomb protein SUZ12	0.00145891	0.171746	1.75705
GO:0000122	negative regulation of transcription from RNA polymerase II promoter	MEF2A	MEF2A	cDNA FLJ75040, highly similar to Homo sapiens serum response factor-related protein, RSRFC9	0.00145891	0.171746	1.75705
GO:0000122	negative regulation of transcription from RNA polymerase II promoter	C5orf41	CREBRF	cDNA FLJ76882, highly similar to Homo sapiens adult retina protein, mRNA	0.00145891	0.171746	1.75705
GO:0042634	regulation of hair cycle	CLOCK	CLOCK	Circadian locomoter output cycles protein kaput	0.00154927	0.172784	18.5322
GO:0042634	regulation of hair cycle	NIPBL	NIPBL	NIPBL protein	0.00154927	0.172784	18.5322
GO:0042634	regulation of hair cycle	PER1	PER1	Period 1	0.00154927	0.172784	18.5322
GO:0008380	RNA splicing	C2orf3	GCFC2	C2ORF3 variant 3	0.00224719	0.228879	2.09912
GO:0008380	RNA splicing	NCBP1	NCBP1	Nuclear cap binding protein subunit 1, 80kDa, isoform CRA_a	0.00224719	0.228879	2.09912
GO:0008380	RNA splicing	SREK1	SREK1	Splicing regulatory glutamine/lysine-rich protein 1	0.00224719	0.228879	2.09912
GO:0008380	RNA splicing	WBP4	WBP4	cDNA, FLJ95344, highly similar to Homo sapiens WW domain binding protein 4 (formin binding protein 21) (WBP4), mRNA	0.00224719	0.228879	2.09912
GO:0008380	RNA splicing	ZCCHC8	ZCCHC8	Zinc finger CCHC domain-containing protein 8	0.00224719	0.228879	2.09912
GO:0008380	RNA splicing	SKIV2L2	SKIV2L2	cDNA FLJ76877, highly similar to Homo sapiens superkiller viralicidic activity 2-like 2 (SKIV2L2), mRNA	0.00224719	0.228879	2.09912
GO:0008380	RNA splicing	PTBP3	PTBP3	ROD1 regulator of differentiation 1 (S. pombe), isoform CRA_b	0.00224719	0.228879	2.09912
GO:0008380	RNA splicing	SRSF11	SRSF11	cDNA FLJ58939, highly similar to Splicing factor arginine/serine-rich 11	0.00224719	0.228879	2.09912
GO:0008380	RNA splicing	KIAA1429	KIAA1429	Protein virilizer homolog	0.00224719	0.228879	2.09912
GO:0008380	RNA splicing	PRPF4B	PRPF4B	PRP4 pre-mRNA processing factor 4 homolog B (Yeast), isoform CRA_a	0.00224719	0.228879	2.09912
GO:0008380	RNA splicing	AQR	AQR	Aquarius homolog (Mouse), isoform CRA_b	0.00224719	0.228879	2.09912
GO:0008380	RNA splicing	SCAF11	SCAF11	Protein SCAF11	0.00224719	0.228879	2.09912
GO:0008380	RNA splicing	MBNL1	MBNL1	Muscleblind-like protein 1	0.00224719	0.228879	2.09912
GO:0008380	RNA splicing	THOC1	THOC1	THO complex subunit 1	0.00224719	0.228879	2.09912
GO:0008380	RNA splicing	THOC2	THOC2	THO complex subunit 2	0.00224719	0.228879	2.09912
GO:0008380	RNA splicing	PRPF39	PRPF39	Pre-mRNA-processing factor 39	0.00224719	0.228879	2.09912
GO:0008380	RNA splicing	MBNL2	MBNL2	MBNL2 protein	0.00224719	0.228879	2.09912
GO:0008380	RNA splicing	NSRP1	NSRP1	Nuclear speckle splicing regulatory protein 1	0.00224719	0.228879	2.09912
GO:0008380	RNA splicing	CSTF3	CSTF3	cDNA FLJ58134, highly similar to Cleavage stimulation factor 77 kDa subunit	0.00224719	0.228879	2.09912
GO:0008380	RNA splicing	PTBP2	PTBP2	cDNA FLJ55578, highly similar to Polypyrimidine tract-binding protein 2	0.00224719	0.228879	2.09912
GO:0008380	RNA splicing	CWC22	CWC22	Pre-mRNA-splicing factor CWC22 homolog	0.00224719	0.228879	2.09912
GO:0045773	positive regulation of axon extension	MAP1B	MAP1B	Microtubule-associated protein 1B, isoform CRA_b	0.00228969	0.228879	6.17741
GO:0045773	positive regulation of axon extension	MACF1	MACF1	cDNA FLJ58849, highly similar to Microtubule-actin crosslinking factor 1, isoform 4	0.00228969	0.228879	6.17741
GO:0045773	positive regulation of axon extension	CDKL5	CDKL5	Cyclin-dependent kinase-like 5	0.00228969	0.228879	6.17741
GO:0045773	positive regulation of axon extension	PAFAH1B1	PAFAH1B1	cDNA FLJ52123, highly similar to Platelet-activating factor acetylhydrolase IB alpha subunit	0.00228969	0.228879	6.17741
GO:0045773	positive regulation of axon extension	GOLGA4	GOLGA4	Centrosome-related protein F46	0.00228969	0.228879	6.17741
GO:0061136	regulation of proteasomal protein catabolic process	USP34	USP34	Ubiquitin carboxyl-terminal hydrolase 34	0.00252748	0.228879	3.688
GO:0061136	regulation of proteasomal protein catabolic process	USP16	USP16	cDNA FLJ57202, highly similar to Ubiquitin carboxyl-terminal hydrolase 16 (EC 3.1.2.15)	0.00252748	0.228879	3.688
GO:0061136	regulation of proteasomal protein catabolic process	USP24	USP24	Ubiquitin carboxyl-terminal hydrolase 24	0.00252748	0.228879	3.688
GO:0061136	regulation of proteasomal protein catabolic process	TMF1	TMF1	TATA element modulatory factor 1, isoform CRA_a	0.00252748	0.228879	3.688
GO:0061136	regulation of proteasomal protein catabolic process	BTRC	BTRC	cDNA, FLJ93955, highly similar to Homo sapiens beta-transducin repeat containing (BTRC), transcript variant 2, mRNA	0.00252748	0.228879	3.688
GO:0061136	regulation of proteasomal protein catabolic process	USP37	USP37	Ubiquitin carboxyl-terminal hydrolase 37	0.00252748	0.228879	3.688
GO:0061136	regulation of proteasomal protein catabolic process	USP45	USP45	Ubiquitinyl hydrolase 1	0.00252748	0.228879	3.688
GO:0061136	regulation of proteasomal protein catabolic process	USP47	USP47	Ubiquitin carboxyl-terminal hydrolase 47	0.00252748	0.228879	3.688
GO:0006895	Golgi to endosome transport	DOPEY1	DOPEY1	Protein dopey-1	0.00260638	0.228879	8.23654
GO:0006895	Golgi to endosome transport	EPS15	EPS15	Epidermal growth factor receptor substrate 15	0.00260638	0.228879	8.23654
GO:0006895	Golgi to endosome transport	VPS13A	VPS13A	Vacuolar protein sorting-associated protein 13A	0.00260638	0.228879	8.23654
GO:0006895	Golgi to endosome transport	MON2	MON2	cDNA FLJ12609 fis, clone NT2RM4001557, highly similar to Homo sapiens KIAA1040 protein	0.00260638	0.228879	8.23654
GO:0031297	replication fork processing	ATRX	ATRX	Alpha thalassemia/mental retardation syndrome X-linked protein	0.00260638	0.228879	8.23654
GO:0031297	replication fork processing	BLM	BLM	cDNA, FLJ95010, highly similar to Homo sapiens Bloom syndrome (BLM), mRNA	0.00260638	0.228879	8.23654
GO:0031297	replication fork processing	FANCM	FANCM	Fanconi anemia group M protein	0.00260638	0.228879	8.23654
GO:0031297	replication fork processing	THOC1	THOC1	THO complex subunit 1	0.00260638	0.228879	8.23654
GO:0045892	negative regulation of transcription, DNA-templated	BTAF1	BTAF1	TATA-binding protein-associated factor 172	0.00270032	0.228879	1.81333
GO:0045892	negative regulation of transcription, DNA-templated	FOXP1	FOXP1	cDNA FLJ58267, highly similar to Forkhead box protein P1	0.00270032	0.228879	1.81333
GO:0045892	negative regulation of transcription, DNA-templated	C2orf3	GCFC2	C2ORF3 variant 3	0.00270032	0.228879	1.81333
GO:0045892	negative regulation of transcription, DNA-templated	HIVEP1	HIVEP1	cDNA FLJ57104, highly similar to Zinc finger protein 40	0.00270032	0.228879	1.81333
GO:0045892	negative regulation of transcription, DNA-templated	NR1D1	NR1D1	cDNA FLJ52239, highly similar to Orphan nuclear receptor NR1D1	0.00270032	0.228879	1.81333
GO:0045892	negative regulation of transcription, DNA-templated	TRIM33	TRIM33	Tripartite motif-containing 33, isoform CRA_a	0.00270032	0.228879	1.81333
GO:0045892	negative regulation of transcription, DNA-templated	ZNF12	ZNF12	Zinc finger protein 12	0.00270032	0.228879	1.81333
GO:0045892	negative regulation of transcription, DNA-templated	PURB	PURB	Transcriptional activator protein Pur-beta	0.00270032	0.228879	1.81333
GO:0045892	negative regulation of transcription, DNA-templated	BTRC	BTRC	cDNA, FLJ93955, highly similar to Homo sapiens beta-transducin repeat containing (BTRC), transcript variant 2, mRNA	0.00270032	0.228879	1.81333
GO:0045892	negative regulation of transcription, DNA-templated	ZNF438	ZNF438	cDNA FLJ32761 fis, clone TESTI2001815, highly similar to Zinc finger protein 438	0.00270032	0.228879	1.81333
GO:0045892	negative regulation of transcription, DNA-templated	BRCA1	BRCA1	Breast cancer 1, early onset, isoform CRA_d	0.00270032	0.228879	1.81333
GO:0045892	negative regulation of transcription, DNA-templated	SMAD2	SMAD2	Mothers against decapentaplegic homolog 2	0.00270032	0.228879	1.81333
GO:0045892	negative regulation of transcription, DNA-templated	BCLAF1	BCLAF1	cDNA, FLJ79533, highly similar to Bcl-2-associated transcription factor 1	0.00270032	0.228879	1.81333
GO:0045892	negative regulation of transcription, DNA-templated	CBFA2T2	CBFA2T2	cDNA FLJ59494, highly similar to Protein CBFA2T2	0.00270032	0.228879	1.81333
GO:0045892	negative regulation of transcription, DNA-templated	CLOCK	CLOCK	Circadian locomoter output cycles protein kaput	0.00270032	0.228879	1.81333
GO:0045892	negative regulation of transcription, DNA-templated	RSF1	RSF1	Remodeling and spacing factor 1	0.00270032	0.228879	1.81333
GO:0045892	negative regulation of transcription, DNA-templated	NRG1	NRG1	Pro-neuregulin-1, membrane-bound isoform	0.00270032	0.228879	1.81333
GO:0045892	negative regulation of transcription, DNA-templated	ZFP90	ZFP90	Zinc finger protein 90 homolog	0.00270032	0.228879	1.81333
GO:0045892	negative regulation of transcription, DNA-templated	TRIM66	TRIM66	Tripartite motif-containing protein 66	0.00270032	0.228879	1.81333
GO:0045892	negative regulation of transcription, DNA-templated	USP47	USP47	Ubiquitin carboxyl-terminal hydrolase 47	0.00270032	0.228879	1.81333
GO:0045892	negative regulation of transcription, DNA-templated	NIPBL	NIPBL	NIPBL protein	0.00270032	0.228879	1.81333
GO:0045892	negative regulation of transcription, DNA-templated	ZFHX3	ZFHX3	Zinc finger homeobox protein 3	0.00270032	0.228879	1.81333
GO:0045892	negative regulation of transcription, DNA-templated	ZEB1	ZEB1	ZEB1 protein	0.00270032	0.228879	1.81333
GO:0045892	negative regulation of transcription, DNA-templated	PER1	PER1	Period 1	0.00270032	0.228879	1.81333
GO:0045892	negative regulation of transcription, DNA-templated	TRIM24	TRIM24	Tripartite motif-containing 24, isoform CRA_a	0.00270032	0.228879	1.81333
GO:0045892	negative regulation of transcription, DNA-templated	RBPJ	RBPJ	Recombining binding protein suppressor of hairless (Drosophila), isoform CRA_a	0.00270032	0.228879	1.81333
GO:0045892	negative regulation of transcription, DNA-templated	ZNF295	ZBTB21	cDNA FLJ60152, highly similar to Zinc finger protein 295	0.00270032	0.228879	1.81333
GO:0045892	negative regulation of transcription, DNA-templated	PER2	PER2	cDNA FLJ60515, highly similar to Period circadian protein 2	0.00270032	0.228879	1.81333
GO:0045892	negative regulation of transcription, DNA-templated	CENPF	CENPF	Centromere protein F	0.00270032	0.228879	1.81333
GO:0045892	negative regulation of transcription, DNA-templated	KAT6A	KAT6A	Histone acetyltransferase KAT6A	0.00270032	0.228879	1.81333
GO:0032851	positive regulation of Rab GTPase activity	DENND5B	DENND5B	DENN domain-containing protein 5B	0.00295673	0.240974	3.27039
GO:0032851	positive regulation of Rab GTPase activity	DENND4C	DENND4C	DENN domain-containing protein 4C	0.00295673	0.240974	3.27039
GO:0032851	positive regulation of Rab GTPase activity	EVI5	EVI5	Ecotropic viral integration site 5 protein homolog	0.00295673	0.240974	3.27039
GO:0032851	positive regulation of Rab GTPase activity	TBC1D23	TBC1D23	cDNA FLJ35607 fis, clone SPLEN2009513	0.00295673	0.240974	3.27039
GO:0032851	positive regulation of Rab GTPase activity	RAB3GAP2	RAB3GAP2	cDNA FLJ14579 fis, clone NT2RM4001203, highly similar to Rab3 GTPase-activating protein non-catalytic subunit	0.00295673	0.240974	3.27039
GO:0032851	positive regulation of Rab GTPase activity	WDR67	TBC1D31	TBC1 domain family member 31	0.00295673	0.240974	3.27039
GO:0032851	positive regulation of Rab GTPase activity	USP6NL	USP6NL	USP6 N-terminal-like protein	0.00295673	0.240974	3.27039
GO:0032851	positive regulation of Rab GTPase activity	RABGAP1L	RABGAP1L	Rab GTPase-activating protein 1-like	0.00295673	0.240974	3.27039
GO:0032851	positive regulation of Rab GTPase activity	SBF2	SBF2	Myotubularin-related protein 13	0.00295673	0.240974	3.27039
GO:0071479	cellular response to ionizing radiation	BLM	BLM	cDNA, FLJ95010, highly similar to Homo sapiens Bloom syndrome (BLM), mRNA	0.00307061	0.240986	5.71982
GO:0071479	cellular response to ionizing radiation	CLOCK	CLOCK	Circadian locomoter output cycles protein kaput	0.00307061	0.240986	5.71982
GO:0071479	cellular response to ionizing radiation	FIGNL1	FIGNL1	cDNA FLJ14631 fis, clone NT2RP2000660, highly similar to Homo sapiens fidgetin-like 1 (FIGNL1), mRNA	0.00307061	0.240986	5.71982
GO:0071479	cellular response to ionizing radiation	ECT2	ECT2	Protein ECT2	0.00307061	0.240986	5.71982
GO:0071479	cellular response to ionizing radiation	INTS7	INTS7	Integrator complex subunit 7	0.00307061	0.240986	5.71982
GO:0019827	stem cell maintenance	CTR9	CTR9	RNA polymerase-associated protein CTR9 homolog	0.00365811	0.256682	3.86088
GO:0019827	stem cell maintenance	STAG2	STAG2	Cohesin subunit SA-2	0.00365811	0.256682	3.86088
GO:0019827	stem cell maintenance	RIF1	RIF1	cDNA FLJ55392, highly similar to Telomere-associated protein RIF1	0.00365811	0.256682	3.86088
GO:0019827	stem cell maintenance	NIPBL	NIPBL	NIPBL protein	0.00365811	0.256682	3.86088
GO:0019827	stem cell maintenance	ZCCHC11	ZCCHC11	Terminal uridylyltransferase 4	0.00365811	0.256682	3.86088
GO:0019827	stem cell maintenance	DICER1	DICER1	Dicer1e	0.00365811	0.256682	3.86088
GO:0019827	stem cell maintenance	SMC3	SMC3	cDNA, FLJ79494, highly similar to Structural maintenance of chromosome 3	0.00365811	0.256682	3.86088
GO:0007097	nuclear migration	PAFAH1B1	PAFAH1B1	cDNA FLJ52123, highly similar to Platelet-activating factor acetylhydrolase IB alpha subunit	0.00425114	0.256682	11.5826
GO:0007097	nuclear migration	SYNE2	SYNE2	cDNA FLJ55476, highly similar to Nesprin-2	0.00425114	0.256682	11.5826
GO:0007097	nuclear migration	CDC42BPA	CDC42BPA	Serine/threonine-protein kinase MRCK alpha	0.00425114	0.256682	11.5826
GO:0006623	protein targeting to vacuole	VPS13C	VPS13C	Vacuolar protein sorting-associated protein 13C	0.00425114	0.256682	11.5826
GO:0006623	protein targeting to vacuole	VTI1A	VTI1A	Vesicle transport through interaction with t-SNAREs homolog 1A	0.00425114	0.256682	11.5826
GO:0006623	protein targeting to vacuole	VPS13A	VPS13A	Vacuolar protein sorting-associated protein 13A	0.00425114	0.256682	11.5826
GO:0008090	retrograde axon cargo transport	DST	DST	cDNA FLJ55162, highly similar to Bullous pemphigoid antigen 1 isoforms 1/2/3/4/5/8	0.00425114	0.256682	11.5826
GO:0008090	retrograde axon cargo transport	MACF1	MACF1	cDNA FLJ58849, highly similar to Microtubule-actin crosslinking factor 1, isoform 4	0.00425114	0.256682	11.5826
GO:0008090	retrograde axon cargo transport	PAFAH1B1	PAFAH1B1	cDNA FLJ52123, highly similar to Platelet-activating factor acetylhydrolase IB alpha subunit	0.00425114	0.256682	11.5826
GO:2000727	positive regulation of cardiac muscle cell differentiation	FOXP1	FOXP1	cDNA FLJ58267, highly similar to Forkhead box protein P1	0.00425114	0.256682	11.5826
GO:2000727	positive regulation of cardiac muscle cell differentiation	NRG1	NRG1	Pro-neuregulin-1, membrane-bound isoform	0.00425114	0.256682	11.5826
GO:2000727	positive regulation of cardiac muscle cell differentiation	MEF2A	MEF2A	cDNA FLJ75040, highly similar to Homo sapiens serum response factor-related protein, RSRFC9	0.00425114	0.256682	11.5826
GO:0001889	liver development	NF1	NF1	Neurofibromin 1 (Neurofibromatosis, von Recklinghausen disease, Watson disease), isoform CRA_a	0.00446765	0.256682	3.05476
GO:0001889	liver development	MED1	MED1	cDNA, FLJ94908, highly similar to Homo sapiens PPAR binding protein (PPARBP), mRNA	0.00446765	0.256682	3.05476
GO:0001889	liver development	DBP	DBP	D site-binding protein	0.00446765	0.256682	3.05476
GO:0001889	liver development	UPF2	UPF2	cDNA FLJ56346, highly similar to Regulator of nonsense transcripts 2	0.00446765	0.256682	3.05476
GO:0001889	liver development	SEC63	SEC63	cDNA FLJ14468 fis, clone MAMMA1000734, highly similar to Translocation protein SEC63 homolog	0.00446765	0.256682	3.05476
GO:0001889	liver development	MET	MET	Receptor protein-tyrosine kinase	0.00446765	0.256682	3.05476
GO:0001889	liver development	RB1CC1	RB1CC1	cDNA FLJ56609, highly similar to RB1-inducible coiled-coil protein 1	0.00446765	0.256682	3.05476
GO:0001889	liver development	MAN2A1	MAN2A1	Alpha-mannosidase 2	0.00446765	0.256682	3.05476
GO:0001889	liver development	MKL2	MKL2	Phosphatase and actin regulator	0.00446765	0.256682	3.05476
GO:0000042	protein targeting to Golgi	RGPD5	RGPD5	RANBP2-like and GRIP domain-containing protein 5/6	0.00456139	0.256682	6.86379
GO:0000042	protein targeting to Golgi	GCC2	GCC2	GRIP and coiled-coil domain-containing protein 2	0.00456139	0.256682	6.86379
GO:0000042	protein targeting to Golgi	GOLGA4	GOLGA4	Centrosome-related protein F46	0.00456139	0.256682	6.86379
GO:0000042	protein targeting to Golgi	TRIP11	TRIP11	Thyroid receptor-interacting protein 11	0.00456139	0.256682	6.86379
GO:0071108	protein K48-linked deubiquitination	USP34	USP34	Ubiquitin carboxyl-terminal hydrolase 34	0.00456139	0.256682	6.86379
GO:0071108	protein K48-linked deubiquitination	USP37	USP37	Ubiquitin carboxyl-terminal hydrolase 37	0.00456139	0.256682	6.86379
GO:0071108	protein K48-linked deubiquitination	OTUD4	OTUD4	OTU domain-containing protein 4	0.00456139	0.256682	6.86379
GO:0071108	protein K48-linked deubiquitination	VCPIP1	VCPIP1	Deubiquitinating protein VCIP135	0.00456139	0.256682	6.86379
GO:0000077	DNA damage checkpoint	ATR	ATR	Serine/threonine-protein kinase ATR	0.00457721	0.256682	5.14784
GO:0000077	DNA damage checkpoint	CLOCK	CLOCK	Circadian locomoter output cycles protein kaput	0.00457721	0.256682	5.14784
GO:0000077	DNA damage checkpoint	RPA4	RPA4	Replication protein A 30 kDa subunit	0.00457721	0.256682	5.14784
GO:0000077	DNA damage checkpoint	INTS7	INTS7	Integrator complex subunit 7	0.00457721	0.256682	5.14784
GO:0000077	DNA damage checkpoint	ZAK	ZAK	cDNA FLJ77428, highly similar to Homo sapiens sterile alpha motif and leucine zipper containing kinase AZK (ZAK), transcript variant 2, mRNA	0.00457721	0.256682	5.14784
GO:0006396	RNA processing	AGGF1	AGGF1	AGGF1 protein	0.00460085	0.256682	2.83367
GO:0006396	RNA processing	DHX36	DHX36	cDNA FLJ51438, highly similar to Probable ATP-dependent RNA helicase DHX36 (EC 3.6.1.-)	0.00460085	0.256682	2.83367
GO:0006396	RNA processing	THOC1	THOC1	THO complex subunit 1	0.00460085	0.256682	2.83367
GO:0006396	RNA processing	RBMS1	RBMS1	cDNA FLJ61322, highly similar to RNA-binding motif,single-stranded-interacting protein 1	0.00460085	0.256682	2.83367
GO:0006396	RNA processing	WDHD1	WDHD1	cDNA FLJ10676 fis, clone NT2RP2006464, highly similar to WD repeat and HMG-box DNA-binding protein 1	0.00460085	0.256682	2.83367
GO:0006396	RNA processing	PRPF39	PRPF39	Pre-mRNA-processing factor 39	0.00460085	0.256682	2.83367
GO:0006396	RNA processing	ZFC3H1	ZFC3H1	Zinc finger C3H1 domain-containing protein	0.00460085	0.256682	2.83367
GO:0006396	RNA processing	DHX57	DHX57	cDNA FLJ56001, highly similar to Putative ATP-dependent RNA helicase DHX57 (EC 3.6.1.-)	0.00460085	0.256682	2.83367
GO:0006396	RNA processing	DICER1	DICER1	Dicer1e	0.00460085	0.256682	2.83367
GO:0006396	RNA processing	CSTF3	CSTF3	cDNA FLJ58134, highly similar to Cleavage stimulation factor 77 kDa subunit	0.00460085	0.256682	2.83367
GO:0015031	protein transport	KTN1	KTN1	Kinectin 1 (Kinesin receptor), isoform CRA_b	0.0047496	0.256682	1.66315
GO:0015031	protein transport	BCAP29	BCAP29	cDNA FLJ53907, highly similar to B-cell receptor-associated protein 29	0.0047496	0.256682	1.66315
GO:0015031	protein transport	KIAA0528	C2CD5	C2 domain-containing protein 5	0.0047496	0.256682	1.66315
GO:0015031	protein transport	DOPEY1	DOPEY1	Protein dopey-1	0.0047496	0.256682	1.66315
GO:0015031	protein transport	SDAD1	SDAD1	cDNA FLJ55367, highly similar to Rattus norvegicus SDA1 domain containing 1 (Sdad1), mRNA	0.0047496	0.256682	1.66315
GO:0015031	protein transport	CEP290	CEP290	Centrosomal protein of 290 kDa	0.0047496	0.256682	1.66315
GO:0015031	protein transport	RABEP1	RABEP1	cDNA FLJ60304, highly similar to Rab GTPase-binding effector protein 1	0.0047496	0.256682	1.66315
GO:0015031	protein transport	DENND4C	DENND4C	DENN domain-containing protein 4C	0.0047496	0.256682	1.66315
GO:0015031	protein transport	COPB1	COPB1	Coatomer subunit beta	0.0047496	0.256682	1.66315
GO:0015031	protein transport	VPS54	VPS54	Vacuolar protein sorting-associated protein 54	0.0047496	0.256682	1.66315
GO:0015031	protein transport	SEC63	SEC63	cDNA FLJ14468 fis, clone MAMMA1000734, highly similar to Translocation protein SEC63 homolog	0.0047496	0.256682	1.66315
GO:0015031	protein transport	CSE1L	CSE1L	cDNA FLJ54022, highly similar to Exportin-2	0.0047496	0.256682	1.66315
GO:0015031	protein transport	BLZF1	BLZF1	Basic leucine zipper nuclear factor 1 (JEM-1), isoform CRA_b	0.0047496	0.256682	1.66315
GO:0015031	protein transport	DNAJC13	DNAJC13	DnaJ (Hsp40) homolog, subfamily C, member 13	0.0047496	0.256682	1.66315
GO:0015031	protein transport	SNX13	SNX13	Sorting nexin 13, isoform CRA_b	0.0047496	0.256682	1.66315
GO:0015031	protein transport	VPS13B	VPS13B	Vacuolar protein sorting-associated protein 13B	0.0047496	0.256682	1.66315
GO:0015031	protein transport	STXBP3	STXBP3	Syntaxin-binding protein 3	0.0047496	0.256682	1.66315
GO:0015031	protein transport	VTI1A	VTI1A	Vesicle transport through interaction with t-SNAREs homolog 1A	0.0047496	0.256682	1.66315
GO:0015031	protein transport	VPS36	VPS36	Vacuolar protein-sorting-associated protein 36	0.0047496	0.256682	1.66315
GO:0015031	protein transport	AHCTF1	AHCTF1	cDNA FLJ34045 fis, clone FCBBF2007095, highly similar to AT-hook-containing transcription factor 1	0.0047496	0.256682	1.66315
GO:0015031	protein transport	GCC2	GCC2	GRIP and coiled-coil domain-containing protein 2	0.0047496	0.256682	1.66315
GO:0015031	protein transport	ARFGEF1	ARFGEF1	ADP-ribosylation factor guanine nucleotide-exchange factor 1(Brefeldin A-inhibited), isoform CRA_a	0.0047496	0.256682	1.66315
GO:0015031	protein transport	MUDENG	AP5M1	Chromosome 14 open reading frame 108, isoform CRA_a	0.0047496	0.256682	1.66315
GO:0015031	protein transport	ECT2	ECT2	Protein ECT2	0.0047496	0.256682	1.66315
GO:0015031	protein transport	IPO5	IPO5	RAN binding protein 5, isoform CRA_d	0.0047496	0.256682	1.66315
GO:0015031	protein transport	KPNA5	KPNA5	Importin subunit alpha-6	0.0047496	0.256682	1.66315
GO:0015031	protein transport	LYST	LYST	Lysosomal-trafficking regulator	0.0047496	0.256682	1.66315
GO:0015031	protein transport	EPS15	EPS15	Epidermal growth factor receptor substrate 15	0.0047496	0.256682	1.66315
GO:0015031	protein transport	VPS13A	VPS13A	Vacuolar protein sorting-associated protein 13A	0.0047496	0.256682	1.66315
GO:0015031	protein transport	MON2	MON2	cDNA FLJ12609 fis, clone NT2RM4001557, highly similar to Homo sapiens KIAA1040 protein	0.0047496	0.256682	1.66315
GO:0015031	protein transport	SPIRE1	SPIRE1	cDNA FLJ57642, highly similar to Homo sapiens spire homolog 1 (SPIRE1), mRNA	0.0047496	0.256682	1.66315
GO:0015031	protein transport	KIAA1033	KIAA1033	WASH complex subunit 7	0.0047496	0.256682	1.66315
GO:0015031	protein transport	CENPF	CENPF	Centromere protein F	0.0047496	0.256682	1.66315
GO:0015031	protein transport	XPO4	XPO4	Exportin-4	0.0047496	0.256682	1.66315
GO:0015031	protein transport	AP4E1	AP4E1	cDNA FLJ60689, highly similar to Adapter-related protein complex 4 epsilon-1 subunit	0.0047496	0.256682	1.66315
GO:0000226	microtubule cytoskeleton organization	MAP7D3	MAP7D3	MAP7 domain-containing protein 3	0.00546323	0.256682	3.20904
GO:0000226	microtubule cytoskeleton organization	MAP1B	MAP1B	Microtubule-associated protein 1B, isoform CRA_b	0.00546323	0.256682	3.20904
GO:0000226	microtubule cytoskeleton organization	DST	DST	cDNA FLJ55162, highly similar to Bullous pemphigoid antigen 1 isoforms 1/2/3/4/5/8	0.00546323	0.256682	3.20904
GO:0000226	microtubule cytoskeleton organization	CEP120	CEP120	Centrosomal protein of 120 kDa	0.00546323	0.256682	3.20904
GO:0000226	microtubule cytoskeleton organization	CAMSAP2	CAMSAP2	cDNA FLJ44873 fis, clone BRAMY2023939, highly similar to Homo sapiens calmodulin regulated spectrin-associated protein 1-like 1 (CAMSAP1L1), mRNA	0.00546323	0.256682	3.20904
GO:0000226	microtubule cytoskeleton organization	PAFAH1B1	PAFAH1B1	cDNA FLJ52123, highly similar to Platelet-activating factor acetylhydrolase IB alpha subunit	0.00546323	0.256682	3.20904
GO:0000226	microtubule cytoskeleton organization	DOCK7	DOCK7	DOCK7 protein	0.00546323	0.256682	3.20904
GO:0000226	microtubule cytoskeleton organization	CDC42BPA	CDC42BPA	Serine/threonine-protein kinase MRCK alpha	0.00546323	0.256682	3.20904
GO:0022027	interkinetic nuclear migration	CEP120	CEP120	Centrosomal protein of 120 kDa	0.00553573	0.256682	10.2957
GO:0022027	interkinetic nuclear migration	PCM1	PCM1	Pericentriolar material 1 protein	0.00553573	0.256682	10.2957
GO:0022027	interkinetic nuclear migration	DOCK7	DOCK7	DOCK7 protein	0.00553573	0.256682	10.2957
GO:0070102	interleukin-6-mediated signaling pathway	CTR9	CTR9	RNA polymerase-associated protein CTR9 homolog	0.00553573	0.256682	10.2957
GO:0070102	interleukin-6-mediated signaling pathway	IL6ST	IL6ST	IL6ST isoform 3	0.00553573	0.256682	10.2957
GO:0070102	interleukin-6-mediated signaling pathway	ZCCHC11	ZCCHC11	Terminal uridylyltransferase 4	0.00553573	0.256682	10.2957
GO:0047497	mitochondrion transport along microtubule	MAP1B	MAP1B	Microtubule-associated protein 1B, isoform CRA_b	0.00553573	0.256682	10.2957
GO:0047497	mitochondrion transport along microtubule	KIF1B	KIF1B	cDNA FLJ58122, highly similar to Kinesin-like protein KIF1B	0.00553573	0.256682	10.2957
GO:0047497	mitochondrion transport along microtubule	LRPPRC	LRPPRC	Leucine-rich PPR motif-containing protein, mitochondrial	0.00553573	0.256682	10.2957
GO:0060271	cilium morphogenesis	KIAA0586	KIAA0586	Protein TALPID3	0.00559244	0.256682	3.54441
GO:0060271	cilium morphogenesis	CEP290	CEP290	Centrosomal protein of 290 kDa	0.00559244	0.256682	3.54441
GO:0060271	cilium morphogenesis	OFD1	OFD1	Oral-facial-digital syndrome 1 protein	0.00559244	0.256682	3.54441
GO:0060271	cilium morphogenesis	NPHP3	NPHP3	Nephrocystin-3	0.00559244	0.256682	3.54441
GO:0060271	cilium morphogenesis	DYNC2H1	DYNC2H1	DYNC2H1 variant protein	0.00559244	0.256682	3.54441
GO:0060271	cilium morphogenesis	IFT80	IFT80	Intraflagellar transport protein 80 homolog	0.00559244	0.256682	3.54441
GO:0060271	cilium morphogenesis	TROVE2	TROVE2	TROVE domain family, member 2, isoform CRA_b	0.00559244	0.256682	3.54441
GO:1902254	negative regulation of intrinsic apoptotic signaling pathway by p53 class mediator	RRM2B	RRM2B	Ribonucleoside-diphosphate reductase subunit M2 B	0.0056863	0.256682	30.887
GO:1902254	negative regulation of intrinsic apoptotic signaling pathway by p53 class mediator	RRN3	RRN3	cDNA FLJ56083, highly similar to RNA polymerase I-specific transcriptioninitiation factor RRN3	0.0056863	0.256682	30.887
GO:1900170	negative regulation of glucocorticoid mediated signaling pathway	NR3C1	NR3C1	cDNA FLJ50281, highly similar to Glucocorticoid receptor	0.0056863	0.256682	30.887
GO:1900170	negative regulation of glucocorticoid mediated signaling pathway	C5orf41	CREBRF	cDNA FLJ76882, highly similar to Homo sapiens adult retina protein, mRNA	0.0056863	0.256682	30.887
GO:0051660	establishment of centrosome localization	CCDC41	CEP83	Coiled-coil domain containing 41, isoform CRA_b	0.0056863	0.256682	30.887
GO:0051660	establishment of centrosome localization	PAFAH1B1	PAFAH1B1	cDNA FLJ52123, highly similar to Platelet-activating factor acetylhydrolase IB alpha subunit	0.0056863	0.256682	30.887
GO:0048008	platelet-derived growth factor receptor signaling pathway	ABL2	ABL2	Abelson tyrosine-protein kinase 2	0.00583415	0.256682	4.8261
GO:0048008	platelet-derived growth factor receptor signaling pathway	TXNIP	TXNIP	Thioredoxin interacting protein, isoform CRA_a	0.00583415	0.256682	4.8261
GO:0048008	platelet-derived growth factor receptor signaling pathway	IQGAP1	IQGAP1	HCG1991735, isoform CRA_a	0.00583415	0.256682	4.8261
GO:0048008	platelet-derived growth factor receptor signaling pathway	PIK3C2A	PIK3C2A	cDNA FLJ53905, highly similar to Phosphatidylinositol-4-phosphate 3-kinase C2domain-containing alpha polypeptide (EC 2.7.1.154)	0.00583415	0.256682	4.8261
GO:0048008	platelet-derived growth factor receptor signaling pathway	JAK2	JAK2	Tyrosine-protein kinase JAK2	0.00583415	0.256682	4.8261
GO:0051276	chromosome organization	BLM	BLM	cDNA, FLJ95010, highly similar to Homo sapiens Bloom syndrome (BLM), mRNA	0.00583415	0.256682	4.8261
GO:0051276	chromosome organization	SMC4	SMC4	cDNA FLJ16648 fis, clone TESTI4035508, highly similar to Structural maintenance of chromosomes 4-like 1 protein	0.00583415	0.256682	4.8261
GO:0051276	chromosome organization	RLF	RLF	Zinc finger protein Rlf	0.00583415	0.256682	4.8261
GO:0051276	chromosome organization	SMC3	SMC3	cDNA, FLJ79494, highly similar to Structural maintenance of chromosome 3	0.00583415	0.256682	4.8261
GO:0051276	chromosome organization	SMCHD1	SMCHD1	Structural maintenance of chromosomes flexible hinge domain-containing protein 1	0.00583415	0.256682	4.8261
GO:0045893	positive regulation of transcription, DNA-templated	BLM	BLM	cDNA, FLJ95010, highly similar to Homo sapiens Bloom syndrome (BLM), mRNA	0.00605256	0.256682	1.68871
GO:0045893	positive regulation of transcription, DNA-templated	FOXP1	FOXP1	cDNA FLJ58267, highly similar to Forkhead box protein P1	0.00605256	0.256682	1.68871
GO:0045893	positive regulation of transcription, DNA-templated	MED1	MED1	cDNA, FLJ94908, highly similar to Homo sapiens PPAR binding protein (PPARBP), mRNA	0.00605256	0.256682	1.68871
GO:0045893	positive regulation of transcription, DNA-templated	USP16	USP16	cDNA FLJ57202, highly similar to Ubiquitin carboxyl-terminal hydrolase 16 (EC 3.1.2.15)	0.00605256	0.256682	1.68871
GO:0045893	positive regulation of transcription, DNA-templated	NR1D1	NR1D1	cDNA FLJ52239, highly similar to Orphan nuclear receptor NR1D1	0.00605256	0.256682	1.68871
GO:0045893	positive regulation of transcription, DNA-templated	ATAD2	ATAD2	ATPase family, AAA domain containing 2, isoform CRA_c	0.00605256	0.256682	1.68871
GO:0045893	positive regulation of transcription, DNA-templated	NCOA1	NCOA1	cDNA FLJ76652, highly similar to Homo sapiens nuclear receptor coactivator 1 (NCOA1), transcript variant 2, mRNA	0.00605256	0.256682	1.68871
GO:0045893	positive regulation of transcription, DNA-templated	SMARCAD1	SMARCAD1	SWI/SNF-related matrix-associated actin-dependent regulator of chromatin subfamily A containing DEAD/H box 1	0.00605256	0.256682	1.68871
GO:0045893	positive regulation of transcription, DNA-templated	BTRC	BTRC	cDNA, FLJ93955, highly similar to Homo sapiens beta-transducin repeat containing (BTRC), transcript variant 2, mRNA	0.00605256	0.256682	1.68871
GO:0045893	positive regulation of transcription, DNA-templated	NFIA	NFIA	Nuclear factor 1 A-type	0.00605256	0.256682	1.68871
GO:0045893	positive regulation of transcription, DNA-templated	CEP290	CEP290	Centrosomal protein of 290 kDa	0.00605256	0.256682	1.68871
GO:0045893	positive regulation of transcription, DNA-templated	PHIP	PHIP	PH-interacting protein	0.00605256	0.256682	1.68871
GO:0045893	positive regulation of transcription, DNA-templated	BRCA1	BRCA1	Breast cancer 1, early onset, isoform CRA_d	0.00605256	0.256682	1.68871
GO:0045893	positive regulation of transcription, DNA-templated	SMAD2	SMAD2	Mothers against decapentaplegic homolog 2	0.00605256	0.256682	1.68871
GO:0045893	positive regulation of transcription, DNA-templated	MYBL1	MYBL1	A-myb protein	0.00605256	0.256682	1.68871
GO:0045893	positive regulation of transcription, DNA-templated	WAC	WAC	WW domain-containing adapter protein with coiled-coil	0.00605256	0.256682	1.68871
GO:0045893	positive regulation of transcription, DNA-templated	CLOCK	CLOCK	Circadian locomoter output cycles protein kaput	0.00605256	0.256682	1.68871
GO:0045893	positive regulation of transcription, DNA-templated	RSF1	RSF1	Remodeling and spacing factor 1	0.00605256	0.256682	1.68871
GO:0045893	positive regulation of transcription, DNA-templated	ZFP90	ZFP90	Zinc finger protein 90 homolog	0.00605256	0.256682	1.68871
GO:0045893	positive regulation of transcription, DNA-templated	RLF	RLF	Zinc finger protein Rlf	0.00605256	0.256682	1.68871
GO:0045893	positive regulation of transcription, DNA-templated	RRN3	RRN3	cDNA FLJ56083, highly similar to RNA polymerase I-specific transcriptioninitiation factor RRN3	0.00605256	0.256682	1.68871
GO:0045893	positive regulation of transcription, DNA-templated	FOS	FOS	Proto-oncogene c-Fos	0.00605256	0.256682	1.68871
GO:0045893	positive regulation of transcription, DNA-templated	TRIM24	TRIM24	Tripartite motif-containing 24, isoform CRA_a	0.00605256	0.256682	1.68871
GO:0045893	positive regulation of transcription, DNA-templated	MKL2	MKL2	Phosphatase and actin regulator	0.00605256	0.256682	1.68871
GO:0045893	positive regulation of transcription, DNA-templated	MLL	KMT2A	Histone-lysine N-methyltransferase 2A	0.00605256	0.256682	1.68871
GO:0045893	positive regulation of transcription, DNA-templated	MEF2A	MEF2A	cDNA FLJ75040, highly similar to Homo sapiens serum response factor-related protein, RSRFC9	0.00605256	0.256682	1.68871
GO:0045893	positive regulation of transcription, DNA-templated	ATMIN	ATMIN	ATM/ATR-Substrate Chk2-Interacting Zn2+-finger protein, isoform CRA_b	0.00605256	0.256682	1.68871
GO:0045893	positive regulation of transcription, DNA-templated	MLL5	KMT2E	Histone-lysine N-methyltransferase 2E	0.00605256	0.256682	1.68871
GO:0045893	positive regulation of transcription, DNA-templated	NAA16	NAA16	NMDA receptor regulated 1-like, isoform CRA_c	0.00605256	0.256682	1.68871
GO:0045893	positive regulation of transcription, DNA-templated	KAT6A	KAT6A	Histone acetyltransferase KAT6A	0.00605256	0.256682	1.68871
GO:0045893	positive regulation of transcription, DNA-templated	MED13	MED13	Thyroid hormone receptor associated protein 1, isoform CRA_b	0.00605256	0.256682	1.68871
GO:0007030	Golgi organization	ARHGAP21	ARHGAP21	Rho GTPase-activating protein 21	0.00605668	0.256682	3.48725
GO:0007030	Golgi organization	SYNE1	SYNE1	cDNA FLJ16153 fis, clone BRAMY3000210, highly similar to Nesprin-1	0.00605668	0.256682	3.48725
GO:0007030	Golgi organization	DYNC2H1	DYNC2H1	DYNC2H1 variant protein	0.00605668	0.256682	3.48725
GO:0007030	Golgi organization	BLZF1	BLZF1	Basic leucine zipper nuclear factor 1 (JEM-1), isoform CRA_b	0.00605668	0.256682	3.48725
GO:0007030	Golgi organization	USP6NL	USP6NL	USP6 N-terminal-like protein	0.00605668	0.256682	3.48725
GO:0007030	Golgi organization	ARFGEF1	ARFGEF1	ADP-ribosylation factor guanine nucleotide-exchange factor 1(Brefeldin A-inhibited), isoform CRA_a	0.00605668	0.256682	3.48725
GO:0007030	Golgi organization	VCPIP1	VCPIP1	Deubiquitinating protein VCIP135	0.00605668	0.256682	3.48725
GO:0016567	protein ubiquitination	HECTD1	HECTD1	cDNA FLJ43800 fis, clone TESTI4000349, highly similar to E3 ubiquitin-protein ligase HECTD1	0.00680676	0.282814	1.7611
GO:0016567	protein ubiquitination	ANAPC4	ANAPC4	cDNA FLJ13535 fis, clone PLACE1006506, highly similar to Anaphase-promoting complex subunit 4	0.00680676	0.282814	1.7611
GO:0016567	protein ubiquitination	TRIM33	TRIM33	Tripartite motif-containing 33, isoform CRA_a	0.00680676	0.282814	1.7611
GO:0016567	protein ubiquitination	MYCBP2	MYCBP2	E3 ubiquitin-protein ligase MYCBP2	0.00680676	0.282814	1.7611
GO:0016567	protein ubiquitination	TTC3	TTC3	E3 ubiquitin-protein ligase TTC3	0.00680676	0.282814	1.7611
GO:0016567	protein ubiquitination	RC3H1	RC3H1	RC3H1 protein	0.00680676	0.282814	1.7611
GO:0016567	protein ubiquitination	BTRC	BTRC	cDNA, FLJ93955, highly similar to Homo sapiens beta-transducin repeat containing (BTRC), transcript variant 2, mRNA	0.00680676	0.282814	1.7611
GO:0016567	protein ubiquitination	NEDD4L	NEDD4L	E3 ubiquitin-protein ligase NEDD4-like	0.00680676	0.282814	1.7611
GO:0016567	protein ubiquitination	TRAF5	TRAF5	cDNA FLJ44538 fis, clone UTERU3005159, highly similar to TNF receptor-associated factor 5	0.00680676	0.282814	1.7611
GO:0016567	protein ubiquitination	DZIP3	DZIP3	cDNA FLJ57977, highly similar to Ubiquitin ligase protein DZIP3 (EC 6.3.2.-)	0.00680676	0.282814	1.7611
GO:0016567	protein ubiquitination	BRCA1	BRCA1	Breast cancer 1, early onset, isoform CRA_d	0.00680676	0.282814	1.7611
GO:0016567	protein ubiquitination	BIRC6	BIRC6	cDNA FLJ13786 fis, clone PLACE4000654, highly similar to Mus musculus ubiquitin conjugating enzyme	0.00680676	0.282814	1.7611
GO:0016567	protein ubiquitination	KLHL9	KLHL9	Kelch-like protein 9	0.00680676	0.282814	1.7611
GO:0016567	protein ubiquitination	NAIP	NAIP	NAIP protein	0.00680676	0.282814	1.7611
GO:0016567	protein ubiquitination	UBR1	UBR1	E3 ubiquitin-protein ligase UBR1	0.00680676	0.282814	1.7611
GO:0016567	protein ubiquitination	HLTF	HLTF	cDNA FLJ76830, highly similar to Homo sapiens SWI/SNF related, matrix associated, actin dependent regulator of chromatin, subfamily a, member 3 (SMARCA3), transcript variant 1, mRNA	0.00680676	0.282814	1.7611
GO:0016567	protein ubiquitination	LTN1	LTN1	E3 ubiquitin-protein ligase listerin	0.00680676	0.282814	1.7611
GO:0016567	protein ubiquitination	DTL	DTL	Denticleless protein homolog	0.00680676	0.282814	1.7611
GO:0016567	protein ubiquitination	BIRC3	BIRC3	Baculoviral IAP repeat-containing protein 3	0.00680676	0.282814	1.7611
GO:0016567	protein ubiquitination	TRIM24	TRIM24	Tripartite motif-containing 24, isoform CRA_a	0.00680676	0.282814	1.7611
GO:0016567	protein ubiquitination	WSB1	WSB1	WD repeat and SOCS box-containing 1, isoform CRA_c	0.00680676	0.282814	1.7611
GO:0016567	protein ubiquitination	ANAPC1	ANAPC1	Anaphase-promoting complex subunit 1	0.00680676	0.282814	1.7611
GO:0016567	protein ubiquitination	RAD18	RAD18	RAD18 homolog (S. cerevisiae), isoform CRA_a	0.00680676	0.282814	1.7611
GO:0016567	protein ubiquitination	PJA2	PJA2	E3 ubiquitin-protein ligase Praja-2	0.00680676	0.282814	1.7611
GO:0016567	protein ubiquitination	VCPIP1	VCPIP1	Deubiquitinating protein VCIP135	0.00680676	0.282814	1.7611
GO:0016567	protein ubiquitination	SOCS4	SOCS4	cDNA FLJ42089 fis, clone TESOP2001166, highly similar to Suppressor of cytokine signaling 4	0.00680676	0.282814	1.7611
GO:0051382	kinetochore assembly	CENPC1	CENPC	Centromere protein C	0.00702857	0.286414	9.26611
GO:0051382	kinetochore assembly	CENPE	CENPE	Kinesin-like protein	0.00702857	0.286414	9.26611
GO:0051382	kinetochore assembly	CENPF	CENPF	Centromere protein F	0.00702857	0.286414	9.26611
GO:0006366	transcription from RNA polymerase II promoter	FOXP1	FOXP1	cDNA FLJ58267, highly similar to Forkhead box protein P1	0.00837723	0.320139	1.69244
GO:0006366	transcription from RNA polymerase II promoter	MED1	MED1	cDNA, FLJ94908, highly similar to Homo sapiens PPAR binding protein (PPARBP), mRNA	0.00837723	0.320139	1.69244
GO:0006366	transcription from RNA polymerase II promoter	AFF4	AFF4	AF4/FMR2 family member 4	0.00837723	0.320139	1.69244
GO:0006366	transcription from RNA polymerase II promoter	NCBP1	NCBP1	Nuclear cap binding protein subunit 1, 80kDa, isoform CRA_a	0.00837723	0.320139	1.69244
GO:0006366	transcription from RNA polymerase II promoter	MAFF	MAFF	Transcription factor MafF	0.00837723	0.320139	1.69244
GO:0006366	transcription from RNA polymerase II promoter	TMF1	TMF1	TATA element modulatory factor 1, isoform CRA_a	0.00837723	0.320139	1.69244
GO:0006366	transcription from RNA polymerase II promoter	NFAT5	NFAT5	Nuclear factor of activated T-cells 5, tonicity-responsive, isoform CRA_b	0.00837723	0.320139	1.69244
GO:0006366	transcription from RNA polymerase II promoter	TAF9B	TAF9B	cDNA, FLJ92954, highly similar to Homo sapiens TAF9-like RNA polymerase II, TATA box binding protein (TBP)-associated factor, 31kDa (TAF9L), mRNA	0.00837723	0.320139	1.69244
GO:0006366	transcription from RNA polymerase II promoter	PLAG1	PLAG1	Pleiomorphic adenoma gene 1, isoform CRA_a	0.00837723	0.320139	1.69244
GO:0006366	transcription from RNA polymerase II promoter	SRSF11	SRSF11	cDNA FLJ58939, highly similar to Splicing factor arginine/serine-rich 11	0.00837723	0.320139	1.69244
GO:0006366	transcription from RNA polymerase II promoter	ETV6	ETV6	Transcription factor ETV6	0.00837723	0.320139	1.69244
GO:0006366	transcription from RNA polymerase II promoter	CLOCK	CLOCK	Circadian locomoter output cycles protein kaput	0.00837723	0.320139	1.69244
GO:0006366	transcription from RNA polymerase II promoter	MED13L	MED13L	Mediator of RNA polymerase II transcription subunit 13-like	0.00837723	0.320139	1.69244
GO:0006366	transcription from RNA polymerase II promoter	ZNF518B	ZNF518B	Zinc finger protein 518B	0.00837723	0.320139	1.69244
GO:0006366	transcription from RNA polymerase II promoter	CEBPZ	CEBPZ	CCAAT/enhancer-binding protein zeta	0.00837723	0.320139	1.69244
GO:0006366	transcription from RNA polymerase II promoter	ZFHX3	ZFHX3	Zinc finger homeobox protein 3	0.00837723	0.320139	1.69244
GO:0006366	transcription from RNA polymerase II promoter	NR3C1	NR3C1	cDNA FLJ50281, highly similar to Glucocorticoid receptor	0.00837723	0.320139	1.69244
GO:0006366	transcription from RNA polymerase II promoter	FOSB	FOSB	FBJ murine osteosarcoma viral oncogene homolog B, isoform CRA_a	0.00837723	0.320139	1.69244
GO:0006366	transcription from RNA polymerase II promoter	FOS	FOS	Proto-oncogene c-Fos	0.00837723	0.320139	1.69244
GO:0006366	transcription from RNA polymerase II promoter	TRIM24	TRIM24	Tripartite motif-containing 24, isoform CRA_a	0.00837723	0.320139	1.69244
GO:0006366	transcription from RNA polymerase II promoter	RBPJ	RBPJ	Recombining binding protein suppressor of hairless (Drosophila), isoform CRA_a	0.00837723	0.320139	1.69244
GO:0006366	transcription from RNA polymerase II promoter	TAF2	TAF2	TAF2 RNA polymerase II, TATA box binding protein (TBP)-associated factor, 150kDa, isoform CRA_a	0.00837723	0.320139	1.69244
GO:0006366	transcription from RNA polymerase II promoter	MLL	KMT2A	Histone-lysine N-methyltransferase 2A	0.00837723	0.320139	1.69244
GO:0006366	transcription from RNA polymerase II promoter	CSTF3	CSTF3	cDNA FLJ58134, highly similar to Cleavage stimulation factor 77 kDa subunit	0.00837723	0.320139	1.69244
GO:0006366	transcription from RNA polymerase II promoter	MEF2A	MEF2A	cDNA FLJ75040, highly similar to Homo sapiens serum response factor-related protein, RSRFC9	0.00837723	0.320139	1.69244
GO:0006366	transcription from RNA polymerase II promoter	ZKSCAN2	ZKSCAN2	cDNA FLJ61469, highly similar to Zinc finger protein 694	0.00837723	0.320139	1.69244
GO:0006366	transcription from RNA polymerase II promoter	MED13	MED13	Thyroid hormone receptor associated protein 1, isoform CRA_b	0.00837723	0.320139	1.69244
GO:0006366	transcription from RNA polymerase II promoter	TRIP11	TRIP11	Thyroid receptor-interacting protein 11	0.00837723	0.320139	1.69244
GO:0007517	muscle organ development	GCFC1	PAXBP1	cDNA FLJ35972 fis, clone TESTI2013264, highly similar to GC-RICH SEQUENCE DNA-BINDING FACTOR HOMOLOG	0.00872529	0.320139	2.72533
GO:0007517	muscle organ development	NRG1	NRG1	Pro-neuregulin-1, membrane-bound isoform	0.00872529	0.320139	2.72533
GO:0007517	muscle organ development	ZFHX3	ZFHX3	Zinc finger homeobox protein 3	0.00872529	0.320139	2.72533
GO:0007517	muscle organ development	MET	MET	Receptor protein-tyrosine kinase	0.00872529	0.320139	2.72533
GO:0007517	muscle organ development	UTRN	UTRN	cDNA FLJ77189, highly similar to Homo sapiens utrophin (homologous to dystrophin) (UTRN), mRNA	0.00872529	0.320139	2.72533
GO:0007517	muscle organ development	LAMA5	LAMA5	Laminin subunit alpha-5	0.00872529	0.320139	2.72533
GO:0007517	muscle organ development	MKL2	MKL2	Phosphatase and actin regulator	0.00872529	0.320139	2.72533
GO:0007517	muscle organ development	MEF2A	MEF2A	cDNA FLJ75040, highly similar to Homo sapiens serum response factor-related protein, RSRFC9	0.00872529	0.320139	2.72533
GO:0007517	muscle organ development	CENPF	CENPF	Centromere protein F	0.00872529	0.320139	2.72533
GO:0003222	ventricular trabecula myocardium morphogenesis	MED1	MED1	cDNA, FLJ94908, highly similar to Homo sapiens PPAR binding protein (PPARBP), mRNA	0.00873715	0.320139	8.42374
GO:0003222	ventricular trabecula myocardium morphogenesis	NRG1	NRG1	Pro-neuregulin-1, membrane-bound isoform	0.00873715	0.320139	8.42374
GO:0003222	ventricular trabecula myocardium morphogenesis	RBPJ	RBPJ	Recombining binding protein suppressor of hairless (Drosophila), isoform CRA_a	0.00873715	0.320139	8.42374
GO:0006301	postreplication repair	BRCA1	BRCA1	Breast cancer 1, early onset, isoform CRA_d	0.00873715	0.320139	8.42374
GO:0006301	postreplication repair	WDR33	WDR33	pre-mRNA 3' end-processing protein WDR33	0.00873715	0.320139	8.42374
GO:0006301	postreplication repair	HLTF	HLTF	cDNA FLJ76830, highly similar to Homo sapiens SWI/SNF related, matrix associated, actin dependent regulator of chromatin, subfamily a, member 3 (SMARCA3), transcript variant 1, mRNA	0.00873715	0.320139	8.42374
GO:0003007	heart morphogenesis	VEGFA	VEGFA	Vascular endothelial growth factor, isoform CRA_d	0.00898948	0.320139	3.63377
GO:0003007	heart morphogenesis	COL4A3BP	COL4A3BP	Collagen, type IV, alpha 3 (Goodpasture antigen) binding protein, isoform CRA_a	0.00898948	0.320139	3.63377
GO:0003007	heart morphogenesis	NIPBL	NIPBL	NIPBL protein	0.00898948	0.320139	3.63377
GO:0003007	heart morphogenesis	MKL2	MKL2	Phosphatase and actin regulator	0.00898948	0.320139	3.63377
GO:0003007	heart morphogenesis	FAT4	FAT4	cDNA FLJ33973 fis, clone DFNES2001800, highly similar to Homo sapiens FAT tumor suppressor homolog 4 (Drosophila) (FAT4), mRNA	0.00898948	0.320139	3.63377
GO:0003007	heart morphogenesis	KAT6A	KAT6A	Histone acetyltransferase KAT6A	0.00898948	0.320139	3.63377
GO:0061470	T follicular helper cell differentiation	FOXP1	FOXP1	cDNA FLJ58267, highly similar to Forkhead box protein P1	0.00927905	0.320139	20.5914
GO:0061470	T follicular helper cell differentiation	RC3H1	RC3H1	RC3H1 protein	0.00927905	0.320139	20.5914
GO:0072711	cellular response to hydroxyurea	ATRX	ATRX	Alpha thalassemia/mental retardation syndrome X-linked protein	0.00927905	0.320139	20.5914
GO:0072711	cellular response to hydroxyurea	BLM	BLM	cDNA, FLJ95010, highly similar to Homo sapiens Bloom syndrome (BLM), mRNA	0.00927905	0.320139	20.5914
GO:0070537	histone H2A K63-linked deubiquitination	USP16	USP16	cDNA FLJ57202, highly similar to Ubiquitin carboxyl-terminal hydrolase 16 (EC 3.1.2.15)	0.00927905	0.320139	20.5914
GO:0070537	histone H2A K63-linked deubiquitination	BRCC3	BRCC3	Lys-63-specific deubiquitinase BRCC36	0.00927905	0.320139	20.5914
GO:0070562	regulation of vitamin D receptor signaling pathway	MED1	MED1	cDNA, FLJ94908, highly similar to Homo sapiens PPAR binding protein (PPARBP), mRNA	0.00927905	0.320139	20.5914
GO:0070562	regulation of vitamin D receptor signaling pathway	TRIM24	TRIM24	Tripartite motif-containing 24, isoform CRA_a	0.00927905	0.320139	20.5914
GO:0008283	cell proliferation	KIF15	KIF15	Kinesin-like protein KIF15	0.00936697	0.320139	1.80243
GO:0008283	cell proliferation	POLA1	POLA1	DNA polymerase alpha catalytic subunit	0.00936697	0.320139	1.80243
GO:0008283	cell proliferation	VEGFA	VEGFA	Vascular endothelial growth factor, isoform CRA_d	0.00936697	0.320139	1.80243
GO:0008283	cell proliferation	BCAT1	BCAT1	Branched-chain-amino-acid aminotransferase, cytosolic	0.00936697	0.320139	1.80243
GO:0008283	cell proliferation	COL4A3BP	COL4A3BP	Collagen, type IV, alpha 3 (Goodpasture antigen) binding protein, isoform CRA_a	0.00936697	0.320139	1.80243
GO:0008283	cell proliferation	CEP120	CEP120	Centrosomal protein of 120 kDa	0.00936697	0.320139	1.80243
GO:0008283	cell proliferation	CBFA2T2	CBFA2T2	cDNA FLJ59494, highly similar to Protein CBFA2T2	0.00936697	0.320139	1.80243
GO:0008283	cell proliferation	CSE1L	CSE1L	cDNA FLJ54022, highly similar to Exportin-2	0.00936697	0.320139	1.80243
GO:0008283	cell proliferation	EVI5	EVI5	Ecotropic viral integration site 5 protein homolog	0.00936697	0.320139	1.80243
GO:0008283	cell proliferation	BLZF1	BLZF1	Basic leucine zipper nuclear factor 1 (JEM-1), isoform CRA_b	0.00936697	0.320139	1.80243
GO:0008283	cell proliferation	NRG1	NRG1	Pro-neuregulin-1, membrane-bound isoform	0.00936697	0.320139	1.80243
GO:0008283	cell proliferation	MET	MET	Receptor protein-tyrosine kinase	0.00936697	0.320139	1.80243
GO:0008283	cell proliferation	ZEB1	ZEB1	ZEB1 protein	0.00936697	0.320139	1.80243
GO:0008283	cell proliferation	RRN3	RRN3	cDNA FLJ56083, highly similar to RNA polymerase I-specific transcriptioninitiation factor RRN3	0.00936697	0.320139	1.80243
GO:0008283	cell proliferation	LAMA5	LAMA5	Laminin subunit alpha-5	0.00936697	0.320139	1.80243
GO:0008283	cell proliferation	EPS15	EPS15	Epidermal growth factor receptor substrate 15	0.00936697	0.320139	1.80243
GO:0008283	cell proliferation	PLCE1	PLCE1	cDNA FLJ53141, highly similar to Homo sapiens phospholipase C, epsilon 1 (PLCE1), mRNA	0.00936697	0.320139	1.80243
GO:0008283	cell proliferation	DICER1	DICER1	Dicer1e	0.00936697	0.320139	1.80243
GO:0008283	cell proliferation	ITGA2	ITGA2	Integrin alpha-2	0.00936697	0.320139	1.80243
GO:0008283	cell proliferation	CENPF	CENPF	Centromere protein F	0.00936697	0.320139	1.80243
GO:0008283	cell proliferation	ZAK	ZAK	cDNA FLJ77428, highly similar to Homo sapiens sterile alpha motif and leucine zipper containing kinase AZK (ZAK), transcript variant 2, mRNA	0.00936697	0.320139	1.80243
GO:0008283	cell proliferation	POLR3G	POLR3G	Polymerase (RNA) III (DNA directed) polypeptide G (32kD), isoform CRA_a	0.00936697	0.320139	1.80243
GO:0090307	spindle assembly involved in mitosis	OFD1	OFD1	Oral-facial-digital syndrome 1 protein	0.00965654	0.324479	5.37166
GO:0090307	spindle assembly involved in mitosis	NAIP	NAIP	NAIP protein	0.00965654	0.324479	5.37166
GO:0090307	spindle assembly involved in mitosis	BIRC3	BIRC3	Baculoviral IAP repeat-containing protein 3	0.00965654	0.324479	5.37166
GO:0090307	spindle assembly involved in mitosis	MAP9	MAP9	MAP9 protein	0.00965654	0.324479	5.37166
GO:0006417	regulation of translation	EIF2A	EIF2A	Eukaryotic translation initiation factor 2A	0.00982768	0.324479	2.51114
GO:0006417	regulation of translation	NCBP1	NCBP1	Nuclear cap binding protein subunit 1, 80kDa, isoform CRA_a	0.00982768	0.324479	2.51114
GO:0006417	regulation of translation	MKNK2	MKNK2	Putative map kinase interacting kinase [Homo sapiens]	0.00982768	0.324479	2.51114
GO:0006417	regulation of translation	IGF2BP3	IGF2BP3	Insulin-like growth factor 2 mRNA-binding protein 3	0.00982768	0.324479	2.51114
GO:0006417	regulation of translation	CNOT6	CNOT6	CCR4-NOT transcription complex subunit 6	0.00982768	0.324479	2.51114
GO:0006417	regulation of translation	RPS6KB1	RPS6KB1	Ribosomal protein S6 kinase beta-1	0.00982768	0.324479	2.51114
GO:0006417	regulation of translation	EPRS	EPRS	cDNA FLJ56021, highly similar to Bifunctional aminoacyl-tRNA synthetase[Includes: Glutamyl-tRNA synthetase (EC 6.1.1.17)	0.00982768	0.324479	2.51114
GO:0006417	regulation of translation	KIAA0020	KIAA0020	cDNA, FLJ96597	0.00982768	0.324479	2.51114
GO:0006417	regulation of translation	EIF4G3	EIF4G3	cDNA FLJ59298, highly similar to Eukaryotic translation initiation factor 4 gamma 3	0.00982768	0.324479	2.51114
GO:0006417	regulation of translation	IREB2	IREB2	Iron-responsive element-binding protein 2	0.00982768	0.324479	2.51114
GO:0071897	DNA biosynthetic process	POLA1	POLA1	DNA polymerase alpha catalytic subunit	0.0100003	0.324479	4.17392
GO:0071897	DNA biosynthetic process	POLI	POLI	cDNA FLJ61612, highly similar to DNA polymerase iota (EC 2.7.7.7)	0.0100003	0.324479	4.17392
GO:0071897	DNA biosynthetic process	POLK	POLK	Polymerase (DNA directed) kappa, isoform CRA_b	0.0100003	0.324479	4.17392
GO:0071897	DNA biosynthetic process	REV3L	REV3L	DNA polymerase zeta catalytic subunit	0.0100003	0.324479	4.17392
GO:0071897	DNA biosynthetic process	CENPF	CENPF	Centromere protein F	0.0100003	0.324479	4.17392
GO:0051056	regulation of small GTPase mediated signal transduction	RAPGEF2	RAPGEF2	cDNA FLJ61094, highly similar to Rap guanine nucleotide exchange factor 2	0.0105503	0.324479	2.26003
GO:0051056	regulation of small GTPase mediated signal transduction	AKAP13	AKAP13	A-kinase anchor protein 13	0.0105503	0.324479	2.26003
GO:0051056	regulation of small GTPase mediated signal transduction	RALGAPB	RALGAPB	Ral GTPase-activating protein subunit beta	0.0105503	0.324479	2.26003
GO:0051056	regulation of small GTPase mediated signal transduction	RALGAPA1	RALGAPA1	Ral GTPase-activating protein subunit alpha-1	0.0105503	0.324479	2.26003
GO:0051056	regulation of small GTPase mediated signal transduction	FAM13A	FAM13A	Protein FAM13A	0.0105503	0.324479	2.26003
GO:0051056	regulation of small GTPase mediated signal transduction	ARHGAP5	ARHGAP5	Rho GTPase-activating protein 5	0.0105503	0.324479	2.26003
GO:0051056	regulation of small GTPase mediated signal transduction	ARHGAP12	ARHGAP12	cDNA FLJ33863 fis, clone CTONG2006393, highly similar to Rho-GTPase-activating protein 12	0.0105503	0.324479	2.26003
GO:0051056	regulation of small GTPase mediated signal transduction	RASAL2	RASAL2	cDNA FLJ77041, highly similar to Homo sapiens RAS protein activator like 2 (RASAL2), transcript variant 1, mRNA	0.0105503	0.324479	2.26003
GO:0051056	regulation of small GTPase mediated signal transduction	ARHGAP32	ARHGAP32	Rho GTPase-activating protein, isoform CRA_c	0.0105503	0.324479	2.26003
GO:0051056	regulation of small GTPase mediated signal transduction	ECT2	ECT2	Protein ECT2	0.0105503	0.324479	2.26003
GO:0051056	regulation of small GTPase mediated signal transduction	SOS2	SOS2	cDNA FLJ53793, highly similar to Son of sevenless homolog 2	0.0105503	0.324479	2.26003
GO:0051056	regulation of small GTPase mediated signal transduction	MYO9A	MYO9A	Unconventional myosin-IXa	0.0105503	0.324479	2.26003
GO:0051403	stress-activated MAPK cascade	TAB2	TAB2	cDNA FLJ57993, highly similar to Mitogen-activated protein kinase kinase kinase7-interacting protein 2	0.0105841	0.324479	3.49665
GO:0051403	stress-activated MAPK cascade	RPS6KA3	RPS6KA3	cDNA FLJ56618, highly similar to Ribosomal protein S6 kinase alpha-3 (EC 2.7.11.1)	0.0105841	0.324479	3.49665
GO:0051403	stress-activated MAPK cascade	MAP2K4	MAP2K4	cDNA FLJ52538, highly similar to Dual specificity mitogen-activated proteinkinase kinase 4 (EC 2.7.12.2)	0.0105841	0.324479	3.49665
GO:0051403	stress-activated MAPK cascade	FOS	FOS	Proto-oncogene c-Fos	0.0105841	0.324479	3.49665
GO:0051403	stress-activated MAPK cascade	TAB3	TAB3	cDNA FLJ60687, highly similar to Mitogen-activated protein kinase kinase kinase7-interacting protein 3	0.0105841	0.324479	3.49665
GO:0051403	stress-activated MAPK cascade	MEF2A	MEF2A	cDNA FLJ75040, highly similar to Homo sapiens serum response factor-related protein, RSRFC9	0.0105841	0.324479	3.49665
GO:0019985	translesion synthesis	POLA1	POLA1	DNA polymerase alpha catalytic subunit	0.0106676	0.324479	7.72176
GO:0019985	translesion synthesis	DTL	DTL	Denticleless protein homolog	0.0106676	0.324479	7.72176
GO:0019985	translesion synthesis	REV3L	REV3L	DNA polymerase zeta catalytic subunit	0.0106676	0.324479	7.72176
GO:0006306	DNA methylation	ATRX	ATRX	Alpha thalassemia/mental retardation syndrome X-linked protein	0.0109886	0.324479	5.14784
GO:0006306	DNA methylation	FOS	FOS	Proto-oncogene c-Fos	0.0109886	0.324479	5.14784
GO:0006306	DNA methylation	MLL	KMT2A	Histone-lysine N-methyltransferase 2A	0.0109886	0.324479	5.14784
GO:0006306	DNA methylation	MLL5	KMT2E	Histone-lysine N-methyltransferase 2E	0.0109886	0.324479	5.14784
GO:0007519	skeletal muscle tissue development	FOXP1	FOXP1	cDNA FLJ58267, highly similar to Forkhead box protein P1	0.0114522	0.324479	3.43189
GO:0007519	skeletal muscle tissue development	NF1	NF1	Neurofibromin 1 (Neurofibromatosis, von Recklinghausen disease, Watson disease), isoform CRA_a	0.0114522	0.324479	3.43189
GO:0007519	skeletal muscle tissue development	GPCPD1	GPCPD1	Uncharacterized protein	0.0114522	0.324479	3.43189
GO:0007519	skeletal muscle tissue development	MBNL1	MBNL1	Muscleblind-like protein 1	0.0114522	0.324479	3.43189
GO:0007519	skeletal muscle tissue development	MET	MET	Receptor protein-tyrosine kinase	0.0114522	0.324479	3.43189
GO:0007519	skeletal muscle tissue development	MEF2A	MEF2A	cDNA FLJ75040, highly similar to Homo sapiens serum response factor-related protein, RSRFC9	0.0114522	0.324479	3.43189
GO:0043161	proteasome-mediated ubiquitin-dependent protein catabolic process	USP34	USP34	Ubiquitin carboxyl-terminal hydrolase 34	0.0120612	0.324479	2.31127
GO:0043161	proteasome-mediated ubiquitin-dependent protein catabolic process	USP16	USP16	cDNA FLJ57202, highly similar to Ubiquitin carboxyl-terminal hydrolase 16 (EC 3.1.2.15)	0.0120612	0.324479	2.31127
GO:0043161	proteasome-mediated ubiquitin-dependent protein catabolic process	USP24	USP24	Ubiquitin carboxyl-terminal hydrolase 24	0.0120612	0.324479	2.31127
GO:0043161	proteasome-mediated ubiquitin-dependent protein catabolic process	EDEM3	EDEM3	alpha-1,2-Mannosidase	0.0120612	0.324479	2.31127
GO:0043161	proteasome-mediated ubiquitin-dependent protein catabolic process	BTRC	BTRC	cDNA, FLJ93955, highly similar to Homo sapiens beta-transducin repeat containing (BTRC), transcript variant 2, mRNA	0.0120612	0.324479	2.31127
GO:0043161	proteasome-mediated ubiquitin-dependent protein catabolic process	NEDD4L	NEDD4L	E3 ubiquitin-protein ligase NEDD4-like	0.0120612	0.324479	2.31127
GO:0043161	proteasome-mediated ubiquitin-dependent protein catabolic process	USP37	USP37	Ubiquitin carboxyl-terminal hydrolase 37	0.0120612	0.324479	2.31127
GO:0043161	proteasome-mediated ubiquitin-dependent protein catabolic process	USP45	USP45	Ubiquitinyl hydrolase 1	0.0120612	0.324479	2.31127
GO:0043161	proteasome-mediated ubiquitin-dependent protein catabolic process	KIF14	KIF14	Kinesin-like protein KIF14	0.0120612	0.324479	2.31127
GO:0043161	proteasome-mediated ubiquitin-dependent protein catabolic process	CLOCK	CLOCK	Circadian locomoter output cycles protein kaput	0.0120612	0.324479	2.31127
GO:0043161	proteasome-mediated ubiquitin-dependent protein catabolic process	USP47	USP47	Ubiquitin carboxyl-terminal hydrolase 47	0.0120612	0.324479	2.31127
GO:0071277	cellular response to calcium ion	IQGAP1	IQGAP1	HCG1991735, isoform CRA_a	0.0121235	0.324479	3.95988
GO:0071277	cellular response to calcium ion	FOSB	FOSB	FBJ murine osteosarcoma viral oncogene homolog B, isoform CRA_a	0.0121235	0.324479	3.95988
GO:0071277	cellular response to calcium ion	ECT2	ECT2	Protein ECT2	0.0121235	0.324479	3.95988
GO:0071277	cellular response to calcium ion	FOS	FOS	Proto-oncogene c-Fos	0.0121235	0.324479	3.95988
GO:0071277	cellular response to calcium ion	MEF2A	MEF2A	cDNA FLJ75040, highly similar to Homo sapiens serum response factor-related protein, RSRFC9	0.0121235	0.324479	3.95988
GO:0043001	Golgi to plasma membrane protein transport	BLZF1	BLZF1	Basic leucine zipper nuclear factor 1 (JEM-1), isoform CRA_b	0.0124334	0.324479	4.94193
GO:0043001	Golgi to plasma membrane protein transport	GCC2	GCC2	GRIP and coiled-coil domain-containing protein 2	0.0124334	0.324479	4.94193
GO:0043001	Golgi to plasma membrane protein transport	MACF1	MACF1	cDNA FLJ58849, highly similar to Microtubule-actin crosslinking factor 1, isoform 4	0.0124334	0.324479	4.94193
GO:0043001	Golgi to plasma membrane protein transport	GOLGA4	GOLGA4	Centrosome-related protein F46	0.0124334	0.324479	4.94193
GO:0048268	clathrin coat assembly	EPS15	EPS15	Epidermal growth factor receptor substrate 15	0.0128247	0.324479	7.12778
GO:0048268	clathrin coat assembly	FCHO2	FCHO2	FCHO2 protein	0.0128247	0.324479	7.12778
GO:0048268	clathrin coat assembly	PIK3C2A	PIK3C2A	cDNA FLJ53905, highly similar to Phosphatidylinositol-4-phosphate 3-kinase C2domain-containing alpha polypeptide (EC 2.7.1.154)	0.0128247	0.324479	7.12778
GO:0051571	positive regulation of histone H3-K4 methylation	CTR9	CTR9	RNA polymerase-associated protein CTR9 homolog	0.0128247	0.324479	7.12778
GO:0051571	positive regulation of histone H3-K4 methylation	BRCA1	BRCA1	Breast cancer 1, early onset, isoform CRA_d	0.0128247	0.324479	7.12778
GO:0051571	positive regulation of histone H3-K4 methylation	MLL	KMT2A	Histone-lysine N-methyltransferase 2A	0.0128247	0.324479	7.12778
GO:0060009	Sertoli cell development	ATRX	ATRX	Alpha thalassemia/mental retardation syndrome X-linked protein	0.0128247	0.324479	7.12778
GO:0060009	Sertoli cell development	FNDC3A	FNDC3A	Fibronectin type III domain containing 3A, isoform CRA_d	0.0128247	0.324479	7.12778
GO:0060009	Sertoli cell development	AKAP9	AKAP9	A-kinase anchor protein 9	0.0128247	0.324479	7.12778
GO:0035265	organ growth	PLAG1	PLAG1	Pleiomorphic adenoma gene 1, isoform CRA_a	0.0128247	0.324479	7.12778
GO:0035265	organ growth	SMAD2	SMAD2	Mothers against decapentaplegic homolog 2	0.0128247	0.324479	7.12778
GO:0035265	organ growth	LY6E	LY6E	Lymphocyte antigen 6E	0.0128247	0.324479	7.12778
GO:0031929	TOR signaling	RICTOR	RICTOR	Rapamycin-insensitive companion of mTOR	0.0128247	0.324479	7.12778
GO:0031929	TOR signaling	RPS6KB1	RPS6KB1	Ribosomal protein S6 kinase beta-1	0.0128247	0.324479	7.12778
GO:0031929	TOR signaling	CCDC88A	CCDC88A	Girdin	0.0128247	0.324479	7.12778
GO:0010839	negative regulation of keratinocyte proliferation	MED1	MED1	cDNA, FLJ94908, highly similar to Homo sapiens PPAR binding protein (PPARBP), mRNA	0.0128247	0.324479	7.12778
GO:0010839	negative regulation of keratinocyte proliferation	CD109	CD109	CD109 antigen	0.0128247	0.324479	7.12778
GO:0010839	negative regulation of keratinocyte proliferation	CASK	CASK	Calcium/calmodulin-dependent serine protein kinase (MAGUK family)	0.0128247	0.324479	7.12778
GO:0006468	protein phosphorylation	EIF2A	EIF2A	Eukaryotic translation initiation factor 2A	0.0128993	0.324479	1.57637
GO:0006468	protein phosphorylation	ATR	ATR	Serine/threonine-protein kinase ATR	0.0128993	0.324479	1.57637
GO:0006468	protein phosphorylation	NEK3	NEK3	Serine/threonine-protein kinase Nek3	0.0128993	0.324479	1.57637
GO:0006468	protein phosphorylation	VRK2	VRK2	cDNA FLJ76729, highly similar to Homo sapiens vaccinia related kinase 2 isoform 6 (VRK2) mRNA	0.0128993	0.324479	1.57637
GO:0006468	protein phosphorylation	MKNK2	MKNK2	Putative map kinase interacting kinase [Homo sapiens]	0.0128993	0.324479	1.57637
GO:0006468	protein phosphorylation	AKAP13	AKAP13	A-kinase anchor protein 13	0.0128993	0.324479	1.57637
GO:0006468	protein phosphorylation	TAOK1	TAOK1	TAO kinase 1, isoform CRA_a	0.0128993	0.324479	1.57637
GO:0006468	protein phosphorylation	MAP4K5	MAP4K5	cDNA FLJ42748 fis, clone BRAWH3000329, highly similar to Mitogen-activated protein kinase kinase kinase kinase 5 (EC 2.7.11.1)	0.0128993	0.324479	1.57637
GO:0006468	protein phosphorylation	ABL2	ABL2	Abelson tyrosine-protein kinase 2	0.0128993	0.324479	1.57637
GO:0006468	protein phosphorylation	ADRBK2	ADRBK2	Adrenergic, beta, receptor kinase 2, isoform CRA_b	0.0128993	0.324479	1.57637
GO:0006468	protein phosphorylation	SCYL2	SCYL2	SCY1-like protein 2	0.0128993	0.324479	1.57637
GO:0006468	protein phosphorylation	COL4A3BP	COL4A3BP	Collagen, type IV, alpha 3 (Goodpasture antigen) binding protein, isoform CRA_a	0.0128993	0.324479	1.57637
GO:0006468	protein phosphorylation	CDK19	CDK19	cDNA FLJ76437, highly similar to Homo sapiens cell division cycle 2-like 6 (CDK8-like) (CDC2L6), mRNA	0.0128993	0.324479	1.57637
GO:0006468	protein phosphorylation	RPS6KB1	RPS6KB1	Ribosomal protein S6 kinase beta-1	0.0128993	0.324479	1.57637
GO:0006468	protein phosphorylation	SMAD2	SMAD2	Mothers against decapentaplegic homolog 2	0.0128993	0.324479	1.57637
GO:0006468	protein phosphorylation	ROR1	ROR1	Tyrosine-protein kinase transmembrane receptor ROR1	0.0128993	0.324479	1.57637
GO:0006468	protein phosphorylation	PRPF4B	PRPF4B	PRP4 pre-mRNA processing factor 4 homolog B (Yeast), isoform CRA_a	0.0128993	0.324479	1.57637
GO:0006468	protein phosphorylation	BIRC6	BIRC6	cDNA FLJ13786 fis, clone PLACE4000654, highly similar to Mus musculus ubiquitin conjugating enzyme	0.0128993	0.324479	1.57637
GO:0006468	protein phosphorylation	RPS6KA3	RPS6KA3	cDNA FLJ56618, highly similar to Ribosomal protein S6 kinase alpha-3 (EC 2.7.11.1)	0.0128993	0.324479	1.57637
GO:0006468	protein phosphorylation	FNIP2	FNIP2	Folliculin-interacting protein 2	0.0128993	0.324479	1.57637
GO:0006468	protein phosphorylation	MET	MET	Receptor protein-tyrosine kinase	0.0128993	0.324479	1.57637
GO:0006468	protein phosphorylation	SLK	SLK	cDNA FLJ61681, highly similar to STE20-like serine/threonine-protein kinase (EC2.7.11.1)	0.0128993	0.324479	1.57637
GO:0006468	protein phosphorylation	MAP2K4	MAP2K4	cDNA FLJ52538, highly similar to Dual specificity mitogen-activated proteinkinase kinase 4 (EC 2.7.12.2)	0.0128993	0.324479	1.57637
GO:0006468	protein phosphorylation	TRIM24	TRIM24	Tripartite motif-containing 24, isoform CRA_a	0.0128993	0.324479	1.57637
GO:0006468	protein phosphorylation	CDKL5	CDKL5	Cyclin-dependent kinase-like 5	0.0128993	0.324479	1.57637
GO:0006468	protein phosphorylation	PKN2	PKN2	Serine/threonine-protein kinase N2	0.0128993	0.324479	1.57637
GO:0006468	protein phosphorylation	PAN3	PAN3	cDNA FLJ16798 fis, clone TESTI2053667, weakly similar to PAB-dependent poly(A)-specific ribonuclease subunit PAN3 (EC 3.1.13.4)	0.0128993	0.324479	1.57637
GO:0006468	protein phosphorylation	CASK	CASK	Calcium/calmodulin-dependent serine protein kinase (MAGUK family)	0.0128993	0.324479	1.57637
GO:0006468	protein phosphorylation	PRKD3	PRKD3	Protein kinase C	0.0128993	0.324479	1.57637
GO:0006468	protein phosphorylation	JAK2	JAK2	Tyrosine-protein kinase JAK2	0.0128993	0.324479	1.57637
GO:0006468	protein phosphorylation	CDC42BPA	CDC42BPA	Serine/threonine-protein kinase MRCK alpha	0.0128993	0.324479	1.57637
GO:0006468	protein phosphorylation	ZAK	ZAK	cDNA FLJ77428, highly similar to Homo sapiens sterile alpha motif and leucine zipper containing kinase AZK (ZAK), transcript variant 2, mRNA	0.0128993	0.324479	1.57637
GO:0035522	monoubiquitinated histone H2A deubiquitination	USP16	USP16	cDNA FLJ57202, highly similar to Ubiquitin carboxyl-terminal hydrolase 16 (EC 3.1.2.15)	0.0136284	0.324479	15.4435
GO:0035522	monoubiquitinated histone H2A deubiquitination	MYSM1	MYSM1	Histone H2A deubiquitinase MYSM1	0.0136284	0.324479	15.4435
GO:0097167	circadian regulation of translation	PER1	PER1	Period 1	0.0136284	0.324479	15.4435
GO:0097167	circadian regulation of translation	PER2	PER2	cDNA FLJ60515, highly similar to Period circadian protein 2	0.0136284	0.324479	15.4435
GO:0007028	cytoplasm organization	RRN3	RRN3	cDNA FLJ56083, highly similar to RNA polymerase I-specific transcriptioninitiation factor RRN3	0.0136284	0.324479	15.4435
GO:0007028	cytoplasm organization	KIF5B	KIF5B	Kinesin-like protein	0.0136284	0.324479	15.4435
GO:0031577	spindle checkpoint	TAOK1	TAOK1	TAO kinase 1, isoform CRA_a	0.0136284	0.324479	15.4435
GO:0031577	spindle checkpoint	CCDC99	SPDL1	Protein Spindly	0.0136284	0.324479	15.4435
GO:0048861	leukemia inhibitory factor signaling pathway	IL6ST	IL6ST	IL6ST isoform 3	0.0136284	0.324479	15.4435
GO:0048861	leukemia inhibitory factor signaling pathway	LIFR	LIFR	cDNA FLJ76704, highly similar to Homo sapiens leukemia inhibitory factor receptor (LIFR), mRNA	0.0136284	0.324479	15.4435
GO:0038165	oncostatin-M-mediated signaling pathway	IL6ST	IL6ST	IL6ST isoform 3	0.0136284	0.324479	15.4435
GO:0038165	oncostatin-M-mediated signaling pathway	LIFR	LIFR	cDNA FLJ76704, highly similar to Homo sapiens leukemia inhibitory factor receptor (LIFR), mRNA	0.0136284	0.324479	15.4435
GO:0032859	activation of Ral GTPase activity	RALGAPB	RALGAPB	Ral GTPase-activating protein subunit beta	0.0136284	0.324479	15.4435
GO:0032859	activation of Ral GTPase activity	RALGAPA1	RALGAPA1	Ral GTPase-activating protein subunit alpha-1	0.0136284	0.324479	15.4435
GO:0032206	positive regulation of telomere maintenance	ATRX	ATRX	Alpha thalassemia/mental retardation syndrome X-linked protein	0.0136284	0.324479	15.4435
GO:0032206	positive regulation of telomere maintenance	DHX36	DHX36	cDNA FLJ51438, highly similar to Probable ATP-dependent RNA helicase DHX36 (EC 3.6.1.-)	0.0136284	0.324479	15.4435
GO:1901224	positive regulation of NIK/NF-kappaB signaling	RC3H1	RC3H1	RC3H1 protein	0.0136284	0.324479	15.4435
GO:1901224	positive regulation of NIK/NF-kappaB signaling	SASH1	SASH1	SAM and SH3 domain-containing protein 1	0.0136284	0.324479	15.4435
GO:2001237	negative regulation of extrinsic apoptotic signaling pathway	VEGFA	VEGFA	Vascular endothelial growth factor, isoform CRA_d	0.0145326	0.338372	3.76671
GO:2001237	negative regulation of extrinsic apoptotic signaling pathway	PHIP	PHIP	PH-interacting protein	0.0145326	0.338372	3.76671
GO:2001237	negative regulation of extrinsic apoptotic signaling pathway	RPS6KB1	RPS6KB1	Ribosomal protein S6 kinase beta-1	0.0145326	0.338372	3.76671
GO:2001237	negative regulation of extrinsic apoptotic signaling pathway	BIRC6	BIRC6	cDNA FLJ13786 fis, clone PLACE4000654, highly similar to Mus musculus ubiquitin conjugating enzyme	0.0145326	0.338372	3.76671
GO:2001237	negative regulation of extrinsic apoptotic signaling pathway	RB1CC1	RB1CC1	cDNA FLJ56609, highly similar to RB1-inducible coiled-coil protein 1	0.0145326	0.338372	3.76671
GO:0006338	chromatin remodeling	ATRX	ATRX	Alpha thalassemia/mental retardation syndrome X-linked protein	0.0147701	0.338372	2.65695
GO:0006338	chromatin remodeling	SATB2	SATB2	DNA-binding protein SATB	0.0147701	0.338372	2.65695
GO:0006338	chromatin remodeling	SMARCAD1	SMARCAD1	SWI/SNF-related matrix-associated actin-dependent regulator of chromatin subfamily A containing DEAD/H box 1	0.0147701	0.338372	2.65695
GO:0006338	chromatin remodeling	MYSM1	MYSM1	Histone H2A deubiquitinase MYSM1	0.0147701	0.338372	2.65695
GO:0006338	chromatin remodeling	CHD1	CHD1	cDNA FLJ37552 fis, clone BRCAN2028319, highly similar to Chromo domain-helicase-DNA-binding protein 1 (EC 3.6.1.-)	0.0147701	0.338372	2.65695
GO:0006338	chromatin remodeling	RSF1	RSF1	Remodeling and spacing factor 1	0.0147701	0.338372	2.65695
GO:0006338	chromatin remodeling	PBRM1	PBRM1	Protein polybromo-1	0.0147701	0.338372	2.65695
GO:0006338	chromatin remodeling	BAZ1A	BAZ1A	cDNA FLJ14383 fis, clone HEMBA1002035, highly similar to Bromodomain adjacent to zinc finger domain protein 1A	0.0147701	0.338372	2.65695
GO:0007018	microtubule-based movement	KTN1	KTN1	Kinectin 1 (Kinesin receptor), isoform CRA_b	0.0150064	0.338372	2.88279
GO:0007018	microtubule-based movement	KIF15	KIF15	Kinesin-like protein KIF15	0.0150064	0.338372	2.88279
GO:0007018	microtubule-based movement	KIF1B	KIF1B	cDNA FLJ58122, highly similar to Kinesin-like protein KIF1B	0.0150064	0.338372	2.88279
GO:0007018	microtubule-based movement	DYNC2H1	DYNC2H1	DYNC2H1 variant protein	0.0150064	0.338372	2.88279
GO:0007018	microtubule-based movement	KIF14	KIF14	Kinesin-like protein KIF14	0.0150064	0.338372	2.88279
GO:0007018	microtubule-based movement	KIF5B	KIF5B	Kinesin-like protein	0.0150064	0.338372	2.88279
GO:0007018	microtubule-based movement	CENPE	CENPE	Kinesin-like protein	0.0150064	0.338372	2.88279
GO:0016310	phosphorylation	SMG1	SMG1	Serine/threonine-protein kinase SMG1	0.0152088	0.338372	1.49708
GO:0016310	phosphorylation	KIDINS220	KIDINS220	cDNA FLJ56432, highly similar to Homo sapiens kinase D-interacting substance of 220 kDa (KIDINS220), mRNA	0.0152088	0.338372	1.49708
GO:0016310	phosphorylation	ATR	ATR	Serine/threonine-protein kinase ATR	0.0152088	0.338372	1.49708
GO:0016310	phosphorylation	NEK3	NEK3	Serine/threonine-protein kinase Nek3	0.0152088	0.338372	1.49708
GO:0016310	phosphorylation	VRK2	VRK2	cDNA FLJ76729, highly similar to Homo sapiens vaccinia related kinase 2 isoform 6 (VRK2) mRNA	0.0152088	0.338372	1.49708
GO:0016310	phosphorylation	MKNK2	MKNK2	Putative map kinase interacting kinase [Homo sapiens]	0.0152088	0.338372	1.49708
GO:0016310	phosphorylation	AKAP13	AKAP13	A-kinase anchor protein 13	0.0152088	0.338372	1.49708
GO:0016310	phosphorylation	TAOK1	TAOK1	TAO kinase 1, isoform CRA_a	0.0152088	0.338372	1.49708
GO:0016310	phosphorylation	MAP4K5	MAP4K5	cDNA FLJ42748 fis, clone BRAWH3000329, highly similar to Mitogen-activated protein kinase kinase kinase kinase 5 (EC 2.7.11.1)	0.0152088	0.338372	1.49708
GO:0016310	phosphorylation	ABL2	ABL2	Abelson tyrosine-protein kinase 2	0.0152088	0.338372	1.49708
GO:0016310	phosphorylation	ADRBK2	ADRBK2	Adrenergic, beta, receptor kinase 2, isoform CRA_b	0.0152088	0.338372	1.49708
GO:0016310	phosphorylation	COL4A3BP	COL4A3BP	Collagen, type IV, alpha 3 (Goodpasture antigen) binding protein, isoform CRA_a	0.0152088	0.338372	1.49708
GO:0016310	phosphorylation	PANK3	PANK3	Pantothenate kinase 3	0.0152088	0.338372	1.49708
GO:0016310	phosphorylation	MOB1B	MOB1B	cDNA FLJ36226 fis, clone THYMU2001018, highly similar to Mps one binder kinase activator-like 1A	0.0152088	0.338372	1.49708
GO:0016310	phosphorylation	CDK19	CDK19	cDNA FLJ76437, highly similar to Homo sapiens cell division cycle 2-like 6 (CDK8-like) (CDC2L6), mRNA	0.0152088	0.338372	1.49708
GO:0016310	phosphorylation	PPIP5K2	PPIP5K2	Inositol hexakisphosphate and diphosphoinositol-pentakisphosphate kinase 2	0.0152088	0.338372	1.49708
GO:0016310	phosphorylation	TAB2	TAB2	cDNA FLJ57993, highly similar to Mitogen-activated protein kinase kinase kinase7-interacting protein 2	0.0152088	0.338372	1.49708
GO:0016310	phosphorylation	RPS6KB1	RPS6KB1	Ribosomal protein S6 kinase beta-1	0.0152088	0.338372	1.49708
GO:0016310	phosphorylation	ROR1	ROR1	Tyrosine-protein kinase transmembrane receptor ROR1	0.0152088	0.338372	1.49708
GO:0016310	phosphorylation	PRPF4B	PRPF4B	PRP4 pre-mRNA processing factor 4 homolog B (Yeast), isoform CRA_a	0.0152088	0.338372	1.49708
GO:0016310	phosphorylation	AKAP9	AKAP9	A-kinase anchor protein 9	0.0152088	0.338372	1.49708
GO:0016310	phosphorylation	RPS6KA3	RPS6KA3	cDNA FLJ56618, highly similar to Ribosomal protein S6 kinase alpha-3 (EC 2.7.11.1)	0.0152088	0.338372	1.49708
GO:0016310	phosphorylation	MET	MET	Receptor protein-tyrosine kinase	0.0152088	0.338372	1.49708
GO:0016310	phosphorylation	SLK	SLK	cDNA FLJ61681, highly similar to STE20-like serine/threonine-protein kinase (EC2.7.11.1)	0.0152088	0.338372	1.49708
GO:0016310	phosphorylation	MAP2K4	MAP2K4	cDNA FLJ52538, highly similar to Dual specificity mitogen-activated proteinkinase kinase 4 (EC 2.7.12.2)	0.0152088	0.338372	1.49708
GO:0016310	phosphorylation	IBTK	IBTK	cDNA FLJ44825 fis, clone BRACE3046609, highly similar to Homo sapiens inhibitor of Bruton agammaglobulinemia tyrosine kinase (IBTK), mRNA	0.0152088	0.338372	1.49708
GO:0016310	phosphorylation	PIKFYVE	PIKFYVE	1-phosphatidylinositol 3-phosphate 5-kinase	0.0152088	0.338372	1.49708
GO:0016310	phosphorylation	WSB1	WSB1	WD repeat and SOCS box-containing 1, isoform CRA_c	0.0152088	0.338372	1.49708
GO:0016310	phosphorylation	GIT2	GIT2	G protein-coupled receptor kinase interactor 2, isoform CRA_a	0.0152088	0.338372	1.49708
GO:0016310	phosphorylation	CDKL5	CDKL5	Cyclin-dependent kinase-like 5	0.0152088	0.338372	1.49708
GO:0016310	phosphorylation	PKN2	PKN2	Serine/threonine-protein kinase N2	0.0152088	0.338372	1.49708
GO:0016310	phosphorylation	TAB3	TAB3	cDNA FLJ60687, highly similar to Mitogen-activated protein kinase kinase kinase7-interacting protein 3	0.0152088	0.338372	1.49708
GO:0016310	phosphorylation	CASK	CASK	Calcium/calmodulin-dependent serine protein kinase (MAGUK family)	0.0152088	0.338372	1.49708
GO:0016310	phosphorylation	PRKD3	PRKD3	Protein kinase C	0.0152088	0.338372	1.49708
GO:0016310	phosphorylation	PIK3C2A	PIK3C2A	cDNA FLJ53905, highly similar to Phosphatidylinositol-4-phosphate 3-kinase C2domain-containing alpha polypeptide (EC 2.7.1.154)	0.0152088	0.338372	1.49708
GO:0016310	phosphorylation	JAK2	JAK2	Tyrosine-protein kinase JAK2	0.0152088	0.338372	1.49708
GO:0016310	phosphorylation	CDC42BPA	CDC42BPA	Serine/threonine-protein kinase MRCK alpha	0.0152088	0.338372	1.49708
GO:0016310	phosphorylation	ZAK	ZAK	cDNA FLJ77428, highly similar to Homo sapiens sterile alpha motif and leucine zipper containing kinase AZK (ZAK), transcript variant 2, mRNA	0.0152088	0.338372	1.49708
GO:0030705	cytoskeleton-dependent intracellular transport	KIF1B	KIF1B	cDNA FLJ58122, highly similar to Kinesin-like protein KIF1B	0.0152121	0.338372	6.61865
GO:0030705	cytoskeleton-dependent intracellular transport	KIF14	KIF14	Kinesin-like protein KIF14	0.0152121	0.338372	6.61865
GO:0030705	cytoskeleton-dependent intracellular transport	KIF5B	KIF5B	Kinesin-like protein	0.0152121	0.338372	6.61865
GO:0006275	regulation of DNA replication	ANKRD17	ANKRD17	cDNA FLJ39199 fis, clone OCBBF2005189, highly similar to Homo sapiens ankyrin repeat domain 17 (ANKRD17), transcript variant 2, mRNA	0.0152121	0.338372	6.61865
GO:0006275	regulation of DNA replication	CCDC88A	CCDC88A	Girdin	0.0152121	0.338372	6.61865
GO:0006275	regulation of DNA replication	SMC3	SMC3	cDNA, FLJ79494, highly similar to Structural maintenance of chromosome 3	0.0152121	0.338372	6.61865
GO:0042384	cilium assembly	CLUAP1	CLUAP1	Clusterin-associated protein 1	0.0155119	0.338372	2.46003
GO:0042384	cilium assembly	KIAA0586	KIAA0586	Protein TALPID3	0.0155119	0.338372	2.46003
GO:0042384	cilium assembly	CEP290	CEP290	Centrosomal protein of 290 kDa	0.0155119	0.338372	2.46003
GO:0042384	cilium assembly	DYNC2H1	DYNC2H1	DYNC2H1 variant protein	0.0155119	0.338372	2.46003
GO:0042384	cilium assembly	IFT80	IFT80	Intraflagellar transport protein 80 homolog	0.0155119	0.338372	2.46003
GO:0042384	cilium assembly	PCM1	PCM1	Pericentriolar material 1 protein	0.0155119	0.338372	2.46003
GO:0042384	cilium assembly	LAMA5	LAMA5	Laminin subunit alpha-5	0.0155119	0.338372	2.46003
GO:0042384	cilium assembly	FNBP1L	FNBP1L	Formin-binding protein 1-like	0.0155119	0.338372	2.46003
GO:0042384	cilium assembly	CCDC41	CEP83	Coiled-coil domain containing 41, isoform CRA_b	0.0155119	0.338372	2.46003
GO:0035666	TRIF-dependent toll-like receptor signaling pathway	TAB2	TAB2	cDNA FLJ57993, highly similar to Mitogen-activated protein kinase kinase kinase7-interacting protein 2	0.0159527	0.338372	2.84486
GO:0035666	TRIF-dependent toll-like receptor signaling pathway	RPS6KA3	RPS6KA3	cDNA FLJ56618, highly similar to Ribosomal protein S6 kinase alpha-3 (EC 2.7.11.1)	0.0159527	0.338372	2.84486
GO:0035666	TRIF-dependent toll-like receptor signaling pathway	BIRC3	BIRC3	Baculoviral IAP repeat-containing protein 3	0.0159527	0.338372	2.84486
GO:0035666	TRIF-dependent toll-like receptor signaling pathway	MAP2K4	MAP2K4	cDNA FLJ52538, highly similar to Dual specificity mitogen-activated proteinkinase kinase 4 (EC 2.7.12.2)	0.0159527	0.338372	2.84486
GO:0035666	TRIF-dependent toll-like receptor signaling pathway	FOS	FOS	Proto-oncogene c-Fos	0.0159527	0.338372	2.84486
GO:0035666	TRIF-dependent toll-like receptor signaling pathway	TAB3	TAB3	cDNA FLJ60687, highly similar to Mitogen-activated protein kinase kinase kinase7-interacting protein 3	0.0159527	0.338372	2.84486
GO:0035666	TRIF-dependent toll-like receptor signaling pathway	MEF2A	MEF2A	cDNA FLJ75040, highly similar to Homo sapiens serum response factor-related protein, RSRFC9	0.0159527	0.338372	2.84486
GO:0006357	regulation of transcription from RNA polymerase II promoter	FOXP1	FOXP1	cDNA FLJ58267, highly similar to Forkhead box protein P1	0.0160188	0.338372	1.64643
GO:0006357	regulation of transcription from RNA polymerase II promoter	MED1	MED1	cDNA, FLJ94908, highly similar to Homo sapiens PPAR binding protein (PPARBP), mRNA	0.0160188	0.338372	1.64643
GO:0006357	regulation of transcription from RNA polymerase II promoter	USP16	USP16	cDNA FLJ57202, highly similar to Ubiquitin carboxyl-terminal hydrolase 16 (EC 3.1.2.15)	0.0160188	0.338372	1.64643
GO:0006357	regulation of transcription from RNA polymerase II promoter	HCFC2	HCFC2	Host cell factor 2	0.0160188	0.338372	1.64643
GO:0006357	regulation of transcription from RNA polymerase II promoter	KLF12	KLF12	Krueppel-like factor 12	0.0160188	0.338372	1.64643
GO:0006357	regulation of transcription from RNA polymerase II promoter	VEGFA	VEGFA	Vascular endothelial growth factor, isoform CRA_d	0.0160188	0.338372	1.64643
GO:0006357	regulation of transcription from RNA polymerase II promoter	JMY	JMY	Junction-mediating and -regulatory protein	0.0160188	0.338372	1.64643
GO:0006357	regulation of transcription from RNA polymerase II promoter	DBP	DBP	D site-binding protein	0.0160188	0.338372	1.64643
GO:0006357	regulation of transcription from RNA polymerase II promoter	ZNF354A	ZNF354A	cDNA FLJ76133, highly similar to Homo sapiens zinc finger protein 354A (ZNF354A), mRNA	0.0160188	0.338372	1.64643
GO:0006357	regulation of transcription from RNA polymerase II promoter	BRCA1	BRCA1	Breast cancer 1, early onset, isoform CRA_d	0.0160188	0.338372	1.64643
GO:0006357	regulation of transcription from RNA polymerase II promoter	CHD1	CHD1	cDNA FLJ37552 fis, clone BRCAN2028319, highly similar to Chromo domain-helicase-DNA-binding protein 1 (EC 3.6.1.-)	0.0160188	0.338372	1.64643
GO:0006357	regulation of transcription from RNA polymerase II promoter	RBBP8	RBBP8	Retinoblastoma binding protein 8, isoform CRA_a	0.0160188	0.338372	1.64643
GO:0006357	regulation of transcription from RNA polymerase II promoter	ETV6	ETV6	Transcription factor ETV6	0.0160188	0.338372	1.64643
GO:0006357	regulation of transcription from RNA polymerase II promoter	CLOCK	CLOCK	Circadian locomoter output cycles protein kaput	0.0160188	0.338372	1.64643
GO:0006357	regulation of transcription from RNA polymerase II promoter	MED13L	MED13L	Mediator of RNA polymerase II transcription subunit 13-like	0.0160188	0.338372	1.64643
GO:0006357	regulation of transcription from RNA polymerase II promoter	BLZF1	BLZF1	Basic leucine zipper nuclear factor 1 (JEM-1), isoform CRA_b	0.0160188	0.338372	1.64643
GO:0006357	regulation of transcription from RNA polymerase II promoter	ZNF518B	ZNF518B	Zinc finger protein 518B	0.0160188	0.338372	1.64643
GO:0006357	regulation of transcription from RNA polymerase II promoter	FOSB	FOSB	FBJ murine osteosarcoma viral oncogene homolog B, isoform CRA_a	0.0160188	0.338372	1.64643
GO:0006357	regulation of transcription from RNA polymerase II promoter	HLTF	HLTF	cDNA FLJ76830, highly similar to Homo sapiens SWI/SNF related, matrix associated, actin dependent regulator of chromatin, subfamily a, member 3 (SMARCA3), transcript variant 1, mRNA	0.0160188	0.338372	1.64643
GO:0006357	regulation of transcription from RNA polymerase II promoter	RFX7	RFX7	RFX7 protein	0.0160188	0.338372	1.64643
GO:0006357	regulation of transcription from RNA polymerase II promoter	ZEB1	ZEB1	ZEB1 protein	0.0160188	0.338372	1.64643
GO:0006357	regulation of transcription from RNA polymerase II promoter	FOS	FOS	Proto-oncogene c-Fos	0.0160188	0.338372	1.64643
GO:0006357	regulation of transcription from RNA polymerase II promoter	RBPJ	RBPJ	Recombining binding protein suppressor of hairless (Drosophila), isoform CRA_a	0.0160188	0.338372	1.64643
GO:0006357	regulation of transcription from RNA polymerase II promoter	ZKSCAN2	ZKSCAN2	cDNA FLJ61469, highly similar to Zinc finger protein 694	0.0160188	0.338372	1.64643
GO:0006357	regulation of transcription from RNA polymerase II promoter	MED13	MED13	Thyroid hormone receptor associated protein 1, isoform CRA_b	0.0160188	0.338372	1.64643
GO:0006310	DNA recombination	ATRX	ATRX	Alpha thalassemia/mental retardation syndrome X-linked protein	0.0173413	0.338372	2.57392
GO:0006310	DNA recombination	BLM	BLM	cDNA, FLJ95010, highly similar to Homo sapiens Bloom syndrome (BLM), mRNA	0.0173413	0.338372	2.57392
GO:0006310	DNA recombination	RAD50	RAD50	RAD50 protein	0.0173413	0.338372	2.57392
GO:0006310	DNA recombination	SMC6	SMC6	Structural maintenance of chromosomes protein 6	0.0173413	0.338372	2.57392
GO:0006310	DNA recombination	BRCA1	BRCA1	Breast cancer 1, early onset, isoform CRA_d	0.0173413	0.338372	2.57392
GO:0006310	DNA recombination	RBPJ	RBPJ	Recombining binding protein suppressor of hairless (Drosophila), isoform CRA_a	0.0173413	0.338372	2.57392
GO:0006310	DNA recombination	INO80D	INO80D	INO80 complex subunit D	0.0173413	0.338372	2.57392
GO:0006310	DNA recombination	RPA4	RPA4	Replication protein A 30 kDa subunit	0.0173413	0.338372	2.57392
GO:0006200	ATP catabolic process	ATRX	ATRX	Alpha thalassemia/mental retardation syndrome X-linked protein	0.0174762	0.338372	1.76763
GO:0006200	ATP catabolic process	BLM	BLM	cDNA, FLJ95010, highly similar to Homo sapiens Bloom syndrome (BLM), mRNA	0.0174762	0.338372	1.76763
GO:0006200	ATP catabolic process	DDX18	DDX18	DEAD (Asp-Glu-Ala-Asp) box polypeptide 18, isoform CRA_b	0.0174762	0.338372	1.76763
GO:0006200	ATP catabolic process	KIF15	KIF15	Kinesin-like protein KIF15	0.0174762	0.338372	1.76763
GO:0006200	ATP catabolic process	ATAD2	ATAD2	ATPase family, AAA domain containing 2, isoform CRA_c	0.0174762	0.338372	1.76763
GO:0006200	ATP catabolic process	RAD54B	RAD54B	HCG2009220, isoform CRA_b	0.0174762	0.338372	1.76763
GO:0006200	ATP catabolic process	ATP13A3	ATP13A3	Probable cation-transporting ATPase 13A3	0.0174762	0.338372	1.76763
GO:0006200	ATP catabolic process	HSPA6	HSPA6	cDNA, FLJ93166, highly similar to Homo sapiens heat shock 70kDa protein 6 (HSP70B') (HSPA6), mRNA	0.0174762	0.338372	1.76763
GO:0006200	ATP catabolic process	KIF1B	KIF1B	cDNA FLJ58122, highly similar to Kinesin-like protein KIF1B	0.0174762	0.338372	1.76763
GO:0006200	ATP catabolic process	DYNC2H1	DYNC2H1	DYNC2H1 variant protein	0.0174762	0.338372	1.76763
GO:0006200	ATP catabolic process	KIF14	KIF14	Kinesin-like protein KIF14	0.0174762	0.338372	1.76763
GO:0006200	ATP catabolic process	CHD6	CHD6	cDNA FLJ59295, highly similar to Chromodomain-helicase-DNA-binding protein 6 (EC 3.6.1.-)	0.0174762	0.338372	1.76763
GO:0006200	ATP catabolic process	DHX36	DHX36	cDNA FLJ51438, highly similar to Probable ATP-dependent RNA helicase DHX36 (EC 3.6.1.-)	0.0174762	0.338372	1.76763
GO:0006200	ATP catabolic process	FIGNL1	FIGNL1	cDNA FLJ14631 fis, clone NT2RP2000660, highly similar to Homo sapiens fidgetin-like 1 (FIGNL1), mRNA	0.0174762	0.338372	1.76763
GO:0006200	ATP catabolic process	HLTF	HLTF	cDNA FLJ76830, highly similar to Homo sapiens SWI/SNF related, matrix associated, actin dependent regulator of chromatin, subfamily a, member 3 (SMARCA3), transcript variant 1, mRNA	0.0174762	0.338372	1.76763
GO:0006200	ATP catabolic process	MACF1	MACF1	cDNA FLJ58849, highly similar to Microtubule-actin crosslinking factor 1, isoform 4	0.0174762	0.338372	1.76763
GO:0006200	ATP catabolic process	KIF5B	KIF5B	Kinesin-like protein	0.0174762	0.338372	1.76763
GO:0006200	ATP catabolic process	DHX57	DHX57	cDNA FLJ56001, highly similar to Putative ATP-dependent RNA helicase DHX57 (EC 3.6.1.-)	0.0174762	0.338372	1.76763
GO:0006200	ATP catabolic process	CENPE	CENPE	Kinesin-like protein	0.0174762	0.338372	1.76763
GO:0006379	mRNA cleavage	NCBP1	NCBP1	Nuclear cap binding protein subunit 1, 80kDa, isoform CRA_a	0.0178325	0.338372	6.17741
GO:0006379	mRNA cleavage	WDR33	WDR33	pre-mRNA 3' end-processing protein WDR33	0.0178325	0.338372	6.17741
GO:0006379	mRNA cleavage	CSTF3	CSTF3	cDNA FLJ58134, highly similar to Cleavage stimulation factor 77 kDa subunit	0.0178325	0.338372	6.17741
GO:0002756	MyD88-independent toll-like receptor signaling pathway	TAB2	TAB2	cDNA FLJ57993, highly similar to Mitogen-activated protein kinase kinase kinase7-interacting protein 2	0.0179704	0.338372	2.77191
GO:0002756	MyD88-independent toll-like receptor signaling pathway	RPS6KA3	RPS6KA3	cDNA FLJ56618, highly similar to Ribosomal protein S6 kinase alpha-3 (EC 2.7.11.1)	0.0179704	0.338372	2.77191
GO:0002756	MyD88-independent toll-like receptor signaling pathway	BIRC3	BIRC3	Baculoviral IAP repeat-containing protein 3	0.0179704	0.338372	2.77191
GO:0002756	MyD88-independent toll-like receptor signaling pathway	MAP2K4	MAP2K4	cDNA FLJ52538, highly similar to Dual specificity mitogen-activated proteinkinase kinase 4 (EC 2.7.12.2)	0.0179704	0.338372	2.77191
GO:0002756	MyD88-independent toll-like receptor signaling pathway	FOS	FOS	Proto-oncogene c-Fos	0.0179704	0.338372	2.77191
GO:0002756	MyD88-independent toll-like receptor signaling pathway	TAB3	TAB3	cDNA FLJ60687, highly similar to Mitogen-activated protein kinase kinase kinase7-interacting protein 3	0.0179704	0.338372	2.77191
GO:0002756	MyD88-independent toll-like receptor signaling pathway	MEF2A	MEF2A	cDNA FLJ75040, highly similar to Homo sapiens serum response factor-related protein, RSRFC9	0.0179704	0.338372	2.77191
GO:0051098	regulation of binding	BLM	BLM	cDNA, FLJ95010, highly similar to Homo sapiens Bloom syndrome (BLM), mRNA	0.0186831	0.338372	12.3548
GO:0051098	regulation of binding	SMAD2	SMAD2	Mothers against decapentaplegic homolog 2	0.0186831	0.338372	12.3548
GO:0035562	negative regulation of chromatin binding	BTAF1	BTAF1	TATA-binding protein-associated factor 172	0.0186831	0.338372	12.3548
GO:0035562	negative regulation of chromatin binding	WAPAL	WAPAL	WAPAL protein	0.0186831	0.338372	12.3548
GO:0006896	Golgi to vacuole transport	VPS54	VPS54	Vacuolar protein sorting-associated protein 54	0.0186831	0.338372	12.3548
GO:0006896	Golgi to vacuole transport	VTI1A	VTI1A	Vesicle transport through interaction with t-SNAREs homolog 1A	0.0186831	0.338372	12.3548
GO:0006020	inositol metabolic process	PPIP5K2	PPIP5K2	Inositol hexakisphosphate and diphosphoinositol-pentakisphosphate kinase 2	0.0186831	0.338372	12.3548
GO:0006020	inositol metabolic process	SLC5A3	SLC5A3	Sodium/myo-inositol cotransporter	0.0186831	0.338372	12.3548
GO:0043620	regulation of DNA-templated transcription in response to stress	BCLAF1	BCLAF1	cDNA, FLJ79533, highly similar to Bcl-2-associated transcription factor 1	0.0186831	0.338372	12.3548
GO:0043620	regulation of DNA-templated transcription in response to stress	RPS6KA3	RPS6KA3	cDNA FLJ56618, highly similar to Ribosomal protein S6 kinase alpha-3 (EC 2.7.11.1)	0.0186831	0.338372	12.3548
GO:0045053	protein retention in Golgi apparatus	VPS13C	VPS13C	Vacuolar protein sorting-associated protein 13C	0.0186831	0.338372	12.3548
GO:0045053	protein retention in Golgi apparatus	VPS13A	VPS13A	Vacuolar protein sorting-associated protein 13A	0.0186831	0.338372	12.3548
GO:0010606	positive regulation of cytoplasmic mRNA processing body assembly	CNOT6	CNOT6	CCR4-NOT transcription complex subunit 6	0.0186831	0.338372	12.3548
GO:0010606	positive regulation of cytoplasmic mRNA processing body assembly	PAN3	PAN3	cDNA FLJ16798 fis, clone TESTI2053667, weakly similar to PAB-dependent poly(A)-specific ribonuclease subunit PAN3 (EC 3.1.13.4)	0.0186831	0.338372	12.3548
GO:0033119	negative regulation of RNA splicing	PTBP3	PTBP3	ROD1 regulator of differentiation 1 (S. pombe), isoform CRA_b	0.0186831	0.338372	12.3548
GO:0033119	negative regulation of RNA splicing	PTBP2	PTBP2	cDNA FLJ55578, highly similar to Polypyrimidine tract-binding protein 2	0.0186831	0.338372	12.3548
GO:0036035	osteoclast development	FOXP1	FOXP1	cDNA FLJ58267, highly similar to Forkhead box protein P1	0.0186831	0.338372	12.3548
GO:0036035	osteoclast development	PAFAH1B1	PAFAH1B1	cDNA FLJ52123, highly similar to Platelet-activating factor acetylhydrolase IB alpha subunit	0.0186831	0.338372	12.3548
GO:0070120	ciliary neurotrophic factor-mediated signaling pathway	IL6ST	IL6ST	IL6ST isoform 3	0.0186831	0.338372	12.3548
GO:0070120	ciliary neurotrophic factor-mediated signaling pathway	LIFR	LIFR	cDNA FLJ76704, highly similar to Homo sapiens leukemia inhibitory factor receptor (LIFR), mRNA	0.0186831	0.338372	12.3548
GO:0051782	negative regulation of cell division	BLM	BLM	cDNA, FLJ95010, highly similar to Homo sapiens Bloom syndrome (BLM), mRNA	0.0186831	0.338372	12.3548
GO:0051782	negative regulation of cell division	TXNIP	TXNIP	Thioredoxin interacting protein, isoform CRA_a	0.0186831	0.338372	12.3548
GO:0002634	regulation of germinal center formation	RC3H1	RC3H1	RC3H1 protein	0.0186831	0.338372	12.3548
GO:0002634	regulation of germinal center formation	MEF2A	MEF2A	cDNA FLJ75040, highly similar to Homo sapiens serum response factor-related protein, RSRFC9	0.0186831	0.338372	12.3548
GO:0010828	positive regulation of glucose transport	KIAA0528	C2CD5	C2 domain-containing protein 5	0.0186831	0.338372	12.3548
GO:0010828	positive regulation of glucose transport	MET	MET	Receptor protein-tyrosine kinase	0.0186831	0.338372	12.3548
GO:0009048	dosage compensation by inactivation of X chromosome	BRCA1	BRCA1	Breast cancer 1, early onset, isoform CRA_d	0.0186831	0.338372	12.3548
GO:0009048	dosage compensation by inactivation of X chromosome	SMCHD1	SMCHD1	Structural maintenance of chromosomes flexible hinge domain-containing protein 1	0.0186831	0.338372	12.3548
GO:0032876	negative regulation of DNA endoreduplication	STAG2	STAG2	Cohesin subunit SA-2	0.0186831	0.338372	12.3548
GO:0032876	negative regulation of DNA endoreduplication	SMC3	SMC3	cDNA, FLJ79494, highly similar to Structural maintenance of chromosome 3	0.0186831	0.338372	12.3548
GO:0043392	negative regulation of DNA binding	RSF1	RSF1	Remodeling and spacing factor 1	0.0193974	0.345403	4.26028
GO:0043392	negative regulation of DNA binding	ZFP90	ZFP90	Zinc finger protein 90 homolog	0.0193974	0.345403	4.26028
GO:0043392	negative regulation of DNA binding	ZNF462	ZNF462	cDNA FLJ54970, highly similar to Zinc finger protein 462	0.0193974	0.345403	4.26028
GO:0043392	negative regulation of DNA binding	JAK2	JAK2	Tyrosine-protein kinase JAK2	0.0193974	0.345403	4.26028
GO:0051225	spindle assembly	HAUS6	HAUS6	HAUS augmin-like complex subunit 6	0.0193974	0.345403	4.26028
GO:0051225	spindle assembly	CEP192	CEP192	Centrosomal protein of 192 kDa	0.0193974	0.345403	4.26028
GO:0051225	spindle assembly	DICER1	DICER1	Dicer1e	0.0193974	0.345403	4.26028
GO:0051225	spindle assembly	MAP9	MAP9	MAP9 protein	0.0193974	0.345403	4.26028
GO:0034138	toll-like receptor 3 signaling pathway	TAB2	TAB2	cDNA FLJ57993, highly similar to Mitogen-activated protein kinase kinase kinase7-interacting protein 2	0.0201606	0.356003	2.70262
GO:0034138	toll-like receptor 3 signaling pathway	RPS6KA3	RPS6KA3	cDNA FLJ56618, highly similar to Ribosomal protein S6 kinase alpha-3 (EC 2.7.11.1)	0.0201606	0.356003	2.70262
GO:0034138	toll-like receptor 3 signaling pathway	BIRC3	BIRC3	Baculoviral IAP repeat-containing protein 3	0.0201606	0.356003	2.70262
GO:0034138	toll-like receptor 3 signaling pathway	MAP2K4	MAP2K4	cDNA FLJ52538, highly similar to Dual specificity mitogen-activated proteinkinase kinase 4 (EC 2.7.12.2)	0.0201606	0.356003	2.70262
GO:0034138	toll-like receptor 3 signaling pathway	FOS	FOS	Proto-oncogene c-Fos	0.0201606	0.356003	2.70262
GO:0034138	toll-like receptor 3 signaling pathway	TAB3	TAB3	cDNA FLJ60687, highly similar to Mitogen-activated protein kinase kinase kinase7-interacting protein 3	0.0201606	0.356003	2.70262
GO:0034138	toll-like receptor 3 signaling pathway	MEF2A	MEF2A	cDNA FLJ75040, highly similar to Homo sapiens serum response factor-related protein, RSRFC9	0.0201606	0.356003	2.70262
GO:0007507	heart development	FOXP1	FOXP1	cDNA FLJ58267, highly similar to Forkhead box protein P1	0.0206452	0.359316	1.97799
GO:0007507	heart development	NF1	NF1	Neurofibromin 1 (Neurofibromatosis, von Recklinghausen disease, Watson disease), isoform CRA_a	0.0206452	0.359316	1.97799
GO:0007507	heart development	MED1	MED1	cDNA, FLJ94908, highly similar to Homo sapiens PPAR binding protein (PPARBP), mRNA	0.0206452	0.359316	1.97799
GO:0007507	heart development	TAB2	TAB2	cDNA FLJ57993, highly similar to Mitogen-activated protein kinase kinase kinase7-interacting protein 2	0.0206452	0.359316	1.97799
GO:0007507	heart development	SMAD2	SMAD2	Mothers against decapentaplegic homolog 2	0.0206452	0.359316	1.97799
GO:0007507	heart development	NRG1	NRG1	Pro-neuregulin-1, membrane-bound isoform	0.0206452	0.359316	1.97799
GO:0007507	heart development	NIPBL	NIPBL	NIPBL protein	0.0206452	0.359316	1.97799
GO:0007507	heart development	PBRM1	PBRM1	Protein polybromo-1	0.0206452	0.359316	1.97799
GO:0007507	heart development	RB1CC1	RB1CC1	cDNA FLJ56609, highly similar to RB1-inducible coiled-coil protein 1	0.0206452	0.359316	1.97799
GO:0007507	heart development	RBPJ	RBPJ	Recombining binding protein suppressor of hairless (Drosophila), isoform CRA_a	0.0206452	0.359316	1.97799
GO:0007507	heart development	MKL2	MKL2	Phosphatase and actin regulator	0.0206452	0.359316	1.97799
GO:0007507	heart development	PLCE1	PLCE1	cDNA FLJ53141, highly similar to Homo sapiens phospholipase C, epsilon 1 (PLCE1), mRNA	0.0206452	0.359316	1.97799
GO:0007507	heart development	MEF2A	MEF2A	cDNA FLJ75040, highly similar to Homo sapiens serum response factor-related protein, RSRFC9	0.0206452	0.359316	1.97799
GO:0022408	negative regulation of cell-cell adhesion	VEGFA	VEGFA	Vascular endothelial growth factor, isoform CRA_d	0.0206874	0.359316	5.79132
GO:0022408	negative regulation of cell-cell adhesion	ABL2	ABL2	Abelson tyrosine-protein kinase 2	0.0206874	0.359316	5.79132
GO:0022408	negative regulation of cell-cell adhesion	JAK2	JAK2	Tyrosine-protein kinase JAK2	0.0206874	0.359316	5.79132
GO:0031122	cytoplasmic microtubule organization	DST	DST	cDNA FLJ55162, highly similar to Bullous pemphigoid antigen 1 isoforms 1/2/3/4/5/8	0.0214467	0.369424	4.11827
GO:0031122	cytoplasmic microtubule organization	PCM1	PCM1	Pericentriolar material 1 protein	0.0214467	0.369424	4.11827
GO:0031122	cytoplasmic microtubule organization	FIGNL1	FIGNL1	cDNA FLJ14631 fis, clone NT2RP2000660, highly similar to Homo sapiens fidgetin-like 1 (FIGNL1), mRNA	0.0214467	0.369424	4.11827
GO:0031122	cytoplasmic microtubule organization	MACF1	MACF1	cDNA FLJ58849, highly similar to Microtubule-actin crosslinking factor 1, isoform 4	0.0214467	0.369424	4.11827
GO:0009612	response to mechanical stimulus	PIEZO2	PIEZO2	Piezo-type mechanosensitive ion channel component 2	0.021618	0.369424	2.94162
GO:0009612	response to mechanical stimulus	TXNIP	TXNIP	Thioredoxin interacting protein, isoform CRA_a	0.021618	0.369424	2.94162
GO:0009612	response to mechanical stimulus	RPS6KB1	RPS6KB1	Ribosomal protein S6 kinase beta-1	0.021618	0.369424	2.94162
GO:0009612	response to mechanical stimulus	FOSB	FOSB	FBJ murine osteosarcoma viral oncogene homolog B, isoform CRA_a	0.021618	0.369424	2.94162
GO:0009612	response to mechanical stimulus	FOS	FOS	Proto-oncogene c-Fos	0.021618	0.369424	2.94162
GO:0009612	response to mechanical stimulus	ITGA2	ITGA2	Integrin alpha-2	0.021618	0.369424	2.94162
GO:0006511	ubiquitin-dependent protein catabolic process	USP34	USP34	Ubiquitin carboxyl-terminal hydrolase 34	0.0218388	0.370211	2.02538
GO:0006511	ubiquitin-dependent protein catabolic process	USP16	USP16	cDNA FLJ57202, highly similar to Ubiquitin carboxyl-terminal hydrolase 16 (EC 3.1.2.15)	0.0218388	0.370211	2.02538
GO:0006511	ubiquitin-dependent protein catabolic process	USP24	USP24	Ubiquitin carboxyl-terminal hydrolase 24	0.0218388	0.370211	2.02538
GO:0006511	ubiquitin-dependent protein catabolic process	TTC3	TTC3	E3 ubiquitin-protein ligase TTC3	0.0218388	0.370211	2.02538
GO:0006511	ubiquitin-dependent protein catabolic process	BTRC	BTRC	cDNA, FLJ93955, highly similar to Homo sapiens beta-transducin repeat containing (BTRC), transcript variant 2, mRNA	0.0218388	0.370211	2.02538
GO:0006511	ubiquitin-dependent protein catabolic process	USP37	USP37	Ubiquitin carboxyl-terminal hydrolase 37	0.0218388	0.370211	2.02538
GO:0006511	ubiquitin-dependent protein catabolic process	USP45	USP45	Ubiquitinyl hydrolase 1	0.0218388	0.370211	2.02538
GO:0006511	ubiquitin-dependent protein catabolic process	UBR1	UBR1	E3 ubiquitin-protein ligase UBR1	0.0218388	0.370211	2.02538
GO:0006511	ubiquitin-dependent protein catabolic process	USP47	USP47	Ubiquitin carboxyl-terminal hydrolase 47	0.0218388	0.370211	2.02538
GO:0006511	ubiquitin-dependent protein catabolic process	DTL	DTL	Denticleless protein homolog	0.0218388	0.370211	2.02538
GO:0006511	ubiquitin-dependent protein catabolic process	USP53	USP53	Inactive ubiquitin carboxyl-terminal hydrolase 53	0.0218388	0.370211	2.02538
GO:0006511	ubiquitin-dependent protein catabolic process	CYLD	CYLD	Cylindromatosis (Turban tumor syndrome), isoform CRA_b	0.0218388	0.370211	2.02538
GO:0034166	toll-like receptor 10 signaling pathway	TAB2	TAB2	cDNA FLJ57993, highly similar to Mitogen-activated protein kinase kinase kinase7-interacting protein 2	0.0230307	0.384268	2.89566
GO:0034166	toll-like receptor 10 signaling pathway	RPS6KA3	RPS6KA3	cDNA FLJ56618, highly similar to Ribosomal protein S6 kinase alpha-3 (EC 2.7.11.1)	0.0230307	0.384268	2.89566
GO:0034166	toll-like receptor 10 signaling pathway	MAP2K4	MAP2K4	cDNA FLJ52538, highly similar to Dual specificity mitogen-activated proteinkinase kinase 4 (EC 2.7.12.2)	0.0230307	0.384268	2.89566
GO:0034166	toll-like receptor 10 signaling pathway	FOS	FOS	Proto-oncogene c-Fos	0.0230307	0.384268	2.89566
GO:0034166	toll-like receptor 10 signaling pathway	TAB3	TAB3	cDNA FLJ60687, highly similar to Mitogen-activated protein kinase kinase kinase7-interacting protein 3	0.0230307	0.384268	2.89566
GO:0034166	toll-like receptor 10 signaling pathway	MEF2A	MEF2A	cDNA FLJ75040, highly similar to Homo sapiens serum response factor-related protein, RSRFC9	0.0230307	0.384268	2.89566
GO:0034146	toll-like receptor 5 signaling pathway	TAB2	TAB2	cDNA FLJ57993, highly similar to Mitogen-activated protein kinase kinase kinase7-interacting protein 2	0.0230307	0.384268	2.89566
GO:0034146	toll-like receptor 5 signaling pathway	RPS6KA3	RPS6KA3	cDNA FLJ56618, highly similar to Ribosomal protein S6 kinase alpha-3 (EC 2.7.11.1)	0.0230307	0.384268	2.89566
GO:0034146	toll-like receptor 5 signaling pathway	MAP2K4	MAP2K4	cDNA FLJ52538, highly similar to Dual specificity mitogen-activated proteinkinase kinase 4 (EC 2.7.12.2)	0.0230307	0.384268	2.89566
GO:0034146	toll-like receptor 5 signaling pathway	FOS	FOS	Proto-oncogene c-Fos	0.0230307	0.384268	2.89566
GO:0034146	toll-like receptor 5 signaling pathway	TAB3	TAB3	cDNA FLJ60687, highly similar to Mitogen-activated protein kinase kinase kinase7-interacting protein 3	0.0230307	0.384268	2.89566
GO:0034146	toll-like receptor 5 signaling pathway	MEF2A	MEF2A	cDNA FLJ75040, highly similar to Homo sapiens serum response factor-related protein, RSRFC9	0.0230307	0.384268	2.89566
GO:0030224	monocyte differentiation	MED1	MED1	cDNA, FLJ94908, highly similar to Homo sapiens PPAR binding protein (PPARBP), mRNA	0.0237775	0.384622	5.45065
GO:0030224	monocyte differentiation	VEGFA	VEGFA	Vascular endothelial growth factor, isoform CRA_d	0.0237775	0.384622	5.45065
GO:0030224	monocyte differentiation	MEF2A	MEF2A	cDNA FLJ75040, highly similar to Homo sapiens serum response factor-related protein, RSRFC9	0.0237775	0.384622	5.45065
GO:0000729	DNA double-strand break processing	BLM	BLM	cDNA, FLJ95010, highly similar to Homo sapiens Bloom syndrome (BLM), mRNA	0.0243944	0.384622	10.2957
GO:0000729	DNA double-strand break processing	SMARCAD1	SMARCAD1	SWI/SNF-related matrix-associated actin-dependent regulator of chromatin subfamily A containing DEAD/H box 1	0.0243944	0.384622	10.2957
GO:0000018	regulation of DNA recombination	SMARCAD1	SMARCAD1	SWI/SNF-related matrix-associated actin-dependent regulator of chromatin subfamily A containing DEAD/H box 1	0.0243944	0.384622	10.2957
GO:0000018	regulation of DNA recombination	THOC1	THOC1	THO complex subunit 1	0.0243944	0.384622	10.2957
GO:0032680	regulation of tumor necrosis factor production	FOXP1	FOXP1	cDNA FLJ58267, highly similar to Forkhead box protein P1	0.0243944	0.384622	10.2957
GO:0032680	regulation of tumor necrosis factor production	TBC1D23	TBC1D23	cDNA FLJ35607 fis, clone SPLEN2009513	0.0243944	0.384622	10.2957
GO:2000323	negative regulation of glucocorticoid receptor signaling pathway	CLOCK	CLOCK	Circadian locomoter output cycles protein kaput	0.0243944	0.384622	10.2957
GO:2000323	negative regulation of glucocorticoid receptor signaling pathway	PER1	PER1	Period 1	0.0243944	0.384622	10.2957
GO:0010324	membrane invagination	FCHO2	FCHO2	FCHO2 protein	0.0243944	0.384622	10.2957
GO:0010324	membrane invagination	FNBP1L	FNBP1L	Formin-binding protein 1-like	0.0243944	0.384622	10.2957
GO:0046785	microtubule polymerization	MAP7D3	MAP7D3	MAP7 domain-containing protein 3	0.0243944	0.384622	10.2957
GO:0046785	microtubule polymerization	CENPJ	CENPJ	Centromere protein J	0.0243944	0.384622	10.2957
GO:0006406	mRNA export from nucleus	SMG1	SMG1	Serine/threonine-protein kinase SMG1	0.024504	0.384622	2.85111
[truncated: 3,888 more rows]

## Sheet: AllGene2GO
QueryID	QuerySymbol	Description	GOID	GOTerm	P-Value	Enrichment
[truncated: 5,330 more rows]
