# Supplementary material for: FH535, a β-catenin pathway inhibitor, represses pancreatic cancer xenograft growth and angiogenesis
Source: Oncotarget. 2016 Jun 13;7(30):47145–62. doi: 10.18632/oncotarget.9975 (PMC5216931; doi:10.18632/oncotarget.9975)
Supplement: Supplementary file 3 [file oncotarget-07-47145-s003.xls]

## Sheet: Sheet1
chr	start	end	length	summit	tags	(-10*log10(pvalue))	fold_enrichment	Symbol	Description	Location
chr1	564330	570448	6119	567460	361	168.07	4.23	LOC101928626	uncharacterized LOC101928626	gene_position:reverse Promoter DownStream Of Tss_Distance_to_Tss_is:59 Exon:exon_Position_Number_is:1 Distance_to_GeneEnd: -1570
chr1	564330	570448	6119	567460	361	168.07	4.23	MTND1P23	MT-ND1 pseudogene 23	gene_position:forward Proximal Promoter_Distance_to_Tss_is:112 Distance_to_GeneEnd: -490
chr1	2584428	2587717	3290	2586238	42	55.78	5.93	TTC34	tetratricopeptide repeat domain 34	gene_position:reverse Distance_to_Tss_is:121802 Intron_intron_Position_Number_is:4 Distance_to_GeneEnd: -11621
chr1	6906761	6907705	945	6907514	10	52.71	12.39	CAMTA1	Calmodulin-binding transcription activator 1	gene_position:forward Distance_to_Tss_is:61377 Intron_intron_Position_Number_is:3 Distance_to_GeneEnd: -923005
chr1	10237237	10237847	611	10237421	8	52.2	12.39	UBE4B	cDNA FLJ50370, highly similar to Ubiquitin conjugation factor E4 B	gene_position:forward Distance_to_Tss_is:144196 Intron_intron_Position_Number_is:24 Distance_to_GeneEnd: -4060
chr1	10469667	10470245	579	10469858	8	52.68	16.67	XM_005263471.1		gene_position:forward Distance_to_Tss_is:10783 Intron_intron_Position_Number_is:5 Distance_to_GeneEnd: -10898
chr1	11968072	11969113	1042	11968269	18	61.18	9.78	RNU5E-1	RNA, U5E small nuclear 1	gene_position:forward Proximal Promoter_Distance_to_Tss_is:139 Distance_to_GeneEnd: -257
chr1	12239050	12239469	420	12239287	9	59.25	12.9	TNFRSF1B	Tumor necrosis factor receptor superfamily member 1B	gene_position:forward Distance_to_Tss_is:11990 Intron_intron_Position_Number_is:1 Distance_to_GeneEnd: -30227
chr1	15682539	15682990	452	15682791	13	104.34	23.08	FHAD1	KIAA1937 protein	gene_position:forward Distance_to_Tss_is:108809 Intron_intron_Position_Number_is:20 Distance_to_GeneEnd: -42228
chr1	17222360	17223037	678	17222850	21	91.97	9.84	XM_005246051.1		gene_position:reverse Promoter DownStream Of Tss_Distance_to_Tss_is:116 Exon:exon_Position_Number_is:1 Distance_to_GeneEnd: -7327
chr1	17222360	17223037	678	17222850	21	91.97	9.84	RNU1-2	RNA, U1 small nuclear 2	gene_position:forward Proximal Promoter_Distance_to_Tss_is:115 Distance_to_GeneEnd: -278
chr1	17584600	17585056	457	17584871	8	62.35	17.34	PADI3	Protein-arginine deiminase type-3	gene_position:forward Distance_to_Tss_is:9007 Intron_intron_Position_Number_is:1 Distance_to_GeneEnd: -26128
chr1	21558182	21558409	228	21558296	5	67.11	12.39	ECE1	Endothelin converting enzyme 1, isoform CRA_a	gene_position:reverse Distance_to_Tss_is:113852 Intron_intron_Position_Number_is:14 Distance_to_GeneEnd: -14442
chr1	22973407	22973801	395	22973604	7	56.59	17.34	XM_005245983.1		gene_position:forward Distance_to_Tss_is:3438 Intron_intron_Position_Number_is:2 Distance_to_GeneEnd: -1196
chr1	23132698	23133393	696	23132995	9	56.35	14.86	XM_005245775.1		gene_position:forward Distance_to_Tss_is:95435 Intron_intron_Position_Number_is:3 Distance_to_GeneEnd: -109122
chr1	24265875	24266516	642	24266118	8	50.5	9.91	CNR2	Cannabinoid receptor 2 (Macrophage), isoform CRA_a	gene_position:reverse Distance_to_Tss_is:19674 Intron_intron_Position_Number_is:2 Distance_to_GeneEnd: -68870
chr1	24647278	24649536	2259	24648334	22	50.23	10	GRHL3	Grainyhead-like protein 3 homolog	gene_position:forward Promoter DownStream Of Tss_Distance_to_Tss_is:1466 Intron_intron_Position_Number_is:1 Distance_to_GeneEnd: -43694
chr1	24690997	24692290	1294	24692101	15	58.46	8.93	GRHL3	Grainyhead-like protein 3 homolog	gene_position:forward Distance_to_Tss_is:45185 Distance_to_GeneEnd: 25
chr1	24690997	24692290	1294	24692101	15	58.46	8.93	STPG1	O(6)-methylguanine-induced apoptosis 2	gene_position:reverse Distance_to_Tss_is:50590 Intron_intron_Position_Number_is:7 Distance_to_GeneEnd: -7508
chr1	36555014	36555981	968	36555316	12	63.81	11.36	ADPRHL2	cDNA FLJ51852, highly similar to Homo sapiens ADP-ribosylhydrolase like 2 (ADPRHL2), mRNA	gene_position:forward Promoter DownStream Of Tss_Distance_to_Tss_is:561 Intron_intron_Position_Number_is:1 Distance_to_GeneEnd: -4519
chr1	37278447	37278927	481	37278750	7	50.81	14.86	GRIK3	Glutamate receptor ionotropic, kainate 3	gene_position:reverse Distance_to_Tss_is:221397 Intron_intron_Position_Number_is:13 Distance_to_GeneEnd: -17319
chr1	37974835	37975109	275	37974972	5	55.34	11.9	MEAF6	Chromatin modification-related protein MEAF6	gene_position:reverse Distance_to_Tss_is:5585 Intron_intron_Position_Number_is:4 Distance_to_GeneEnd: -19274
chr1	39582542	39583355	814	39583082	15	60.37	11.63	MACF1	cDNA FLJ58849, highly similar to Microtubule-actin crosslinking factor 1, isoform 4	gene_position:forward Distance_to_Tss_is:32703 Intron_intron_Position_Number_is:1 Distance_to_GeneEnd: -370268
chr1	39648983	39649895	913	39649523	12	55.19	12.5	MACF1	cDNA FLJ58849, highly similar to Microtubule-actin crosslinking factor 1, isoform 4	gene_position:forward Distance_to_Tss_is:99144 Intron_intron_Position_Number_is:1 Distance_to_GeneEnd: -303827
chr1	39669902	39670699	798	39670502	12	56.72	9.68	MACF1	cDNA FLJ58849, highly similar to Microtubule-actin crosslinking factor 1, isoform 4	gene_position:forward Distance_to_Tss_is:120063 Intron_intron_Position_Number_is:1 Distance_to_GeneEnd: -282908
chr1	39853160	39853516	357	39853338	9	72.06	15	MACF1	cDNA FLJ58849, highly similar to Microtubule-actin crosslinking factor 1, isoform 4	gene_position:forward Distance_to_Tss_is:303321 Exon:exon_Position_Number_is:52 Distance_to_GeneEnd: -99650
chr1	42081118	42081388	271	42081253	5	56.59	12.39	HIVEP3	Transcription factor HIVEP3	gene_position:reverse Distance_to_Tss_is:303260 Intron_intron_Position_Number_is:3 Distance_to_GeneEnd: -109082
chr1	45187020	45187556	537	45187208	10	74.74	14.29	C1orf228	chromosome 1 open reading frame 228	gene_position:forward Distance_to_Tss_is:46650 Intron_intron_Position_Number_is:6 Distance_to_GeneEnd: -4241
chr1	45196536	45197200	665	45196822	10	53.68	10.71	RNU5D-1	RNA, U5D small nuclear 1	gene_position:reverse Proximal Promoter_Distance_to_Tss_is:304 Distance_to_GeneEnd: 205
chr1	54642257	54642581	325	54642419	6	56.59	14.86	CYB5RL	NADH-cytochrome b5 reductase-like	gene_position:reverse Distance_to_Tss_is:23489 Intron_intron_Position_Number_is:7 Distance_to_GeneEnd: -4248
chr1	55321672	55322421	750	55322232	12	59.63	12.9	DHCR24	cDNA FLJ58891, highly similar to 24-dehydrocholesterol reductase (EC 1.3.1.-)	gene_position:reverse Distance_to_Tss_is:31249 Intron_intron_Position_Number_is:6 Distance_to_GeneEnd: -6372
chr1	57154001	57154803	803	57154363	21	104.54	14.77	PRKAA2	5'-AMP-activated protein kinase catalytic subunit alpha-2	gene_position:forward Distance_to_Tss_is:43011 Intron_intron_Position_Number_is:2 Distance_to_GeneEnd: -27007
chr1	58965394	58966368	975	58965673	11	59.37	12.39	XM_005270423.1		gene_position:reverse Distance_to_Tss_is:47075 Intron_intron_Position_Number_is:8 Distance_to_GeneEnd: -84342
chr1	59350915	59351527	613	59351232	12	56.83	14.71	LINC01135	long intergenic non-protein coding RNA 1135	gene_position:forward Distance_to_Tss_is:100092 Intron_intron_Position_Number_is:1 Distance_to_GeneEnd: -14469
chr1	60022449	60023008	560	60022688	18	140.19	19.64	FGGY	cDNA FLJ33249 fis, clone ASTRO2005081, weakly similar to sugar kinase YDR109C (EC 2.7.1.-)	gene_position:forward Distance_to_Tss_is:259824 Intron_intron_Position_Number_is:8 Distance_to_GeneEnd: -205953
chr1	66683658	66684181	524	66684008	8	57.52	14.86	PDE4B	cDNA FLJ56619, highly similar to cAMP-specific 3',5'-cyclic phosphodiesterase4B (EC 3.1.4.17)	gene_position:forward Distance_to_Tss_is:425465 Intron_intron_Position_Number_is:3 Distance_to_GeneEnd: -156604
chr1	66815684	66816315	632	66815975	21	117.14	17.44	PDE4B	cDNA FLJ56619, highly similar to cAMP-specific 3',5'-cyclic phosphodiesterase4B (EC 3.1.4.17)	gene_position:forward Distance_to_Tss_is:557491 Intron_intron_Position_Number_is:8 Distance_to_GeneEnd: -24578
chr1	67384550	67384821	272	67384686	5	56.59	12.39	WDR78	WD repeat-containing protein 78	gene_position:reverse Distance_to_Tss_is:6357 Intron_intron_Position_Number_is:1 Distance_to_GeneEnd: -105982
chr1	84621541	84622806	1266	84622084	19	60.57	13.1	PRKACB	cAMP-dependent protein kinase catalytic subunit beta isoform 2	gene_position:forward Distance_to_Tss_is:77796 Intron_intron_Position_Number_is:1 Distance_to_GeneEnd: -82640
chr1	84813654	84814166	513	84813845	9	59.83	14	SAMD13	sterile alpha motif domain containing 13	gene_position:forward Distance_to_Tss_is:49605 Intron_intron_Position_Number_is:3 Distance_to_GeneEnd: -2827
chr1	84831072	84832352	1281	84831620	25	98.46	14.29	UOX	urate oxidase, pseudogene	gene_position:reverse Distance_to_Tss_is:32504 Exon:exon_Position_Number_is:9 Distance_to_GeneEnd: -431
chr1	85039442	85040013	572	85039586	8	54.47	12.39	XM_005270500.1		gene_position:reverse Distance_to_Tss_is:8597 Intron_intron_Position_Number_is:1 Distance_to_GeneEnd: -20638
chr1	85312717	85313638	922	85313307	10	53.7	12.39	LPAR3	G-protein coupled receptor EDG-7	gene_position:reverse Distance_to_Tss_is:46179 Intron_intron_Position_Number_is:2 Distance_to_GeneEnd: -33631
chr1	89188150	89188760	611	89188407	8	52.2	14.86	PKN2	Serine/threonine-protein kinase N2	gene_position:forward Distance_to_Tss_is:38228 Intron_intron_Position_Number_is:1 Distance_to_GeneEnd: -113788
chr1	91852643	91853549	907	91852966	36	202.06	20.19	HFM1	Probable ATP-dependent DNA helicase HFM1	gene_position:reverse Distance_to_Tss_is:17783 Intron_intron_Position_Number_is:4 Distance_to_GeneEnd: -126320
chr1	92840892	92841114	223	92841003	4	56.59	9.91	RPAP2	Putative RNA polymerase II subunit B1 CTD phosphatase RPAP2	gene_position:forward Distance_to_Tss_is:76370 Intron_intron_Position_Number_is:11 Distance_to_GeneEnd: -12840
chr1	94203511	94204286	776	94203870	10	57.22	9.09	BCAR3	cDNA FLJ14879 fis, clone PLACE1003353, highly similar to Breast cancer anti-estrogen resistance protein 3	gene_position:reverse Distance_to_Tss_is:109195 Intron_intron_Position_Number_is:2 Distance_to_GeneEnd: -176168
chr1	94483099	94483731	633	94483233	8	50.98	9.91	ABCA4	cDNA FLJ60576, highly similar to Retinal-specific ATP-binding cassettetransporter	gene_position:reverse Distance_to_Tss_is:103606 Intron_intron_Position_Number_is:36 Distance_to_GeneEnd: -24706
chr1	110886447	110886933	487	110886638	8	58.7	16.67	RBM15	Putative RNA-binding protein 15	gene_position:forward Distance_to_Tss_is:4502 Intron_intron_Position_Number_is:1 Distance_to_GeneEnd: -2856
chr1	114026122	114026836	715	114026591	9	55.33	12.39	MAGI3	Membrane associated guanylate kinase, WW and PDZ domain containing 3, isoform CRA_b	gene_position:forward Distance_to_Tss_is:93035 Intron_intron_Position_Number_is:1 Distance_to_GeneEnd: -202423
chr1	144094358	144095285	928	144094545	11	52.18	8	SRGAP2B	SLIT-ROBO Rho GTPase-activating protein 2B	gene_position:forward Distance_to_Tss_is:178461 Intron_intron_Position_Number_is:3 Distance_to_GeneEnd: -68
chr1	145968990	145969554	565	145969397	12	71.76	10.94	RNVU1-7	RNA, variant U1 small nuclear 7	gene_position:reverse Proximal Promoter_Distance_to_Tss_is:443 Distance_to_GeneEnd: 280
chr1	147510787	147511330	544	147511107	11	70.95	14.29	NR_030723.1		gene_position:reverse Proximal Promoter_Distance_to_Tss_is:380 Distance_to_GeneEnd: 217
chr1	148241400	148241788	389	148241594	10	69.29	15.62	LOC101060170	uncharacterized LOC101060170	gene_position:forward Proximal Promoter_Distance_to_Tss_is:1300 Distance_to_GeneEnd: -6727
chr1	149222725	149224640	1916	149224041	25	58.6	12.22	RNVU1-18	RNA, variant U1 small nuclear 18	gene_position:reverse Distal Promoter_Distance_to_Tss_is:1496 Distance_to_GeneEnd: 1333
chr1	150549873	150550843	971	150550433	14	65.12	13.79	MCL1	cDNA FLJ50136, highly similar to Induced myeloid leukemia cell differentiation protein Mcl-1	gene_position:reverse Distance_to_Tss_is:2341 Exon:exon_Position_Number_is:3 Distance_to_GeneEnd: -2846
chr1	156185699	156187027	1329	156186410	23	94.63	19.44	PMF1-BGLAP	PMF1-BGLAP readthrough	gene_position:forward Distance_to_Tss_is:2920 Intron_intron_Position_Number_is:1 Distance_to_GeneEnd: -27424
chr1	156945664	156946153	490	156946005	7	50.24	14.86	XM_005245632.1		gene_position:reverse Distance_to_Tss_is:69848 Intron_intron_Position_Number_is:7 Distance_to_GeneEnd: -41032
chr1	157975329	157975668	340	157975499	6	55.34	14.29	KIRREL	Kin of IRRE-like protein 1	gene_position:forward Distance_to_Tss_is:12266 Intron_intron_Position_Number_is:1 Distance_to_GeneEnd: -90517
chr1	159797962	159798892	931	159798155	11	61.42	14.86	SLAMF8	SLAM family member 8	gene_position:forward Distance_to_Tss_is:1522 Intron_intron_Position_Number_is:1 Distance_to_GeneEnd: -9320
chr1	162660632	162661018	387	162660825	8	58.11	15.38	DDR2	Discoidin domain receptor family, member 2, isoform CRA_a	gene_position:forward Distance_to_Tss_is:58404 Intron_intron_Position_Number_is:2 Distance_to_GeneEnd: -89623
chr1	164717303	164717988	686	164717668	12	80.77	20.45	PBX1	Pre-B-cell leukemia transcription factor 1, isoform CRA_b	gene_position:forward Distance_to_Tss_is:188706 Intron_intron_Position_Number_is:2 Distance_to_GeneEnd: -103764
chr1	168374934	168375771	838	168375458	26	122.24	18.52	LOC100505918	uncharacterized LOC100505918	gene_position:reverse Distance_to_Tss_is:16960 Intron_intron_Position_Number_is:3 Distance_to_GeneEnd: -5508
chr1	169093994	169094843	850	169094157	10	57.02	9.91	ATP1B1	ATPase, Na+/K+ transporting, beta 1 polypeptide, isoform CRA_a	gene_position:forward Distance_to_Tss_is:18047 Intron_intron_Position_Number_is:2 Distance_to_GeneEnd: -7966
chr1	169243119	169244436	1318	169243658	12	51.55	7.14	NME7	Non-metastatic cells 7, protein expressed in (Nucleoside-diphosphate kinase), isoform CRA_b	gene_position:reverse Distance_to_Tss_is:93920 Intron_intron_Position_Number_is:5 Distance_to_GeneEnd: -141861
chr1	172250966	172251748	783	172251378	9	51.92	9.91	DNM3	cDNA FLJ31717 fis, clone NT2RI2006640, highly similar to Dynamin-3 (EC 3.6.5.5)	gene_position:forward Distance_to_Tss_is:440331 Intron_intron_Position_Number_is:16 Distance_to_GeneEnd: -136640
chr1	174675033	174675307	275	174675170	5	56.59	12.39	RABGAP1L	Rab GTPase-activating protein 1-like	gene_position:forward Distance_to_Tss_is:546481 Intron_intron_Position_Number_is:17 Distance_to_GeneEnd: -289412
chr1	175138424	175139211	788	175138706	13	68.37	18.97	KIAA0040	KIAA0040	gene_position:reverse Distance_to_Tss_is:23805 Intron_intron_Position_Number_is:3 Distance_to_GeneEnd: -12301
chr1	186146320	186146655	336	186146488	6	56.59	14.86	HMCN1	Hemicentin-1	gene_position:forward Distance_to_Tss_is:442637 Intron_intron_Position_Number_is:103 Distance_to_GeneEnd: -13765
chr1	197229822	197230488	667	197230093	9	56.46	16.67	CRB1	Protein crumbs homolog 1	gene_position:forward Distance_to_Tss_is:59230 Intron_intron_Position_Number_is:1 Distance_to_GeneEnd: -217763
chr1	212237690	212238017	328	212237854	6	56.59	14.86	DTL	Denticleless protein homolog	gene_position:forward Distance_to_Tss_is:28771 Intron_intron_Position_Number_is:6 Distance_to_GeneEnd: -40497
chr1	213349527	213350072	546	213349761	14	88.4	13.24	RPS6KC1	cDNA FLJ61257, highly similar to Ribosomal protein S6 kinase delta-1 (EC 2.7.11.1)	gene_position:forward Distance_to_Tss_is:124939 Intron_intron_Position_Number_is:6 Distance_to_GeneEnd: -97281
chr1	218550575	218551228	654	218550769	11	62.47	21.74	TGFB2	cDNA, FLJ93591, highly similar to Homo sapiens transforming growth factor, beta 2 (TGFB2), mRNA	gene_position:forward Distance_to_Tss_is:31899 Intron_intron_Position_Number_is:2 Distance_to_GeneEnd: -67386
chr1	219615661	219616297	637	219616111	8	50.77	9.91	LOC101929713	uncharacterized LOC101929713	gene_position:forward Distance_to_Tss_is:10271 Exon:exon_Position_Number_is:2 Distance_to_GeneEnd: -3161
chr1	223816367	223816803	437	223816617	7	51.11	11.36	CAPN8	Calpain-8	gene_position:reverse Distance_to_Tss_is:37069 Exon:exon_Position_Number_is:3 Distance_to_GeneEnd: -101395
chr1	223959788	223960177	390	223959983	12	99.91	23.08	CAPN2	cDNA, FLJ96158, highly similar to Homo sapiens calpain 2, (m/II) large subunit (CAPN2), mRNA	gene_position:forward Distance_to_Tss_is:70493 Intron_intron_Position_Number_is:19 Distance_to_GeneEnd: -3932
chr1	224201164	224201660	497	224201474	9	67.84	16.67	XM_005273366.1		gene_position:reverse Distance_to_Tss_is:21974 Intron_intron_Position_Number_is:3 Distance_to_GeneEnd: -84748
chr1	225357643	225358232	590	225357833	9	50.28	8.93	DNAH14	Dynein heavy chain 14, axonemal	gene_position:forward Distance_to_Tss_is:240287 Intron_intron_Position_Number_is:35 Distance_to_GeneEnd: -229353
chr1	225696288	225696775	488	225696476	7	50.36	14.86	ENAH	cDNA FLJ77490, highly similar to Homo sapiens enabled homolog (Drosophila) (ENAH), transcript variant 2, mRNA	gene_position:reverse Distance_to_Tss_is:144557 Intron_intron_Position_Number_is:10 Distance_to_GeneEnd: -21754
chr1	231375715	231377387	1673	231377176	17	52.44	10	C1orf131	Uncharacterized protein C1orf131	gene_position:reverse Promoter DownStream Of Tss_Distance_to_Tss_is:1218 Intron_intron_Position_Number_is:1 Distance_to_GeneEnd: -16206
chr1	231375715	231377387	1673	231377176	17	52.44	10	GNPAT	cDNA, FLJ94903, highly similar to Homo sapiens glyceronephosphate O-acyltransferase (GNPAT), mRNA	gene_position:forward Proximal Promoter_Distance_to_Tss_is:1204 Distance_to_GeneEnd: -38004
chr1	232749544	232750191	648	232749680	9	51	12	SIPA1L2	SIPA1L2 protein	gene_position:reverse Distance_to_Tss_is:16363 Intron_intron_Position_Number_is:1 Distance_to_GeneEnd: -215833
chr1	234426976	234427726	751	234427498	9	53.48	9.91	SLC35F3	Putative thiamine transporter SLC35F3	gene_position:forward Distance_to_Tss_is:386297 Intron_intron_Position_Number_is:3 Distance_to_GeneEnd: -33286
chr1	235942391	235943237	847	235942854	10	53.65	13.64	LYST	Lysosomal-trafficking regulator	gene_position:reverse Distance_to_Tss_is:104583 Intron_intron_Position_Number_is:16 Distance_to_GeneEnd: -118052
chr1	249167865	249169091	1227	249168275	16	50.82	7.89	TRL-CAA4-1	transfer RNA-Leu (CAA) 4-1	gene_position:forward Proximal Promoter_Distance_to_Tss_is:249 Distance_to_GeneEnd: -294
chr10	447617	449730	2114	448812	20	52.58	6.45	DIP2C	cDNA FLJ44075 fis, clone TESTI4038339, highly similar to Disco-interacting protein 2 homolog C	gene_position:reverse Distance_to_Tss_is:287991 Intron_intron_Position_Number_is:9 Distance_to_GeneEnd: -127487
chr10	1281956	1282437	482	1282164	8	60.46	14.86	ADARB2	ADARB2 protein	gene_position:reverse Distance_to_Tss_is:497714 Intron_intron_Position_Number_is:5 Distance_to_GeneEnd: -58703
chr10	11312674	11312996	323	11312835	6	53.88	13.64	CELF2	cDNA, FLJ94762, highly similar to Homo sapiens CUG triplet repeat, RNA binding protein 2 (CUGBP2),mRNA	gene_position:forward Distance_to_Tss_is:473823 Exon:exon_Position_Number_is:9 Distance_to_GeneEnd: -60585
chr10	23306726	23307308	583	23307112	8	53.81	14.86	ARMC3	Armadillo repeat-containing protein 3	gene_position:forward Distance_to_Tss_is:89769 Intron_intron_Position_Number_is:15 Distance_to_GeneEnd: -20726
chr10	28407816	28408683	868	28408309	20	79.67	10.78	MPP7	MAGUK p55 subfamily member 7	gene_position:reverse Distance_to_Tss_is:184137 Intron_intron_Position_Number_is:11 Distance_to_GeneEnd: -67894
chr10	28506398	28507600	1203	28506960	20	62.37	10.64	MPP7	MAGUK p55 subfamily member 7	gene_position:reverse Distance_to_Tss_is:85555 Intron_intron_Position_Number_is:2 Distance_to_GeneEnd: -166476
chr10	33237274	33237837	564	33237609	9	62.9	14.29	ITGB1	Integrin beta-1	gene_position:reverse Distance_to_Tss_is:10019 Intron_intron_Position_Number_is:1 Distance_to_GeneEnd: -48028
chr10	37497083	37497423	341	37497253	6	56.59	14.86	ANKRD30A	Ankyrin repeat domain-containing protein 30A	gene_position:forward Distance_to_Tss_is:82298 Intron_intron_Position_Number_is:31 Distance_to_GeneEnd: -24412
chr10	43739422	43740179	758	43739603	10	60.11	11.9	RASGEF1A	cDNA FLJ45524 fis, clone BRTHA2026290, highly similar to Homo sapiens RasGEF domain family, member 1A (RASGEF1A), mRNA	gene_position:reverse Distance_to_Tss_is:22945 Intron_intron_Position_Number_is:1 Distance_to_GeneEnd: -49438
chr10	51498390	51499278	889	51499116	10	55.18	9.91	XM_005270305.1		gene_position:forward Distance_to_Tss_is:126994 Intron_intron_Position_Number_is:4 Distance_to_GeneEnd: -236065
chr10	52271559	52272347	789	52271867	10	51.36	10	SGMS1	cDNA FLJ59704, highly similar to Phosphatidylcholine:ceramide cholinephosphotransferase 1 (EC 2.7.-.-)	gene_position:reverse Distance_to_Tss_is:112178 Intron_intron_Position_Number_is:3 Distance_to_GeneEnd: -206214
chr10	54028043	54028680	638	54028512	8	50.72	9.91	PRKG1	cDNA FLJ58408, highly similar to cGMP-dependent protein kinase 1, alphaisozyme (EC 2.7.11.12)	gene_position:forward Distance_to_Tss_is:1277132 Intron_intron_Position_Number_is:10 Distance_to_GeneEnd: -30067
chr10	64004282	64005450	1169	64005036	11	51.46	9.91	XM_005269610.1		gene_position:reverse Distance_to_Tss_is:24288 Intron_intron_Position_Number_is:3 Distance_to_GeneEnd: -61488
chr10	64122775	64123478	704	64122940	9	55.92	12.39	XR_246118.1		gene_position:reverse Distance_to_Tss_is:12111 Intron_intron_Position_Number_is:1 Distance_to_GeneEnd: -23428
chr10	64314354	64315062	709	64314901	10	64.56	14.86	ZNF365	Protein ZNF365	gene_position:forward Distance_to_Tss_is:180438 Intron_intron_Position_Number_is:4 Distance_to_GeneEnd: -117417
chr10	72983545	72984012	468	72983731	8	61.5	14.86	UNC5B	Netrin receptor UNC5B	gene_position:forward Distance_to_Tss_is:11253 Intron_intron_Position_Number_is:1 Distance_to_GeneEnd: -79090
chr10	73019971	73021257	1287	73020525	13	61.83	9.91	UNC5B	Netrin receptor UNC5B	gene_position:forward Distance_to_Tss_is:47679 Intron_intron_Position_Number_is:1 Distance_to_GeneEnd: -42664
chr10	73929561	73930443	883	73930159	12	52.05	12.9	ASCC1	Activating signal cointegrator 1 complex subunit 1, isoform CRA_a	gene_position:reverse Distance_to_Tss_is:46638 Intron_intron_Position_Number_is:5 Distance_to_GeneEnd: -73771
chr10	77164893	77165524	632	77165147	16	90.64	17.11	ZNF503-AS2	ZNF503 antisense RNA 2	gene_position:forward Distance_to_Tss_is:3607 Intron_intron_Position_Number_is:1 Distance_to_GeneEnd: -3847
chr10	77258054	77258952	899	77258463	24	119.07	15.91	C10orf11	Leucine-rich repeat-containing protein C10orf11	gene_position:forward Distance_to_Tss_is:66837 Intron_intron_Position_Number_is:2 Distance_to_GeneEnd: -1059079
chr10	77810749	77811368	620	77811066	20	145.45	22.58	C10orf11	Leucine-rich repeat-containing protein C10orf11	gene_position:forward Distance_to_Tss_is:619532 Intron_intron_Position_Number_is:4 Distance_to_GeneEnd: -506384
chr10	79230826	79232029	1204	79231237	11	50.2	7.43	KCNMA1	Calcium-activated potassium channel subunit alpha-1	gene_position:reverse Distance_to_Tss_is:166751 Intron_intron_Position_Number_is:1 Distance_to_GeneEnd: -601467
chr10	79395197	79395981	785	79395808	9	51.83	12.39	KCNMA1	Calcium-activated potassium channel subunit alpha-1	gene_position:reverse Distance_to_Tss_is:2380 Intron_intron_Position_Number_is:1 Distance_to_GeneEnd: -765838
chr10	88730949	88731868	920	88731327	14	64.44	11.29	XM_005269519.1		gene_position:forward Distance_to_Tss_is:2710 Intron_intron_Position_Number_is:2 Distance_to_GeneEnd: -38757
chr10	95720351	95720902	552	95720643	8	55.71	9.91	PIPSL	Putative PIP5K1A and PSMD4-like protein	gene_position:reverse Promoter DownStream Of Tss_Distance_to_Tss_is:1321 Exon:exon_Position_Number_is:1 Distance_to_GeneEnd: -2454
chr10	100185549	100186169	621	100185720	9	60.71	12.39	HPS1	Hermansky-Pudlak syndrome 1 protein	gene_position:reverse Distance_to_Tss_is:21171 Intron_intron_Position_Number_is:12 Distance_to_GeneEnd: -9580
chr10	101690725	101691400	676	101691128	14	53.48	8.65	DNMBP	cDNA FLJ46735 fis, clone TRACH3020605, highly similar to Dynamin-binding protein	gene_position:reverse Distance_to_Tss_is:78951 Intron_intron_Position_Number_is:4 Distance_to_GeneEnd: -55391
chr10	102855196	102856108	913	102855589	10	54.1	12.39	TLX1NB	TLX1 neighbor	gene_position:reverse Distance_to_Tss_is:35707 Intron_intron_Position_Number_is:2 Distance_to_GeneEnd: -6118
chr10	102949946	102951162	1217	102950990	15	56.26	12.9	LINC01514	long intergenic non-protein coding RNA 1514	gene_position:forward Distance_to_Tss_is:13866 Intron_intron_Position_Number_is:3 Distance_to_GeneEnd: -3958
chr10	103124167	103124853	687	103124661	16	79.06	16.67	BTRC	cDNA, FLJ93955, highly similar to Homo sapiens beta-transducin repeat containing (BTRC), transcript variant 2, mRNA	gene_position:forward Distance_to_Tss_is:10377 Intron_intron_Position_Number_is:1 Distance_to_GeneEnd: -192911
chr10	104952661	104954106	1446	104953686	19	53.61	7.32	NT5C2	cDNA FLJ75877, highly similar to Homo sapiens 5'-nucleotidase, cytosolic II (NT5C2), mRNA	gene_position:reverse Promoter DownStream Of Tss_Distance_to_Tss_is:402 Intron_intron_Position_Number_is:1 Distance_to_GeneEnd: -104887
chr10	105654650	105656600	1951	105655286	39	103.25	15.25	OBFC1	CST complex subunit STN1	gene_position:reverse Distance_to_Tss_is:23395 Intron_intron_Position_Number_is:7 Distance_to_GeneEnd: -17334
chr10	106967736	106968208	473	106968018	8	61.13	17.34	SORCS3	cDNA FLJ50313, highly similar to VPS10 domain-containing receptor SorCS3	gene_position:forward Distance_to_Tss_is:566877 Intron_intron_Position_Number_is:16 Distance_to_GeneEnd: -57257
chr10	114091591	114092998	1408	114092520	36	124.09	15.83	GUCY2GP	guanylate cyclase 2G, pseudogene	gene_position:reverse Distance_to_Tss_is:24762 Intron_intron_Position_Number_is:10 Distance_to_GeneEnd: -23655
chr10	114139683	114140436	754	114139981	15	63.35	11.36	ACSL5	cDNA FLJ52792, highly similar to Long-chain-fatty-acid--CoA ligase 5 (EC 6.2.1.3)	gene_position:forward Distance_to_Tss_is:5767 Intron_intron_Position_Number_is:1 Distance_to_GeneEnd: -48455
chr10	114149094	114149686	593	114149437	16	100.09	18.57	ACSL5	cDNA FLJ52792, highly similar to Long-chain-fatty-acid--CoA ligase 5 (EC 6.2.1.3)	gene_position:forward Distance_to_Tss_is:15178 Intron_intron_Position_Number_is:1 Distance_to_GeneEnd: -39044
chr10	114163940	114165080	1141	114164557	16	53.41	12.82	ACSL5	cDNA FLJ52792, highly similar to Long-chain-fatty-acid--CoA ligase 5 (EC 6.2.1.3)	gene_position:forward Distance_to_Tss_is:30024 Intron_intron_Position_Number_is:3 Distance_to_GeneEnd: -24198
chr10	114250018	114250664	647	114250469	24	152.41	24.42	VTI1A	Vesicle transport through interaction with t-SNAREs homolog 1A	gene_position:forward Distance_to_Tss_is:43262 Intron_intron_Position_Number_is:3 Distance_to_GeneEnd: -328485
chr10	114277910	114279608	1699	114279148	52	137.27	15.91	VTI1A	Vesicle transport through interaction with t-SNAREs homolog 1A	gene_position:forward Distance_to_Tss_is:71154 Intron_intron_Position_Number_is:3 Distance_to_GeneEnd: -300593
chr10	114295921	114296926	1006	114296521	40	184	22.39	VTI1A	Vesicle transport through interaction with t-SNAREs homolog 1A	gene_position:forward Distance_to_Tss_is:89165 Intron_intron_Position_Number_is:4 Distance_to_GeneEnd: -282582
chr10	114852997	114854284	1288	114853538	18	52.28	6.98	XM_005270081.1		gene_position:forward Distance_to_Tss_is:143019 Intron_intron_Position_Number_is:5 Distance_to_GeneEnd: -74440
chr10	116385476	116386005	530	116385817	9	50.48	9.68	ABLIM1	cDNA FLJ36152 fis, clone TESTI2025403, highly similar to Actin-binding LIM protein 1	gene_position:reverse Distance_to_Tss_is:59286 Intron_intron_Position_Number_is:1 Distance_to_GeneEnd: -194605
chr10	117507329	117507928	600	117507686	8	51.46	14.29	ATRNL1	cDNA FLJ50149, highly similar to Homo sapiens attractin-like 1 (ATRNL1), mRNA	gene_position:forward Distance_to_Tss_is:654205 Intron_intron_Position_Number_is:27 Distance_to_GeneEnd: -201167
chr10	119018200	119018618	419	119018462	7	51.04	13.04	SLC18A2	Synaptic vesicular amine transporter	gene_position:forward Distance_to_Tss_is:17616 Intron_intron_Position_Number_is:10 Distance_to_GeneEnd: -20741
chr10	120457731	120458350	620	120458162	12	61.56	11.11	CACUL1	CDK2-associated and cullin domain-containing protein 1	gene_position:reverse Distance_to_Tss_is:57027 Intron_intron_Position_Number_is:5 Distance_to_GeneEnd: -17237
chr10	123797768	123797983	216	123797876	4	56.59	9.91	TACC2	Transforming acidic coiled-coil-containing protein 2	gene_position:forward Distance_to_Tss_is:49079 Intron_intron_Position_Number_is:2 Distance_to_GeneEnd: -216289
chr10	124713540	124713950	411	124713779	8	53.37	12.07	C10orf88	Uncharacterized protein C10orf88	gene_position:reverse Promoter DownStream Of Tss_Distance_to_Tss_is:379 Exon:exon_Position_Number_is:1 Distance_to_GeneEnd: -23121
chr10	128150904	128151233	330	128151069	6	51.16	12.5	C10orf90	Centrosomal protein C10orf90	gene_position:reverse Distance_to_Tss_is:62540 Intron_intron_Position_Number_is:4 Distance_to_GeneEnd: -37338
chr11	585093	586009	917	585532	16	91.1	17.31	PHRF1	CTD-binding SR-like protein rA9, isoform CRA_a	gene_position:forward Distance_to_Tss_is:8867 Intron_intron_Position_Number_is:3 Distance_to_GeneEnd: -27072
chr11	964414	965471	1058	965078	20	113.16	16.67	AP2A2	cDNA FLJ11124 fis, clone PLACE1006170, highly similar to Adapter-related protein complex 2 alpha- 2 subunit	gene_position:forward Distance_to_Tss_is:38605 Intron_intron_Position_Number_is:2 Distance_to_GeneEnd: -47831
chr11	1217714	1217997	284	1217856	5	55.34	11.9	XM_005253273.1		gene_position:forward Distance_to_Tss_is:4947 Intron_intron_Position_Number_is:8 Distance_to_GeneEnd: -4650
chr11	3674553	3676452	1900	3675140	80	255.94	9.6	XM_005252934.1		gene_position:forward Distance_to_Tss_is:11066 Intron_intron_Position_Number_is:1 Distance_to_GeneEnd: -11291
chr11	5274342	5274786	445	5274516	7	50.55	13.64	HBG2	Gamma globin	gene_position:reverse Distance_to_Tss_is:1669 Distance_to_GeneEnd: 79
chr11	8826444	8826769	326	8826607	6	56.59	14.86	ST5	Suppression of tumorigenicity 5 protein	gene_position:reverse Distance_to_Tss_is:106054 Intron_intron_Position_Number_is:4 Distance_to_GeneEnd: -111545
chr11	9505628	9506658	1031	9506031	12	51.29	11.11	ZNF143	Zinc finger protein 143	gene_position:forward Distance_to_Tss_is:23116 Intron_intron_Position_Number_is:7 Distance_to_GeneEnd: -44443
chr11	10529538	10531690	2153	10531079	34	103.47	11.9	MTRNR2L8	Humanin-like 8	gene_position:reverse Promoter DownStream Of Tss_Distance_to_Tss_is:1185 3UTR_Exon:exon_Position_Number_is:1 Distance_to_GeneEnd: -104
chr11	10680999	10681737	739	10681346	15	77.7	15.71	MRVI1	Protein MRVI1	gene_position:reverse Distance_to_Tss_is:34536 Intron_intron_Position_Number_is:1 Distance_to_GeneEnd: -86361
chr11	11906587	11907111	525	11906942	8	57.45	12.39	USP47	Ubiquitin carboxyl-terminal hydrolase 47	gene_position:forward Distance_to_Tss_is:43617 Intron_intron_Position_Number_is:2 Distance_to_GeneEnd: -74285
chr11	12338611	12339394	784	12339195	9	51.87	14.86	MICALCL	MICAL C-terminal-like protein	gene_position:forward Distance_to_Tss_is:29974 Intron_intron_Position_Number_is:3 Distance_to_GeneEnd: -45076
chr11	12745560	12746625	1066	12745917	20	82.41	12.5	TEAD1	Transcriptional enhancer factor TEF-1	gene_position:forward Distance_to_Tss_is:49591 Intron_intron_Position_Number_is:2 Distance_to_GeneEnd: -220724
chr11	13385546	13386040	495	13385850	8	59.52	12.39	ARNTL	cDNA, FLJ96151, highly similar to Homo sapiens aryl hydrocarbon receptor nuclear translocator-like(ARNTL), mRNA	gene_position:forward Distance_to_Tss_is:86221 Intron_intron_Position_Number_is:9 Distance_to_GeneEnd: -23267
chr11	13993637	13994476	840	13994226	10	53.98	11.36	SPON1	Spondin-1	gene_position:forward Distance_to_Tss_is:9453 Intron_intron_Position_Number_is:1 Distance_to_GeneEnd: -296042
chr11	18136398	18137598	1201	18137269	12	53.67	11.36	SAA3P	serum amyloid A3 pseudogene	gene_position:reverse Promoter DownStream Of Tss_Distance_to_Tss_is:1281 Intron_intron_Position_Number_is:1 Distance_to_GeneEnd: -2379
chr11	31676883	31677530	648	31677069	10	61.07	10.42	XM_005252864.1		gene_position:forward Distance_to_Tss_is:145579 Intron_intron_Position_Number_is:9 Distance_to_GeneEnd: -129190
chr11	31811856	31812589	734	31812393	11	51.65	10.94	PAX6	cDNA FLJ90400 fis, clone NT2RP2005941, highly similar to Paired box protein Pax-6	gene_position:reverse Distance_to_Tss_is:27653 Intron_intron_Position_Number_is:12 Distance_to_GeneEnd: -5516
chr11	34110479	34111228	750	34110675	9	53.53	12.39	CAPRIN1	Caprin-1	gene_position:forward Distance_to_Tss_is:37249 Intron_intron_Position_Number_is:11 Distance_to_GeneEnd: -13678
chr11	34523074	34523519	446	34523267	8	58.59	15.22	ELF5	ETS-related transcription factor Elf-5	gene_position:reverse Distance_to_Tss_is:12273 Intron_intron_Position_Number_is:2 Distance_to_GeneEnd: -22732
chr11	36252821	36253183	363	36253002	8	59.49	16	XM_005252797.1		gene_position:forward Distance_to_Tss_is:287284 3UTR_Exon:exon_Position_Number_is:5 Distance_to_GeneEnd: -867
chr11	43852568	43852868	301	43852718	6	56.59	14.86	XM_005252960.1		gene_position:forward Distance_to_Tss_is:150460 Intron_intron_Position_Number_is:7 Distance_to_GeneEnd: -25599
chr11	47208114	47208675	562	47208402	8	50.59	10.87	PACSIN3	cDNA FLJ61415, highly similar to Protein kinase C and casein kinase substratein neurons protein 3	gene_position:reverse Proximal Promoter_Distance_to_Tss_is:104 Distance_to_GeneEnd: -9041
chr11	59521434	59522073	640	59521617	10	59.89	16	STX3	cDNA FLJ52253, highly similar to Mus musculus syntaxin 3 (Stx3), transcript variant C, mRNA	gene_position:forward Proximal Promoter_Distance_to_Tss_is:1045 Distance_to_GeneEnd: -51921
chr11	60682616	60683533	918	60682891	11	62.05	9.91	XM_005274248.1		gene_position:forward Promoter DownStream Of Tss_Distance_to_Tss_is:1265 Intron_intron_Position_Number_is:1 Distance_to_GeneEnd: -8299
chr11	60902870	60903494	625	60903186	8	51.42	14.86	VPS37C	Vacuolar protein sorting-associated protein 37C	gene_position:reverse Distance_to_Tss_is:26046 Intron_intron_Position_Number_is:2 Distance_to_GeneEnd: -5142
chr11	62608627	62609428	802	62609139	22	105.44	13.54	WDR74	WD repeat-containing protein 74	gene_position:reverse Proximal Promoter_Distance_to_Tss_is:583 Distance_to_GeneEnd: -8247
chr11	62608627	62609428	802	62609139	22	105.44	13.54	RNU2-2P	RNA, U2 small nuclear 2, pseudogene	gene_position:reverse Proximal Promoter_Distance_to_Tss_is:606 Distance_to_GeneEnd: 469
chr11	64333330	64334402	1073	64334038	12	51.19	9.62	SLC22A11	Solute carrier family 22 member 11	gene_position:forward Distance_to_Tss_is:10232 Intron_intron_Position_Number_is:6 Distance_to_GeneEnd: -5669
chr11	69064731	69065337	607	69065088	16	94.95	10.81	XM_005273905.1		gene_position:forward Distance_to_Tss_is:3118 3UTR_Exon:exon_Position_Number_is:3 Distance_to_GeneEnd: -23
chr11	70028702	70029183	482	70028898	9	70.62	14.86	ANO1	Anoctamin-1	gene_position:forward Distance_to_Tss_is:104294 Exon:exon_Position_Number_is:24 Distance_to_GeneEnd: -6949
chr11	72144469	72145686	1218	72145157	14	56.91	7.41	CLPB	Caseinolytic peptidase B protein homolog	gene_position:reverse Promoter DownStream Of Tss_Distance_to_Tss_is:1255 Intron_intron_Position_Number_is:1 Distance_to_GeneEnd: -141000
chr11	74437637	74438481	845	74437824	10	53.74	13.64	CHRDL2	cDNA FLJ61081, highly similar to Chordin-like protein 2	gene_position:reverse Distance_to_Tss_is:4590 Intron_intron_Position_Number_is:1 Distance_to_GeneEnd: -30163
chr11	76411194	76411977	784	76411789	10	58.71	16.67	GUCY2EP	Putative uncharacterized protein	gene_position:reverse Distance_to_Tss_is:21639 Intron_intron_Position_Number_is:13 Distance_to_GeneEnd: -19984
chr11	76630249	76630474	226	76630362	4	56.59	9.91	ACER3	Phytoceramidase, alkaline, isoform CRA_a	gene_position:forward Distance_to_Tss_is:58332 Intron_intron_Position_Number_is:1 Distance_to_GeneEnd: -104601
chr11	78038555	78039552	998	78039379	11	58.34	9.91	GAB2	GRB2-associated-binding protein 2	gene_position:reverse Distance_to_Tss_is:90313 Intron_intron_Position_Number_is:1 Distance_to_GeneEnd: -112219
chr11	82696696	82697140	445	82696947	8	63.29	17.34	XM_005273914.1		gene_position:reverse Distance_to_Tss_is:86269 Intron_intron_Position_Number_is:4 Distance_to_GeneEnd: -12519
chr11	85194873	85195508	636	85195092	17	108.72	21.21	DLG2	Disks large homolog 2	gene_position:reverse Distance_to_Tss_is:143441 Intron_intron_Position_Number_is:3 Distance_to_GeneEnd: -2028818
chr11	92246306	92246589	284	92246448	5	56.59	12.39	XM_005273759.1		gene_position:forward Distance_to_Tss_is:198860 Intron_intron_Position_Number_is:2 Distance_to_GeneEnd: -383330
chr11	94456940	94457376	437	94457127	7	53.8	14.86	AMOTL1	Angiomotin like 1, isoform CRA_a	gene_position:forward Distance_to_Tss_is:17338 Intron_intron_Position_Number_is:1 Distance_to_GeneEnd: -152896
chr11	95730974	95731489	516	95731315	8	58.06	17.34	MAML2	MAML2 protein	gene_position:reverse Distance_to_Tss_is:345370 Intron_intron_Position_Number_is:2 Distance_to_GeneEnd: -19534
chr11	99684769	99685149	381	99684959	7	56.59	17.34	CNTN5	cDNA FLJ53864, highly similar to Contactin-5	gene_position:forward Distance_to_Tss_is:793063 Intron_intron_Position_Number_is:3 Distance_to_GeneEnd: -544847
chr11	101981557	101983127	1571	101982786	37	132.54	15.09	XM_005271385.1		gene_position:forward Promoter DownStream Of Tss_Distance_to_Tss_is:406 5UTR_Exon:exon_Position_Number_is:1 Distance_to_GeneEnd: -122592
chr11	105821277	105822237	961	105821736	11	52.43	14.58	GRIA4	GRIA4 protein	gene_position:forward Distance_to_Tss_is:340477 Intron_intron_Position_Number_is:14 Distance_to_GeneEnd: -31542
chr11	108422251	108422798	548	108422441	10	68.14	16.67	EXPH5	Exophilin 5	gene_position:reverse Distance_to_Tss_is:42123 Intron_intron_Position_Number_is:1 Distance_to_GeneEnd: -46093
chr11	108767189	108768407	1219	108768128	24	104.73	14.47	DDX10	cDNA FLJ51228, highly similar to Probable ATP-dependent RNA helicase DDX10 (EC 3.6.1.-)	gene_position:forward Distance_to_Tss_is:231373 Intron_intron_Position_Number_is:16 Distance_to_GeneEnd: -44461
chr11	110138934	110139350	417	110139179	7	52.57	13.64	RDX	Radixin, isoform CRA_b	gene_position:reverse Distance_to_Tss_is:28503 Intron_intron_Position_Number_is:3 Distance_to_GeneEnd: -93329
chr11	111247041	111247641	601	111247443	8	52.76	12.39	POU2AF1	POU domain class 2-associating factor 1	gene_position:reverse Distance_to_Tss_is:3307 Intron_intron_Position_Number_is:1 Distance_to_GeneEnd: -24065
chr11	111505348	111506126	779	111505915	12	56.36	10.94	SIK2	SNF1-like kinase 2, isoform CRA_c	gene_position:forward Distance_to_Tss_is:32178 Intron_intron_Position_Number_is:3 Distance_to_GeneEnd: -92287
chr11	121169587	121169793	207	121169690	4	56.59	9.91	SC5D	Sterol-C5-desaturase (ERG3 delta-5-desaturase homolog, fungal)-like, isoform CRA_b	gene_position:forward Distance_to_Tss_is:6199 Intron_intron_Position_Number_is:1 Distance_to_GeneEnd: -14532
chr11	121447119	121447881	763	121447684	9	52.89	12.39	SORL1	Sortilin-related receptor, L(DLR class) A repeats-containing, isoform CRA_b	gene_position:forward Distance_to_Tss_is:124207 Intron_intron_Position_Number_is:24 Distance_to_GeneEnd: -57352
chr11	123324816	123325604	789	123325006	11	59.26	12	GRAMD1B	GRAM domain-containing protein 1B	gene_position:forward Proximal Promoter_Distance_to_Tss_is:375 Distance_to_GeneEnd: -165469
chr11	124640390	124641484	1095	124641132	20	99.64	19.35	MSANTD2	Myb/SANT-like DNA-binding domain containing 2	gene_position:reverse Distance_to_Tss_is:30478 Intron_intron_Position_Number_is:3 Distance_to_GeneEnd: -4002
chr11	126336503	126337246	744	126336695	10	55.38	10.42	KIRREL3	Kin of IRRE like 3 (Drosophila), isoform CRA_a	gene_position:reverse Distance_to_Tss_is:534263 Intron_intron_Position_Number_is:5 Distance_to_GeneEnd: -43107
chr12	1486761	1486979	219	1486870	4	56.59	9.91	ERC1	ELKS/Rab6-interacting/CAST family member 1	gene_position:forward Distance_to_Tss_is:349847 Intron_intron_Position_Number_is:15 Distance_to_GeneEnd: -118338
chr12	2364645	2365333	689	2365148	13	79.17	18.52	XM_005253765.1		gene_position:forward Distance_to_Tss_is:284693 Intron_intron_Position_Number_is:3 Distance_to_GeneEnd: -442469
chr12	7979886	7980270	385	7980078	7	51.16	14.58	XM_005253312.1		gene_position:reverse Distance_to_Tss_is:63906 Intron_intron_Position_Number_is:6 Distance_to_GeneEnd: -14776
chr12	13726642	13727501	860	13727007	16	61.37	10	GRIN2B	Glutamate receptor ionotropic, NMDA 2B	gene_position:reverse Distance_to_Tss_is:406380 Intron_intron_Position_Number_is:9 Distance_to_GeneEnd: -12232
chr12	13733772	13734413	642	13734163	10	53.68	12.07	GRIN2B	Glutamate receptor ionotropic, NMDA 2B	gene_position:reverse Distance_to_Tss_is:399250 Intron_intron_Position_Number_is:9 Distance_to_GeneEnd: -19362
chr12	13758783	13759646	864	13759447	10	56.35	9.91	GRIN2B	Glutamate receptor ionotropic, NMDA 2B	gene_position:reverse Distance_to_Tss_is:374239 Intron_intron_Position_Number_is:9 Distance_to_GeneEnd: -44373
chr12	15855633	15856080	448	15855815	11	78.35	17.24	EPS8	cDNA FLJ56405, highly similar to Epidermal growth factor receptor kinase substrate 8	gene_position:reverse Distance_to_Tss_is:86877 Intron_intron_Position_Number_is:1 Distance_to_GeneEnd: -82558
chr12	20704234	20704652	419	20704417	14	94.33	15	XM_005253389.1		gene_position:forward Distance_to_Tss_is:179945 Intron_intron_Position_Number_is:1 Distance_to_GeneEnd: -136341
chr12	26922027	26922482	456	26922292	13	118.17	29.73	ITPR2	Inositol 1,4,5-trisphosphate receptor type 2	gene_position:reverse Distance_to_Tss_is:64104 Intron_intron_Position_Number_is:2 Distance_to_GeneEnd: -433742
chr12	27780738	27781140	403	27780953	7	56.36	14.86	PPFIBP1	Liprin-beta-1	gene_position:forward Distance_to_Tss_is:103693 Intron_intron_Position_Number_is:2 Distance_to_GeneEnd: -67759
chr12	30808734	30809253	520	30808905	8	57.79	14.86	IPO8	Importin-8	gene_position:reverse Distance_to_Tss_is:40195 Intron_intron_Position_Number_is:17 Distance_to_GeneEnd: -26819
chr12	39838681	39839550	870	39839016	10	54.45	14.29	KIF21A	Kinesin-like protein KIF21A	gene_position:reverse Proximal Promoter_Distance_to_Tss_is:1489 Distance_to_GeneEnd: -151651
chr12	45585719	45586631	913	45586272	11	62.29	19.82	PLEKHA8P1	Putative protein PLEKHA9	gene_position:reverse Distance_to_Tss_is:24070 Intron_intron_Position_Number_is:1 Distance_to_GeneEnd: -18902
chr12	46947016	46947964	949	46947268	15	66.61	13.64	LOC100288798	uncharacterized LOC100288798	gene_position:forward Distance_to_Tss_is:169578 Intron_intron_Position_Number_is:2 Distance_to_GeneEnd: -99249
chr12	49900888	49901288	401	49901080	9	58.63	12.12	SPATS2	Spermatogenesis associated, serine-rich 2, isoform CRA_a	gene_position:forward Distance_to_Tss_is:140200 Intron_intron_Position_Number_is:9 Distance_to_GeneEnd: -20319
chr12	50899598	50899924	327	50899761	6	56.59	14.86	DIP2B	Putative uncharacterized protein DKFZp686M1483	gene_position:forward Promoter DownStream Of Tss_Distance_to_Tss_is:830 Intron_intron_Position_Number_is:1 Distance_to_GeneEnd: -242852
chr12	52444600	52445535	936	52445336	12	54.04	10.71	NR4A1	Nuclear receptor subfamily 4, group A, member 1, isoform CRA_d	gene_position:forward Distance_to_Tss_is:27984 Intron_intron_Position_Number_is:2 Distance_to_GeneEnd: -8691
chr12	53845458	53845859	402	53845680	8	55.35	12.5	PCBP2	cDNA FLJ54752, highly similar to Poly(rC)-binding protein 2	gene_position:forward Proximal Promoter_Distance_to_Tss_is:428 Distance_to_GeneEnd: -29488
chr12	53973041	53974000	960	53973664	10	52.07	12.39	XM_005268586.1		gene_position:reverse Distance_to_Tss_is:47159 Intron_intron_Position_Number_is:2 Distance_to_GeneEnd: -67202
chr12	56687532	56688273	742	56688095	9	53.93	12.39	CS	Citrate synthase, mitochondrial	gene_position:reverse Distance_to_Tss_is:6643 Intron_intron_Position_Number_is:1 Distance_to_GeneEnd: -22049
chr12	57505219	57506501	1283	57506064	14	56.17	11.54	STAT6	Signal transducer and activator of transcription 6	gene_position:reverse Proximal Promoter_Distance_to_Tss_is:23 Distance_to_GeneEnd: -16032
chr12	62214281	62214759	479	62214592	7	50.94	12.39	FAM19A2	Protein FAM19A2	gene_position:reverse Distance_to_Tss_is:372339 Intron_intron_Position_Number_is:2 Distance_to_GeneEnd: -112252
chr12	65633044	65633421	378	65633233	7	53.88	15.91	LEMD3	LEM domain containing 3, isoform CRA_a	gene_position:forward Distance_to_Tss_is:69693 Intron_intron_Position_Number_is:6 Distance_to_GeneEnd: -9097
chr12	65824643	65825437	795	65824968	13	66.17	16.67	MSRB3	Methionine-R-sulfoxide reductase B3	gene_position:forward Distance_to_Tss_is:152220 Intron_intron_Position_Number_is:4 Distance_to_GeneEnd: -36044
chr12	71834413	71835176	764	71834608	17	94.09	13.24	LGR5	cDNA FLJ58118, highly similar to Leucine-rich repeat-containing G-protein coupled receptor 5	gene_position:forward Promoter DownStream Of Tss_Distance_to_Tss_is:1482 Intron_intron_Position_Number_is:1 Distance_to_GeneEnd: -145677
chr12	75793642	75794158	517	75793973	8	57.99	14.86	GLIPR1L2	GLIPR1-like protein 2	gene_position:forward Distance_to_Tss_is:8792 Intron_intron_Position_Number_is:1 Distance_to_GeneEnd: -32535
chr12	79273849	79274269	421	79274042	8	52.54	12.07	SYT1	Synaptotagmin I, isoform CRA_a	gene_position:forward Distance_to_Tss_is:16076 Intron_intron_Position_Number_is:2 Distance_to_GeneEnd: -571939
chr12	79452104	79452440	337	79452272	6	51.16	12.5	SYT1	Synaptotagmin I, isoform CRA_a	gene_position:forward Distance_to_Tss_is:194331 Intron_intron_Position_Number_is:4 Distance_to_GeneEnd: -393684
chr12	95495369	95497566	2198	95496905	24	69.31	10.94	FGD6	FGD6 protein	gene_position:reverse Distance_to_Tss_is:115871 Intron_intron_Position_Number_is:14 Distance_to_GeneEnd: -24844
chr12	95622389	95622877	489	95622690	8	59.95	14.86	VEZT	Vezatin	gene_position:forward Distance_to_Tss_is:10867 Intron_intron_Position_Number_is:1 Distance_to_GeneEnd: -74177
chr12	95866441	95867376	936	95866826	11	50.14	7.69	METAP2	Methionine aminopeptidase 2	gene_position:forward Proximal Promoter_Distance_to_Tss_is:1381 Distance_to_GeneEnd: -43174
chr12	96455513	96455999	487	96455708	8	54.04	14.58	LOC100653396		gene_position:reverse Proximal Promoter_Distance_to_Tss_is:1305 Distance_to_GeneEnd: -2395
chr12	104048241	104048655	415	104048472	7	51.34	13.04	STAB2	Stabilin-2	gene_position:forward Distance_to_Tss_is:67172 Intron_intron_Position_Number_is:12 Distance_to_GeneEnd: -112261
chr12	104318598	104319367	770	104319056	9	52.55	14.86	GNN	Tetratricopeptide repeat protein GNN	gene_position:reverse Distance_to_Tss_is:5391 Intron_intron_Position_Number_is:1 Distance_to_GeneEnd: -81071
chr12	107774055	107774393	339	107774224	6	56.59	14.86	BTBD11	Ankyrin repeat and BTB/POZ domain-containing protein BTBD11	gene_position:forward Distance_to_Tss_is:61858 Intron_intron_Position_Number_is:1 Distance_to_GeneEnd: -279364
chr12	109043429	109044503	1075	109043626	24	95.2	16.67	CORO1C	cDNA, FLJ78964, highly similar to Coronin-1C	gene_position:reverse Distance_to_Tss_is:81897 Intron_intron_Position_Number_is:8 Distance_to_GeneEnd: -4544
chr12	109247274	109248764	1491	109248522	23	74.57	14.63	SSH1	Protein phosphatase Slingshot homolog 1	gene_position:reverse Distance_to_Tss_is:4085 Intron_intron_Position_Number_is:1 Distance_to_GeneEnd: -70808
chr12	110824878	110825367	490	110825182	16	130.26	24.07	ANAPC7	Anaphase-promoting complex subunit 7	gene_position:reverse Distance_to_Tss_is:16657 Intron_intron_Position_Number_is:5 Distance_to_GeneEnd: -14173
chr12	110833031	110833680	650	110833221	8	50.08	9.91	ANAPC7	Anaphase-promoting complex subunit 7	gene_position:reverse Distance_to_Tss_is:8504 Intron_intron_Position_Number_is:2 Distance_to_GeneEnd: -22326
chr12	111600846	111601155	310	111601001	6	56.59	14.86	CUX2	Homeobox protein cut-like 2	gene_position:forward Distance_to_Tss_is:129018 Intron_intron_Position_Number_is:1 Distance_to_GeneEnd: -187512
chr12	113652742	113653196	455	113652904	9	51.64	11.43	IQCD	IQ motif containing D	gene_position:reverse Distance_to_Tss_is:6344 Intron_intron_Position_Number_is:1 Distance_to_GeneEnd: -19489
chr12	116464206	116464789	584	116464389	10	72.83	22.3	MED13L	Mediator of RNA polymerase II transcription subunit 13-like	gene_position:reverse Distance_to_Tss_is:250785 Intron_intron_Position_Number_is:4 Distance_to_GeneEnd: -67825
chr12	119796109	119796521	413	119796339	8	59.8	14.58	CCDC60	coiled-coil domain containing 60	gene_position:forward Distance_to_Tss_is:23592 Intron_intron_Position_Number_is:1 Distance_to_GeneEnd: -182743
chr12	120685897	120687033	1137	120686602	12	50.34	10	PXN	cDNA FLJ16691 fis, clone TRACH3000692, highly similar to Paxillin	gene_position:reverse Distance_to_Tss_is:17677 Intron_intron_Position_Number_is:1 Distance_to_GeneEnd: -37655
chr13	20993484	20994549	1066	20994205	21	95.72	20.27	CRYL1	Crystallin, lambda 1, isoform CRA_a	gene_position:reverse Distance_to_Tss_is:106528 Intron_intron_Position_Number_is:5 Distance_to_GeneEnd: -15678
chr13	33834204	33835107	904	33834623	14	69	15.52	STARD13	START domain containing 13, isoform CRA_a	gene_position:reverse Distance_to_Tss_is:416728 Intron_intron_Position_Number_is:5 Distance_to_GeneEnd: -156932
chr13	45028452	45028905	454	45028606	7	51.37	14.29	TSC22D1	TSC22 domain family, member 1, isoform CRA_a	gene_position:reverse Distance_to_Tss_is:122249 Intron_intron_Position_Number_is:1 Distance_to_GeneEnd: -22173
chr13	48481250	48482014	765	48481840	9	52.79	12.39	XR_245429.1		gene_position:reverse Promoter DownStream Of Tss_Distance_to_Tss_is:20 Exon:exon_Position_Number_is:1 Distance_to_GeneEnd: -80857
chr13	52328932	52329694	763	52329514	9	52.89	14.86	XM_005266254.1		gene_position:forward Distance_to_Tss_is:170339 Intron_intron_Position_Number_is:6 Distance_to_GeneEnd: -12003
chr13	96267156	96267647	492	96267353	8	58.34	14.29	DZIP1	DZIP1 protein	gene_position:reverse Distance_to_Tss_is:29804 Intron_intron_Position_Number_is:10 Distance_to_GeneEnd: -36700
chr13	97926443	97927221	779	97926634	10	53.51	12.5	MBNL2	MBNL2 protein	gene_position:forward Distance_to_Tss_is:51894 Intron_intron_Position_Number_is:1 Distance_to_GeneEnd: -119931
chr13	98673939	98674671	733	98674181	9	54.39	12.39	XM_005254051.1		gene_position:forward Distance_to_Tss_is:68025 Intron_intron_Position_Number_is:29 Distance_to_GeneEnd: -2611
chr13	99701878	99702252	375	99702065	7	56.59	17.34	DOCK9	cDNA FLJ45282 fis, clone BRHIP3001573, highly similar to Dedicator of cytokinesis protein 9	gene_position:reverse Distance_to_Tss_is:36782 Intron_intron_Position_Number_is:1 Distance_to_GeneEnd: -256137
chr13	99886450	99886894	445	99886639	7	52	14.29	UBAC2	Ubiquitin-associated domain-containing protein 2	gene_position:forward Distance_to_Tss_is:33771 Intron_intron_Position_Number_is:1 Distance_to_GeneEnd: -152303
chr13	99966812	99967947	1136	99967250	13	55.45	11.54	UBAC2	Ubiquitin-associated domain-containing protein 2	gene_position:forward Distance_to_Tss_is:114133 Intron_intron_Position_Number_is:5 Distance_to_GeneEnd: -71941
chr13	101046148	101047680	1533	101046341	39	125.95	16.67	PCCA	cDNA, FLJ96567, highly similar to Homo sapiens propionyl Coenzyme A carboxylase, alpha polypeptide(PCCA), mRNA	gene_position:forward Distance_to_Tss_is:304879 Intron_intron_Position_Number_is:19 Distance_to_GeneEnd: -136543
chr13	101107159	101107634	476	101107321	12	83.57	15	PCCA	cDNA, FLJ96567, highly similar to Homo sapiens propionyl Coenzyme A carboxylase, alpha polypeptide(PCCA), mRNA	gene_position:forward Distance_to_Tss_is:365890 Intron_intron_Position_Number_is:21 Distance_to_GeneEnd: -75532
chr13	109804188	109804870	683	109804369	10	55.6	13.46	MYO16	cDNA FLJ55616, highly similar to Homo sapiens myosin heavy chain Myr 8 (MYR8), mRNA	gene_position:forward Distance_to_Tss_is:555688 Intron_intron_Position_Number_is:32 Distance_to_GeneEnd: -56167
chr13	111199255	111200069	815	111199498	11	61.53	17.39	RAB20	Ras-related protein Rab-20	gene_position:reverse Distance_to_Tss_is:14816 Intron_intron_Position_Number_is:1 Distance_to_GeneEnd: -23842
chr13	113444567	113444984	418	113444796	8	65.53	17.34	ATP11A	Probable phospholipid-transporting ATPase IH	gene_position:forward Distance_to_Tss_is:100209 Intron_intron_Position_Number_is:2 Distance_to_GeneEnd: -96906
chr13	114616234	114617727	1494	114616703	49	182.03	18.84	LINC00452	long intergenic non-protein coding RNA 452	gene_position:forward Distance_to_Tss_is:18158 Intron_intron_Position_Number_is:3 Distance_to_GeneEnd: -8056
chr13	114878736	114879582	847	114879316	11	56.14	14	RASA3	Ras GTPase-activating protein 3	gene_position:reverse Distance_to_Tss_is:19359 Intron_intron_Position_Number_is:1 Distance_to_GeneEnd: -131542
chr14	24616085	24616688	604	24616312	8	52.59	9.91	PSME2	Proteasome activator complex subunit 2	gene_position:reverse Proximal Promoter_Distance_to_Tss_is:230 Distance_to_GeneEnd: -3511
chr14	24616085	24616688	604	24616312	8	52.59	9.91	XM_005267796.1		gene_position:forward Proximal Promoter_Distance_to_Tss_is:16 Distance_to_GeneEnd: -13785
chr14	27928947	27929416	470	27929060	8	61.35	17.34	LOC728755	uncharacterized LOC728755	gene_position:reverse Distance_to_Tss_is:213480 Intron_intron_Position_Number_is:2 Distance_to_GeneEnd: -137819
chr14	31507455	31508656	1202	31508140	17	72.56	15	AP4S1	cDNA, FLJ79416, highly similar to Adapter-relatedprotein complex 4 sigma- 1 subunit	gene_position:forward Distance_to_Tss_is:13143 Intron_intron_Position_Number_is:1 Distance_to_GeneEnd: -58201
chr14	33080489	33080853	365	33080671	7	53.88	15.91	AKAP6	A kinase (PRKA) anchor protein 6, isoform CRA_b	gene_position:forward Distance_to_Tss_is:282010 Intron_intron_Position_Number_is:7 Distance_to_GeneEnd: -221779
chr14	35024843	35026095	1253	35025531	13	50.7	11.54	RNU1-28P	RNA, U1 small nuclear 28, pseudogene	gene_position:reverse Proximal Promoter_Distance_to_Tss_is:752 Distance_to_GeneEnd: 589
chr14	35462554	35463480	927	35463092	10	53.48	14.86	SRP54	cDNA FLJ54343, highly similar to Signal recognition particle 54 kDa protein	gene_position:forward Distance_to_Tss_is:10653 Intron_intron_Position_Number_is:1 Distance_to_GeneEnd: -36219
chr14	54080162	54081316	1155	54080880	12	51.48	10.42	RPS3AP46	ribosomal protein S3a pseudogene 46	gene_position:forward Proximal Promoter_Distance_to_Tss_is:646 Distance_to_GeneEnd: 63
chr14	55158731	55160200	1470	55159260	13	55.22	12.39	XM_005267432.1		gene_position:forward Distance_to_Tss_is:124916 Intron_intron_Position_Number_is:2 Distance_to_GeneEnd: -101299
chr14	58299773	58300773	1001	58300217	11	56.46	19.05	SLC35F4	Solute carrier family 35 member F4	gene_position:reverse Distance_to_Tss_is:32819 Intron_intron_Position_Number_is:1 Distance_to_GeneEnd: -269133
chr14	64869655	64870399	745	64869874	10	50.58	11.11	XM_005267693.1		gene_position:forward Distance_to_Tss_is:14901 Intron_intron_Position_Number_is:2 Distance_to_GeneEnd: -57070
chr14	64876260	64876746	487	64876548	8	60.09	14.86	XM_005267693.1		gene_position:forward Distance_to_Tss_is:21506 Intron_intron_Position_Number_is:2 Distance_to_GeneEnd: -50465
chr14	68444010	68444772	763	68444311	15	79.29	13.64	RAD51B	RAD51-like 1 (S. cerevisiae), isoform CRA_a	gene_position:forward Distance_to_Tss_is:157514 Intron_intron_Position_Number_is:7 Distance_to_GeneEnd: -705879
chr14	68555803	68556560	758	68556279	11	62.87	16.67	RAD51B	RAD51-like 1 (S. cerevisiae), isoform CRA_a	gene_position:forward Distance_to_Tss_is:269307 Intron_intron_Position_Number_is:7 Distance_to_GeneEnd: -594086
chr14	68606762	68607244	483	68606934	8	50.28	11.11	RAD51B	RAD51-like 1 (S. cerevisiae), isoform CRA_a	gene_position:forward Distance_to_Tss_is:320266 Intron_intron_Position_Number_is:7 Distance_to_GeneEnd: -543127
chr14	68715918	68716941	1024	68716673	15	54.58	7.89	RAD51B	RAD51-like 1 (S. cerevisiae), isoform CRA_a	gene_position:forward Distance_to_Tss_is:429422 Intron_intron_Position_Number_is:7 Distance_to_GeneEnd: -433971
chr14	69024235	69024569	335	69024402	6	56.59	14.86	RAD51B	RAD51-like 1 (S. cerevisiae), isoform CRA_a	gene_position:forward Distance_to_Tss_is:737739 Intron_intron_Position_Number_is:10 Distance_to_GeneEnd: -125654
chr14	69805580	69806380	801	69806059	9	51.08	12.39	GALNT16	cDNA FLJ57424, highly similar to polypeptideN-acetylgalactosaminyltransferase-like protein 1 (EC 2.4.1.41)	gene_position:forward Distance_to_Tss_is:78899 Intron_intron_Position_Number_is:10 Distance_to_GeneEnd: -15610
chr14	71127842	71128573	732	71128341	10	57.79	13.04	TTC9	tetratricopeptide repeat domain 9	gene_position:forward Distance_to_Tss_is:19338 Intron_intron_Position_Number_is:1 Distance_to_GeneEnd: -14235
chr14	73415093	73415930	838	73415679	10	54.08	9.09	DCAF4	DDB1- and CUL4-associated factor 4	gene_position:forward Distance_to_Tss_is:22053 Intron_intron_Position_Number_is:8 Distance_to_GeneEnd: -13731
chr14	89768852	89769362	511	89769157	13	84.44	13.64	XM_005267289.1		gene_position:reverse Distance_to_Tss_is:316654 Intron_intron_Position_Number_is:4 Distance_to_GeneEnd: -146325
chr14	92896062	92896526	465	92896340	7	51.86	14.86	SLC24A4	cDNA FLJ55577, highly similar to Sodium/potassium/calcium exchanger 4	gene_position:forward Distance_to_Tss_is:107137 Intron_intron_Position_Number_is:2 Distance_to_GeneEnd: -71763
chr14	94412416	94413466	1051	94412748	12	53.93	10	ASB2	Ankyrin repeat and SOCS box-containing 2, isoform CRA_c	gene_position:reverse Distance_to_Tss_is:30669 Intron_intron_Position_Number_is:8 Distance_to_GeneEnd: -11911
chr15	29744919	29745582	664	29745290	12	86.8	19.82	FAM189A1	Protein FAM189A1	gene_position:reverse Distance_to_Tss_is:118008 Intron_intron_Position_Number_is:1 Distance_to_GeneEnd: -332464
chr15	30028859	30029195	337	30029027	9	70.65	14.52	TJP1	cDNA FLJ50931, highly similar to Tight junction protein ZO-1	gene_position:reverse Distance_to_Tss_is:232179 Intron_intron_Position_Number_is:12 Distance_to_GeneEnd: -36521
chr15	40475662	40476216	555	40475841	9	56.82	12	BUB1B	Mitotic checkpoint serine/threonine-protein kinase BUB1 beta	gene_position:forward Distance_to_Tss_is:22452 Intron_intron_Position_Number_is:5 Distance_to_GeneEnd: -37675
chr15	40840824	40841437	614	40840995	8	50.67	14.29	XM_005254754.1		gene_position:reverse Distance_to_Tss_is:16415 Intron_intron_Position_Number_is:3 Distance_to_GeneEnd: -16741
chr15	41246097	41246665	569	41246292	9	59.05	13.04	CHAC1	Glutathione-specific gamma-glutamylcyclotransferase 1	gene_position:forward Promoter DownStream Of Tss_Distance_to_Tss_is:461 Intron_intron_Position_Number_is:1 Distance_to_GeneEnd: -2620
chr15	44449419	44450740	1322	44450190	16	66.12	16.67	FRMD5	cDNA FLJ41022 fis, clone ASTRO1000009, highly similar to FERM domain-containing protein 5	gene_position:reverse Distance_to_Tss_is:38010 Intron_intron_Position_Number_is:1 Distance_to_GeneEnd: -286457
chr15	50596490	50597125	636	50596744	8	50.82	14.86	GABPB1	GA-binding protein subunit beta-1	gene_position:reverse Distance_to_Tss_is:51115 Intron_intron_Position_Number_is:2 Distance_to_GeneEnd: -27101
chr15	50825631	50826088	458	50825907	8	62.27	14.86	USP50	Inactive ubiquitin carboxyl-terminal hydrolase 50	gene_position:reverse Distance_to_Tss_is:13271 Intron_intron_Position_Number_is:5 Distance_to_GeneEnd: -32872
chr15	52138697	52139511	815	52139324	15	81.03	10	TMOD3	Tropomodulin-3	gene_position:forward Distance_to_Tss_is:16872 Intron_intron_Position_Number_is:1 Distance_to_GeneEnd: -65638
chr15	52156638	52157151	514	52156822	10	60.06	14.52	TMOD3	Tropomodulin-3	gene_position:forward Distance_to_Tss_is:34813 Intron_intron_Position_Number_is:2 Distance_to_GeneEnd: -47697
chr15	56006378	56006958	581	56006767	9	55.09	14	PRTG	Protogenin	gene_position:reverse Distance_to_Tss_is:28799 Intron_intron_Position_Number_is:2 Distance_to_GeneEnd: -102640
chr15	59568903	59569401	499	59569128	9	59.39	11.54	MYO1E	Unconventional myosin-Ie	gene_position:reverse Distance_to_Tss_is:96168 Intron_intron_Position_Number_is:1 Distance_to_GeneEnd: -140735
chr15	60671387	60672185	799	60671989	9	51.17	12.39	ANXA2	Annexin A2	gene_position:reverse Distance_to_Tss_is:18798 Intron_intron_Position_Number_is:3 Distance_to_GeneEnd: -32037
chr15	64302847	64303472	626	64303091	9	53.81	10.42	DAPK2	Death-associated protein kinase 2, isoform CRA_b	gene_position:reverse Distance_to_Tss_is:60740 Intron_intron_Position_Number_is:2 Distance_to_GeneEnd: -103612
chr15	67441645	67443312	1668	67442949	26	63.14	7.69	XM_005254383.1		gene_position:forward Distance_to_Tss_is:83609 Intron_intron_Position_Number_is:1 Distance_to_GeneEnd: -45888
chr15	67886057	67886897	841	67886516	11	66	9.91	MAP2K5	Mitogen-activated protein kinase kinase 5, isoform CRA_b	gene_position:forward Distance_to_Tss_is:51036 Intron_intron_Position_Number_is:7 Distance_to_GeneEnd: -213398
chr15	68132154	68133009	856	68132470	13	62.41	10	LOC101929076	uncharacterized LOC101929076	gene_position:reverse Proximal Promoter_Distance_to_Tss_is:937 Distance_to_GeneEnd: -5508
chr15	68132154	68133009	856	68132470	13	62.41	10	RNU6-1	RNA, U6 small nuclear 1	gene_position:reverse Proximal Promoter_Distance_to_Tss_is:229 Distance_to_GeneEnd: 124
chr15	71587654	71588963	1310	71588154	13	60.94	12.39	XM_005254678.1		gene_position:forward Distance_to_Tss_is:179719 Intron_intron_Position_Number_is:6 Distance_to_GeneEnd: -487961
chr15	77749596	77750497	902	77749833	16	87.43	16.07	HMG20A	cDNA, FLJ79180, highly similar to High mobility group protein 20A	gene_position:forward Distance_to_Tss_is:36578 Intron_intron_Position_Number_is:1 Distance_to_GeneEnd: -28349
chr15	78764984	78765251	268	78765118	5	56.59	12.39	IREB2	Iron-responsive element-binding protein 2	gene_position:forward Distance_to_Tss_is:34466 Intron_intron_Position_Number_is:7 Distance_to_GeneEnd: -28814
chr15	81178122	81178737	616	81178308	10	52.89	14	CEMIP	Cell migration-inducing and hyaluronan-binding protein	gene_position:forward Distance_to_Tss_is:106410 Intron_intron_Position_Number_is:7 Distance_to_GeneEnd: -65990
chr15	82502132	82502836	705	82502627	13	82.06	22	EFTUD1	cDNA FLJ32094 fis, clone OCBBF2000986, highly similar to Homo sapiens elongation factor Tu GTP binding domain containing 1, transcript variant 1, mRNA	gene_position:reverse Distance_to_Tss_is:52972 Intron_intron_Position_Number_is:15 Distance_to_GeneEnd: -79571
chr15	86240457	86241088	632	86240694	8	51.04	12.39	AKAP13	A-kinase anchor protein 13	gene_position:forward Distance_to_Tss_is:316639 Intron_intron_Position_Number_is:17 Distance_to_GeneEnd: -52132
chr15	89710895	89711810	916	89711623	11	62.15	12.39	ABHD2	Abhydrolase domain containing 2, isoform CRA_a	gene_position:forward Distance_to_Tss_is:79514 Intron_intron_Position_Number_is:5 Distance_to_GeneEnd: -34696
chr15	96816581	96817700	1120	96817141	22	85.23	12.5	NR2F2-AS1	NR2F2 antisense RNA 1	gene_position:reverse Distance_to_Tss_is:54009 Intron_intron_Position_Number_is:5 Distance_to_GeneEnd: -6966
chr16	223900	224244	345	224072	7	67.11	17.34	HBA2	Alpha-2 globin chain	gene_position:forward Distal Promoter_Distance_to_Tss_is:1054 Distance_to_GeneEnd: 191
chr16	379711	380391	681	380026	9	52.25	10.87	AXIN1	Axin-1	gene_position:reverse Distance_to_Tss_is:25533 Intron_intron_Position_Number_is:2 Distance_to_GeneEnd: -42271
chr16	10529695	10530322	628	10530046	9	55.3	13.04	ATF7IP2	Activating transcription factor 7-interacting protein 2	gene_position:forward Distance_to_Tss_is:49783 Intron_intron_Position_Number_is:5 Distance_to_GeneEnd: -47800
chr16	14580738	14581124	387	14580931	8	67.11	19.82	PARN	cDNA FLJ13804 fis, clone THYRO1000197, highly similar to Poly(A)-specific ribonuclease PARN (EC 3.1.13.4)	gene_position:reverse Distance_to_Tss_is:143390 Intron_intron_Position_Number_is:20 Distance_to_GeneEnd: -51181
chr16	15587478	15588689	1212	15588294	22	88.56	19.23	C16orf45	Chromosome 16 open reading frame 45, isoform CRA_a	gene_position:forward Distance_to_Tss_is:59153 Intron_intron_Position_Number_is:1 Distance_to_GeneEnd: -94638
chr16	16294163	16294843	681	16294412	11	71.71	20.45	ABCC6	cDNA FLJ51921, highly similar to Multidrug resistance-associated protein 6	gene_position:reverse Distance_to_Tss_is:23165 Intron_intron_Position_Number_is:9 Distance_to_GeneEnd: -50741
chr16	20916080	20916565	486	20916305	15	89.1	13.64	XM_005255442.1		gene_position:forward Distance_to_Tss_is:4876 Intron_intron_Position_Number_is:2 Distance_to_GeneEnd: -20248
chr16	23725492	23726142	651	23725974	8	50.03	12.39	ERN2	ERN2 protein	gene_position:reverse Proximal Promoter_Distance_to_Tss_is:671 Distance_to_GeneEnd: -23867
chr16	27780753	27782368	1616	27781239	14	50.66	10.87	KIAA0556	Uncharacterized protein KIAA0556	gene_position:forward Distance_to_Tss_is:219312 Intron_intron_Position_Number_is:21 Distance_to_GeneEnd: -10939
chr16	29403422	29403647	226	29403535	5	64.02	11.36	XM_002343430.5		gene_position:reverse Distance_to_Tss_is:18247 Intron_intron_Position_Number_is:4 Distance_to_GeneEnd: -10798
chr16	33962888	33964188	1301	33963226	33	85.14	9.62	LINC00273	long intergenic non-protein coding RNA 273	gene_position:reverse Proximal Promoter_Distance_to_Tss_is:385 Distance_to_GeneEnd: -1836
chr16	47233003	47233887	885	47233474	10	55.37	14.86	ITFG1	T-cell immunomodulatory protein	gene_position:reverse Distance_to_Tss_is:262015 Intron_intron_Position_Number_is:14 Distance_to_GeneEnd: -43706
chr16	53761074	53761410	337	53761242	6	56.59	14.86	FTO	cDNA FLJ61116	gene_position:forward Distance_to_Tss_is:23199 Intron_intron_Position_Number_is:1 Distance_to_GeneEnd: -387305
chr16	57812741	57813679	939	57813345	10	51.37	11.9	KIFC3	Kinesin-like protein KIFC3	gene_position:reverse Distance_to_Tss_is:84216 Intron_intron_Position_Number_is:5 Distance_to_GeneEnd: -20612
chr16	66467476	66468104	629	66467878	9	55.24	10.87	BEAN1	Protein BEAN1	gene_position:forward Distance_to_Tss_is:6276 Intron_intron_Position_Number_is:1 Distance_to_GeneEnd: -59956
chr16	67879273	67880420	1148	67879715	11	52.24	14.86	CENPT	cDNA FLJ78451	gene_position:reverse Distance_to_Tss_is:2088 Intron_intron_Position_Number_is:1 Distance_to_GeneEnd: -17213
chr16	69105805	69106574	770	69106407	10	52.34	10	TANGO6	Transport and Golgi organization protein 6 homolog	gene_position:forward Distance_to_Tss_is:228296 Intron_intron_Position_Number_is:17 Distance_to_GeneEnd: -13280
chr16	74514392	74514775	384	74514584	9	67.98	17.31	GLG1	Golgi apparatus protein 1, isoform CRA_c	gene_position:reverse Distance_to_Tss_is:126650 Intron_intron_Position_Number_is:9 Distance_to_GeneEnd: -33067
chr16	74611724	74612310	587	74612084	13	78.66	17.19	GLG1	Golgi apparatus protein 1, isoform CRA_c	gene_position:reverse Distance_to_Tss_is:29318 Intron_intron_Position_Number_is:1 Distance_to_GeneEnd: -130399
chr16	75045666	75046204	539	75045858	9	53.65	14.29	ZNRF1	E3 ubiquitin-protein ligase ZNRF1	gene_position:forward Distance_to_Tss_is:12751 Intron_intron_Position_Number_is:1 Distance_to_GeneEnd: -99226
chr16	81619589	81620949	1361	81620235	18	53.32	8.75	CMIP	C-Maf-inducing protein	gene_position:forward Distance_to_Tss_is:140814 Intron_intron_Position_Number_is:1 Distance_to_GeneEnd: -125778
chr16	84913264	84914198	935	84913820	11	51.86	16	CRISPLD2	Cysteine-rich secretory protein LCCL domain-containing 2	gene_position:forward Distance_to_Tss_is:59677 Intron_intron_Position_Number_is:12 Distance_to_GeneEnd: -29852
chr16	85363089	85363539	451	85363343	12	83.03	17.19	GSE1	Genetic suppressor element 1	gene_position:forward Distance_to_Tss_is:159937 Intron_intron_Position_Number_is:1 Distance_to_GeneEnd: -346719
chr16	88058624	88059452	829	88059020	11	55.37	7.69	XM_005256011.1		gene_position:forward Distance_to_Tss_is:74393 Intron_intron_Position_Number_is:6 Distance_to_GeneEnd: -52300
chr16	89413126	89413904	779	89413405	11	51.87	11.67	ANKRD11	Ankyrin repeat domain 11 variant	gene_position:reverse Distance_to_Tss_is:143843 Intron_intron_Position_Number_is:3 Distance_to_GeneEnd: -79097
chr16	89429618	89431121	1504	89430046	16	54.53	8.62	ANKRD11	Ankyrin repeat domain 11 variant	gene_position:reverse Distance_to_Tss_is:127351 Intron_intron_Position_Number_is:3 Distance_to_GeneEnd: -95589
chr16	89900721	89901358	638	89900986	9	59.67	14.86	XM_005256322.1		gene_position:forward Distance_to_Tss_is:5838 Intron_intron_Position_Number_is:1 Distance_to_GeneEnd: -37006
chr17	106467	107223	757	106679	10	53.02	8	RPH3AL	cDNA FLJ77349, highly similar to Homo sapiens rabphilin 3A-like (without C2 domains), mRNA	gene_position:reverse Distance_to_Tss_is:96166 Intron_intron_Position_Number_is:5 Distance_to_GeneEnd: -44287
chr17	836577	837140	564	836915	13	63	11.11	NXN	Nucleoredoxin	gene_position:reverse Distance_to_Tss_is:46421 Intron_intron_Position_Number_is:1 Distance_to_GeneEnd: -134024
chr17	1016749	1017362	614	1016908	8	52.03	12.39	ABR	cDNA FLJ60543, highly similar to Active breakpoint cluster region-related protein	gene_position:reverse Distance_to_Tss_is:73867 Intron_intron_Position_Number_is:2 Distance_to_GeneEnd: -109991
chr17	2796789	2797290	502	2797093	8	59.03	17.34	XM_005256546.1		gene_position:forward Distance_to_Tss_is:137739 Intron_intron_Position_Number_is:3 Distance_to_GeneEnd: -144246
chr17	3805861	3806167	307	3806014	6	51.16	12.5	P2RX1	P2X purinoceptor 1	gene_position:reverse Distance_to_Tss_is:14099 Intron_intron_Position_Number_is:7 Distance_to_GeneEnd: -5976
chr17	4735162	4736662	1501	4736150	17	70.04	10	MINK1	Misshapen-like kinase 1	gene_position:forward Proximal Promoter_Distance_to_Tss_is:1473 Distance_to_GeneEnd: -66194
chr17	6654235	6654954	720	6654731	10	53.46	13.46	RPL23AP73	ribosomal protein L23a pseudogene 73	gene_position:forward Distal Promoter_Distance_to_Tss_is:1198 Distance_to_GeneEnd: 985
chr17	8418984	8419635	652	8419443	9	57.33	11.9	MYH10	Myosin-10	gene_position:reverse Distance_to_Tss_is:115110 Intron_intron_Position_Number_is:20 Distance_to_GeneEnd: -41458
chr17	9998617	9999033	417	9998850	9	76.4	19.82	GAS7	cDNA FLJ61102, highly similar to Growth-arrest-specific protein 7	gene_position:reverse Distance_to_Tss_is:103251 Intron_intron_Position_Number_is:1 Distance_to_GeneEnd: -184691
chr17	11981255	11981819	565	11981431	8	53.52	14.29	MAP2K4	cDNA FLJ52538, highly similar to Dual specificity mitogen-activated proteinkinase kinase 4 (EC 2.7.12.2)	gene_position:forward Distance_to_Tss_is:57120 Intron_intron_Position_Number_is:3 Distance_to_GeneEnd: -65893
chr17	12634420	12634903	484	12634675	8	58.92	14.29	MYOCD	Myocardin	gene_position:forward Distance_to_Tss_is:65213 Intron_intron_Position_Number_is:5 Distance_to_GeneEnd: -37846
chr17	14109258	14109751	494	14109476	9	64.52	15.22	COX10	cDNA FLJ53035, highly similar to Protoheme IX farnesyltransferase, mitochondrial (EC 2.5.1.-)	gene_position:forward Distance_to_Tss_is:136539 Intron_intron_Position_Number_is:6 Distance_to_GeneEnd: -2738
chr17	17026337	17026916	580	17026650	8	51.03	11.36	MPRIP	Myosin phosphatase Rho-interacting protein	gene_position:forward Distance_to_Tss_is:80547 Intron_intron_Position_Number_is:3 Distance_to_GeneEnd: -69623
chr17	30660484	30660948	465	30660765	8	55.65	12.5	C17orf75	Protein Njmu-R1	gene_position:reverse Distance_to_Tss_is:16582 Exon:exon_Position_Number_is:10 Distance_to_GeneEnd: -1871
chr17	33477604	33478405	802	33478196	17	99.3	21.67	UNC45B	Protein unc-45 homolog B	gene_position:forward Distance_to_Tss_is:2768 Intron_intron_Position_Number_is:4 Distance_to_GeneEnd: -38760
chr17	36859745	36860639	895	36860195	14	69.54	17.24	MIR4734	microRNA 4734	gene_position:reverse Proximal Promoter_Distance_to_Tss_is:1161 Distance_to_GeneEnd: -1230
chr17	36859745	36860639	895	36860195	14	69.54	17.24	LOC101929533	uncharacterized LOC101929533	gene_position:reverse Distance_to_Tss_is:3451 Exon:exon_Position_Number_is:2 Distance_to_GeneEnd: -20
chr17	38402481	38403118	638	38402628	10	50.12	9.62	XM_005257085.1		gene_position:forward Distance_to_Tss_is:26925 Intron_intron_Position_Number_is:1 Distance_to_GeneEnd: -36463
chr17	39560024	39561068	1045	39560497	31	141.79	21.15	LOC100505782	uncharacterized LOC100505782	gene_position:forward Promoter DownStream Of Tss_Distance_to_Tss_is:1356 Intron_intron_Position_Number_is:1 Distance_to_GeneEnd: -8816
chr17	41381540	41382689	1150	41382113	20	82.57	12.16	LINC00854	long intergenic non-protein coding RNA 854	gene_position:reverse Proximal Promoter_Distance_to_Tss_is:478 Distance_to_GeneEnd: -8103
chr17	45049643	45049967	325	45049805	6	56.59	14.86	MIR5089	microRNA 5089	gene_position:forward Proximal Promoter_Distance_to_Tss_is:740 Distance_to_GeneEnd: -823
chr17	48191259	48192672	1414	48192391	16	58.03	6.9	SAMD14	sterile alpha motif domain containing 14	gene_position:reverse Distance_to_Tss_is:15987 Intron_intron_Position_Number_is:10 Distance_to_GeneEnd: -2586
chr17	55372347	55373426	1080	55372839	19	72.84	8.54	MSI2	cDNA FLJ56904, highly similar to RNA-binding protein Musashi homolog 2	gene_position:forward Distance_to_Tss_is:38341 Intron_intron_Position_Number_is:5 Distance_to_GeneEnd: -389703
chr17	55453100	55453775	676	55453298	12	51.48	9.76	MSI2	cDNA FLJ56904, highly similar to RNA-binding protein Musashi homolog 2	gene_position:forward Distance_to_Tss_is:119094 Intron_intron_Position_Number_is:5 Distance_to_GeneEnd: -308950
chr17	55945315	55946239	925	55945638	11	52.32	10	CUEDC1	CUE domain containing 1	gene_position:reverse Distance_to_Tss_is:87369 Intron_intron_Position_Number_is:8 Distance_to_GeneEnd: -6711
chr17	56082603	56083381	779	56082885	13	56.65	9.46	SRSF1	cDNA FLJ77645, highly similar to Homo sapiens splicing factor, arginine/serine-rich 1 (splicing factor 2, alternate splicing factor) (SFRS1), mRNA	gene_position:reverse Distance_to_Tss_is:2104 3UTR_Exon:exon_Position_Number_is:3 Distance_to_GeneEnd: -4323
chr17	56468371	56469339	969	56468972	40	116.52	14.29	RNF43	E3 ubiquitin-protein ligase RNF43	gene_position:reverse Distance_to_Tss_is:26560 Intron_intron_Position_Number_is:2 Distance_to_GeneEnd: -37334
chr17	56471726	56472482	757	56472030	33	109.86	8.41	RNF43	E3 ubiquitin-protein ligase RNF43	gene_position:reverse Distance_to_Tss_is:23205 Intron_intron_Position_Number_is:2 Distance_to_GeneEnd: -40689
chr17	57831796	57832649	854	57832105	29	116.31	15	XM_005257710.1		gene_position:forward Distance_to_Tss_is:47243 Intron_intron_Position_Number_is:6 Distance_to_GeneEnd: -87814
chr17	59337816	59338726	911	59337998	10	54.19	12.39	BCAS3	Breast carcinoma-amplified sequence 3	gene_position:forward Distance_to_Tss_is:582644 Intron_intron_Position_Number_is:23 Distance_to_GeneEnd: -132383
chr17	59415301	59416137	837	59415469	14	54.71	10.98	BCAS3	Breast carcinoma-amplified sequence 3	gene_position:forward Distance_to_Tss_is:660129 Intron_intron_Position_Number_is:23 Distance_to_GeneEnd: -54898
chr17	63761627	63762086	460	63761894	9	55.78	12.9	CEP112	Centrosomal protein of 112 kDa	gene_position:reverse Distance_to_Tss_is:426585 Intron_intron_Position_Number_is:21 Distance_to_GeneEnd: -129969
chr17	63780071	63781281	1211	63780240	16	54.56	13.89	CEP112	Centrosomal protein of 112 kDa	gene_position:reverse Distance_to_Tss_is:408141 Intron_intron_Position_Number_is:21 Distance_to_GeneEnd: -148413
chr17	64647740	64648423	684	64648238	9	53.75	13.64	PRKCA	Protein kinase C, alpha	gene_position:forward Distance_to_Tss_is:348814 Intron_intron_Position_Number_is:5 Distance_to_GeneEnd: -159122
chr17	66379180	66380656	1477	66380145	34	82.55	11.49	ARSG	Arylsulfatase G, isoform CRA_a	gene_position:forward Distance_to_Tss_is:123825 Intron_intron_Position_Number_is:8 Distance_to_GeneEnd: -46336
chr17	70409297	70409826	530	70409602	14	70.64	9.38	LINC00673	long intergenic non-protein coding RNA 673	gene_position:reverse Distance_to_Tss_is:179646 Intron_intron_Position_Number_is:3 Distance_to_GeneEnd: -9834
chr17	70711674	70712811	1138	70712370	24	77.3	12.5	SLC39A11	Zinc transporter ZIP11	gene_position:reverse Distance_to_Tss_is:377179 Intron_intron_Position_Number_is:7 Distance_to_GeneEnd: -69589
chr17	71304127	71304941	815	71304338	12	58.85	8.62	XM_005257184.1		gene_position:reverse Distance_to_Tss_is:4187 Intron_intron_Position_Number_is:1 Distance_to_GeneEnd: -24364
chr17	72358779	72359386	608	72359194	12	71.33	13.33	BTBD17	BTB/POZ domain-containing protein 17	gene_position:reverse Proximal Promoter_Distance_to_Tss_is:821 Distance_to_GeneEnd: -6224
chr17	73139114	73140598	1485	73140175	16	51.52	8.06	HN1	Hematological and neurological expressed 1 protein	gene_position:reverse Distance_to_Tss_is:11661 Intron_intron_Position_Number_is:4 Distance_to_GeneEnd: -7771
chr17	75490317	75491222	906	75491085	10	54.41	9.91	2015-09-09	Septin 9, isoform CRA_b	gene_position:forward Distance_to_Tss_is:212825 Intron_intron_Position_Number_is:10 Distance_to_GeneEnd: -6361
chr17	77961036	77962503	1468	77962034	21	69.31	17.11	XM_005257051.1		gene_position:reverse Distance_to_Tss_is:48621 Intron_intron_Position_Number_is:3 Distance_to_GeneEnd: -54894
chr17	78717650	78719029	1380	78718383	25	93.93	9.76	RPTOR	cDNA FLJ52080, highly similar to Regulatory-associated protein of mTOR	gene_position:forward Distance_to_Tss_is:199025 Intron_intron_Position_Number_is:5 Distance_to_GeneEnd: -222523
chr17	79367364	79368033	670	79367840	12	60.59	11.76	LOC100507520	uncharacterized LOC100507520	gene_position:reverse Proximal Promoter_Distance_to_Tss_is:617 Distance_to_GeneEnd: -5442
chr17	79870518	79870938	421	79870761	7	52.28	13.64	PCYT2	cDNA FLJ36009 fis, clone TESTI2015675, highly similar to Ethanolamine-phosphate cytidylyltransferase (EC 2.7.7.14)	gene_position:reverse Proximal Promoter_Distance_to_Tss_is:1178 Distance_to_GeneEnd: -9741
chr17	79870518	79870938	421	79870761	7	52.28	13.64	SIRT7	NAD-dependent protein deacetylase sirtuin-7	gene_position:reverse Distance_to_Tss_is:5540 Intron_intron_Position_Number_is:9 Distance_to_GeneEnd: -703
chr17	80283517	80284336	820	80284153	10	56.86	11.9	SECTM1	cDNA FLJ77863, highly similar to Homo sapiens secreted and transmembrane 1 (SECTM1), mRNA	gene_position:reverse Distance_to_Tss_is:8404 Intron_intron_Position_Number_is:2 Distance_to_GeneEnd: -4617
chr17	80817738	80818511	774	80818105	18	86.93	11.9	TBCD	Tubulin-specific chaperone D	gene_position:forward Distance_to_Tss_is:107798 Intron_intron_Position_Number_is:13 Distance_to_GeneEnd: -83324
chr18	499293	499893	601	499659	11	81.59	17.34	COLEC12	Collectin-12	gene_position:reverse Promoter DownStream Of Tss_Distance_to_Tss_is:1436 Intron_intron_Position_Number_is:1 Distance_to_GeneEnd: -179938
chr18	3592912	3594815	1904	3593853	23	52.64	6.98	DLGAP1	Disks large-associated protein 1	gene_position:reverse Distance_to_Tss_is:862398 Intron_intron_Position_Number_is:8 Distance_to_GeneEnd: -96882
chr18	3603029	3603363	335	3603196	9	73.52	15.52	DLGAP1	Disks large-associated protein 1	gene_position:reverse Distance_to_Tss_is:852281 Intron_intron_Position_Number_is:8 Distance_to_GeneEnd: -106999
chr18	3617805	3618933	1129	3618373	25	107.88	17.44	DLGAP1	Disks large-associated protein 1	gene_position:reverse Distance_to_Tss_is:837505 Intron_intron_Position_Number_is:8 Distance_to_GeneEnd: -121775
chr18	3665374	3666454	1081	3665900	28	137.92	26.19	DLGAP1	Disks large-associated protein 1	gene_position:reverse Distance_to_Tss_is:789936 Intron_intron_Position_Number_is:7 Distance_to_GeneEnd: -169344
chr18	9779591	9780198	608	9779783	11	74.91	17.39	RAB31	Ras-related protein Rab-31	gene_position:forward Distance_to_Tss_is:71363 Intron_intron_Position_Number_is:2 Distance_to_GeneEnd: -82962
chr18	12721918	12722572	655	12722110	9	58.67	12.39	PSMG2	Proteasome assembly chaperone 2	gene_position:forward Distance_to_Tss_is:63180 Intron_intron_Position_Number_is:5 Distance_to_GeneEnd: -3821
chr18	14180737	14181063	327	14180900	6	56.59	14.86	ANKRD20A5P	ankyrin repeat domain 20 family, member A5, pseudogene	gene_position:forward Distance_to_Tss_is:1641 Intron_intron_Position_Number_is:1 Distance_to_GeneEnd: -46312
chr18	23723073	23723370	298	23723222	6	67.11	14.86	PSMA8	Proteasome (Prosome, macropain) subunit, alpha type, 8, isoform CRA_b	gene_position:forward Distance_to_Tss_is:9257 Intron_intron_Position_Number_is:1 Distance_to_GeneEnd: -50246
chr18	28979411	28980045	635	28979848	8	50.88	14.86	DSG4	Desmoglein-4	gene_position:forward Distance_to_Tss_is:22671 Exon:exon_Position_Number_is:9 Distance_to_GeneEnd: -14469
chr18	33058503	33059720	1218	33058859	13	50.25	9.26	INO80C	INO80 complex subunit C	gene_position:reverse Distance_to_Tss_is:19607 Intron_intron_Position_Number_is:3 Distance_to_GeneEnd: -26309
chr18	47492436	47493522	1087	47492955	12	50.6	7.69	XM_005258276.1		gene_position:reverse Distance_to_Tss_is:229106 Intron_intron_Position_Number_is:10 Distance_to_GeneEnd: -143253
chr18	57684950	57685921	972	57685488	10	51.58	12.39	FAM60CP	family with sequence similarity 60, member C pseudogene	gene_position:reverse Proximal Promoter_Distance_to_Tss_is:149 Distance_to_GeneEnd: -943
chr18	67848097	67848617	521	67848460	9	59.24	14	RTTN	Rotatin	gene_position:reverse Distance_to_Tss_is:24865 Intron_intron_Position_Number_is:10 Distance_to_GeneEnd: -177057
chr18	72923969	72924749	781	72924558	9	52.02	12.39	TSHZ1	TSHZ1 protein	gene_position:forward Promoter DownStream Of Tss_Distance_to_Tss_is:1259 Intron_intron_Position_Number_is:1 Distance_to_GeneEnd: -77936
chr18	74563538	74564439	902	74564252	10	54.59	14.86	ZNF236	HCG21098, isoform CRA_c	gene_position:forward Distance_to_Tss_is:28389 Intron_intron_Position_Number_is:2 Distance_to_GeneEnd: -119150
chr18	76916185	76917144	960	76916431	10	52.07	9.91	ATP9B	cDNA FLJ36385 fis, clone THYMU2008727, highly similar to Probable phospholipid-transporting ATPase IIB (EC 3.6.3.1)	gene_position:forward Distance_to_Tss_is:86791 Intron_intron_Position_Number_is:7 Distance_to_GeneEnd: -222098
chr19	510866	511458	593	511144	9	50.09	8.93	TPGS1	Tubulin polyglutamylase complex subunit 1	gene_position:forward Distance_to_Tss_is:3369 Intron_intron_Position_Number_is:1 Distance_to_GeneEnd: -8788
chr19	807591	808161	571	807927	8	53.16	9.52	PTBP1	Polypyrimidine tract-binding protein 1	gene_position:forward Distance_to_Tss_is:10199 Intron_intron_Position_Number_is:10 Distance_to_GeneEnd: -4736
chr19	1078148	1079477	1330	1078345	12	52.94	9.91	HMHA1	Minor histocompatibility protein HA-1	gene_position:forward Distance_to_Tss_is:12226 Intron_intron_Position_Number_is:11 Distance_to_GeneEnd: -8479
chr19	1747258	1748313	1056	1747532	15	60.61	13.64	XR_244052.1		gene_position:forward Proximal Promoter_Distance_to_Tss_is:901 Distance_to_GeneEnd: -1486
chr19	2047208	2047733	526	2047578	9	62.08	17.39	MKNK2	Putative map kinase interacting kinase [Homo sapiens]	gene_position:reverse Distance_to_Tss_is:4035 Intron_intron_Position_Number_is:2 Distance_to_GeneEnd: -9738
chr19	2517939	2518963	1025	2518327	23	105.74	17.07	GNG7	Guanine nucleotide-binding protein subunit gamma	gene_position:reverse Distance_to_Tss_is:184807 Intron_intron_Position_Number_is:4 Distance_to_GeneEnd: -6721
chr19	3574497	3575246	750	3574747	9	53.53	14.86	XM_005259476.1		gene_position:forward Distance_to_Tss_is:1561 Exon:exon_Position_Number_is:4 Distance_to_GeneEnd: -4584
chr19	6594586	6596071	1486	6595512	17	73.26	10.42	RPL7P50	ribosomal protein L7 pseudogene 50	gene_position:forward Distal Promoter_Distance_to_Tss_is:1269 Distance_to_GeneEnd: 455
chr19	8948310	8948832	523	8948672	8	57.59	17.34	XM_005260130.1		gene_position:forward Distance_to_Tss_is:5236 Intron_intron_Position_Number_is:1 Distance_to_GeneEnd: -5685
chr19	10475002	10475212	211	10475107	4	56.59	9.91	TYK2	Non-receptor tyrosine-protein kinase TYK2	gene_position:reverse Distance_to_Tss_is:16246 Intron_intron_Position_Number_is:9 Distance_to_GeneEnd: -13798
chr19	11205653	11206526	874	11205818	15	67.95	11.43	LDLR	Low density lipoprotein receptor (Familial hypercholesterolemia), isoform CRA_b	gene_position:forward Distance_to_Tss_is:5615 Intron_intron_Position_Number_is:1 Distance_to_GeneEnd: -38853
chr19	13371818	13372419	602	13372101	9	53.75	14	CACNA1A	Voltage-dependent P/Q-type calcium channel subunit alpha-1A	gene_position:reverse Distance_to_Tss_is:245456 Intron_intron_Position_Number_is:26 Distance_to_GeneEnd: -54562
chr19	14630740	14631287	548	14630955	10	50.26	10.81	XM_005259888.1		gene_position:reverse Distance_to_Tss_is:9347 Intron_intron_Position_Number_is:2 Distance_to_GeneEnd: -5159
chr19	15946543	15947235	693	15947049	11	54.13	12.5	UCA1	urothelial cancer associated 1 (non-protein coding)	gene_position:forward Distance_to_Tss_is:6786 Exon:exon_Position_Number_is:3 Distance_to_GeneEnd: -588
chr19	17986906	17987268	363	17987087	7	52.48	15.22	SLC5A5	Sodium/iodide cotransporter	gene_position:forward Distance_to_Tss_is:4265 5UTR_Exon:exon_Position_Number_is:2 Distance_to_GeneEnd: -19077
chr19	35748031	35749486	1456	35748721	18	71.62	8.93	XM_005258981.1		gene_position:forward Distance_to_Tss_is:8741 Intron_intron_Position_Number_is:2 Distance_to_GeneEnd: -10836
chr19	36001296	36001698	403	36001455	7	53.64	13.64	DMKN	Dermokine	gene_position:reverse Distance_to_Tss_is:3264 Intron_intron_Position_Number_is:5 Distance_to_GeneEnd: -13177
chr19	36235682	36236706	1025	36236274	12	53.27	9.62	XM_005258627.1		gene_position:reverse Promoter DownStream Of Tss_Distance_to_Tss_is:727 Intron_intron_Position_Number_is:2 Distance_to_GeneEnd: -2250
chr19	36235682	36236706	1025	36236274	12	53.27	9.62	PSENEN	Gamma-secretase subunit PEN-2	gene_position:forward Proximal Promoter_Distance_to_Tss_is:796 Distance_to_GeneEnd: -2374
chr19	36560835	36561837	1003	36561362	12	57.99	14.58	WDR62	WD repeat-containing protein 62	gene_position:forward Distance_to_Tss_is:15052 Intron_intron_Position_Number_is:7 Distance_to_GeneEnd: -35177
chr19	39320861	39321681	821	39321057	11	55.79	9.62	ECH1	cDNA FLJ57619, highly similar to Delta 3,5-delta 2,4-dienoyl-CoA isomerase, mitochondrial (EC 5.3.3.-)	gene_position:reverse Distance_to_Tss_is:1636 Intron_intron_Position_Number_is:3 Distance_to_GeneEnd: -14799
chr19	42604202	42604824	623	42604629	10	51	15.38	POU2F2	POU domain protein	gene_position:reverse Distance_to_Tss_is:32423 Intron_intron_Position_Number_is:5 Distance_to_GeneEnd: -13940
chr19	47244122	47244570	449	47244319	8	56.87	14.58	XM_005258826.1		gene_position:reverse Distance_to_Tss_is:6129 Intron_intron_Position_Number_is:2 Distance_to_GeneEnd: -21354
chr19	48659761	48660086	326	48659924	6	56.59	14.86	XM_005258936.1		gene_position:reverse Distance_to_Tss_is:14091 Intron_intron_Position_Number_is:5 Distance_to_GeneEnd: -41055
chr19	48857667	48858660	994	48858018	17	76.7	14.71	XM_005259032.1		gene_position:reverse Distance_to_Tss_is:9822 Intron_intron_Position_Number_is:3 Distance_to_GeneEnd: -22054
chr19	51435100	51435744	645	51435383	11	64.84	12.96	LOC390956	peptidyl-prolyl cis-trans isomerase A-like	gene_position:reverse Distance_to_Tss_is:4026 Intron_intron_Position_Number_is:1 Distance_to_GeneEnd: -4766
chr19	51472541	51473127	587	51472929	9	53.22	9.62	KLK6	Kallikrein 6 (Neurosin, zyme), isoform CRA_b	gene_position:reverse Promoter DownStream Of Tss_Distance_to_Tss_is:388 Intron_intron_Position_Number_is:1 Distance_to_GeneEnd: -10654
chr19	54483223	54484198	976	54484024	11	51.77	10.42	CACNG8	Voltage-dependent calcium channel gamma-8 subunit	gene_position:forward Distance_to_Tss_is:16933 Exon:exon_Position_Number_is:3 Distance_to_GeneEnd: -10246
chr19	58347229	58347850	622	58347519	8	51.58	12.39	XM_005259351.1		gene_position:forward Distance_to_Tss_is:16130 Intron_intron_Position_Number_is:2 Distance_to_GeneEnd: -24948
chr2	1420967	1421976	1010	1421285	16	98.67	16.67	TPO	Thyroid peroxidase	gene_position:forward Distance_to_Tss_is:3638 Intron_intron_Position_Number_is:2 Distance_to_GeneEnd: -126478
chr2	9372995	9373521	527	9373309	13	72.57	13.75	ASAP2	Arf-GAP with SH3 domain, ANK repeat and PH domain-containing protein 2	gene_position:forward Distance_to_Tss_is:26101 Intron_intron_Position_Number_is:1 Distance_to_GeneEnd: -172817
chr2	12359391	12360123	733	12359577	9	54.39	9.91	XR_241272.1		gene_position:forward Distance_to_Tss_is:212133 Intron_intron_Position_Number_is:3 Distance_to_GeneEnd: -359083
chr2	15568228	15568960	733	15568642	10	61.5	11.9	NBAS	Neuroblastoma-amplified sequence	gene_position:reverse Distance_to_Tss_is:133244 Intron_intron_Position_Number_is:21 Distance_to_GeneEnd: -261196
chr2	27145392	27146145	754	27145787	9	51.85	11.9	DPYSL5	Dihydropyrimidinase-related protein 5	gene_position:forward Distance_to_Tss_is:74423 Intron_intron_Position_Number_is:2 Distance_to_GeneEnd: -27827
chr2	29971621	29972287	667	29972089	12	51.91	11.43	ALK	Tyrosine-protein kinase receptor	gene_position:reverse Distance_to_Tss_is:172856 Intron_intron_Position_Number_is:1 Distance_to_GeneEnd: -555981
chr2	30026946	30027529	584	30027331	8	53.75	14.86	ALK	Tyrosine-protein kinase receptor	gene_position:reverse Distance_to_Tss_is:117531 Intron_intron_Position_Number_is:1 Distance_to_GeneEnd: -611306
chr2	32194255	32195204	950	32194653	11	54.77	13.04	MEMO1	Protein MEMO1	gene_position:reverse Distance_to_Tss_is:41861 Intron_intron_Position_Number_is:2 Distance_to_GeneEnd: -101363
chr2	33141152	33141649	498	33141346	150	1314.98	30.56	LINC00486	long intergenic non-protein coding RNA 486	gene_position:forward Distance_to_Tss_is:90642 Intron_intron_Position_Number_is:4 Distance_to_GeneEnd: -13054
chr2	43475159	43475480	322	43475320	6	56.59	14.86	THADA	thyroid adenoma associated	gene_position:reverse Distance_to_Tss_is:348026 Intron_intron_Position_Number_is:36 Distance_to_GeneEnd: -17184
chr2	43498993	43499715	723	43499176	10	63.74	12.39	THADA	thyroid adenoma associated	gene_position:reverse Distance_to_Tss_is:324192 Intron_intron_Position_Number_is:36 Distance_to_GeneEnd: -41018
chr2	44898176	44899265	1090	44898640	12	52.26	8	CAMKMT	Calmodulin-lysine N-methyltransferase	gene_position:forward Distance_to_Tss_is:309133 Intron_intron_Position_Number_is:3 Distance_to_GeneEnd: -101555
chr2	46262080	46262509	430	46262274	7	54.31	14.86	PRKCE	Protein kinase C epsilon type	gene_position:forward Distance_to_Tss_is:383626 Intron_intron_Position_Number_is:6 Distance_to_GeneEnd: -153049
chr2	52310072	52311269	1198	52310518	20	97.85	17.24	LOC730100	uncharacterized LOC730100	gene_position:forward Distance_to_Tss_is:1050333 Intron_intron_Position_Number_is:7 Distance_to_GeneEnd: -324983
chr2	54710690	54711372	683	54710884	11	57.58	11.67	SPTBN1	Spectrin beta chain, non-erythrocytic 1	gene_position:forward Distance_to_Tss_is:27236 Intron_intron_Position_Number_is:1 Distance_to_GeneEnd: -187893
chr2	55142065	55142860	796	55142676	12	73.34	15.91	EML6	Echinoderm microtubule-associated protein-like 6	gene_position:forward Distance_to_Tss_is:189916 Intron_intron_Position_Number_is:24 Distance_to_GeneEnd: -57092
chr2	61763626	61764191	566	61763982	8	54.84	12.39	XPO1	cDNA FLJ42779 fis, clone BRAWH3005300, highly similar to Exportin-1	gene_position:reverse Distance_to_Tss_is:1814 Intron_intron_Position_Number_is:1 Distance_to_GeneEnd: -58557
chr2	63098348	63098938	591	63098546	8	51.98	11.9	EHBP1	EH domain-binding protein 1	gene_position:forward Distance_to_Tss_is:197362 Intron_intron_Position_Number_is:9 Distance_to_GeneEnd: -175274
chr2	75757572	75758147	576	75757882	8	54.23	14.86	EVA1A	Protein eva-1 homolog A	gene_position:reverse Distance_to_Tss_is:39276 Intron_intron_Position_Number_is:1 Distance_to_GeneEnd: -38128
chr2	86008863	86010355	1493	86009111	15	59.07	10.42	ATOH8	Atonal homolog 8 (Drosophila), isoform CRA_a	gene_position:forward Distance_to_Tss_is:27954 Intron_intron_Position_Number_is:2 Distance_to_GeneEnd: -9643
chr2	86690323	86690761	439	86690589	7	53.66	14.86	KDM3A	Lysine-specific demethylase 3A	gene_position:forward Distance_to_Tss_is:22052 Intron_intron_Position_Number_is:8 Distance_to_GeneEnd: -29516
chr2	88108047	88108585	539	88108218	9	51.07	8.33	RGPD2	cDNA FLJ54867, highly similar to Ran-binding protein 2-like 6	gene_position:reverse Distance_to_Tss_is:17239 Intron_intron_Position_Number_is:6 Distance_to_GeneEnd: -51330
chr2	98302845	98303827	983	98303296	10	51.13	12.39	LINC01125	long intergenic non-protein coding RNA 1125	gene_position:forward Distance_to_Tss_is:16639 Intron_intron_Position_Number_is:5 Distance_to_GeneEnd: -16684
chr2	100677195	100678164	970	100677692	10	51.66	12.39	AFF3	AF4/FMR2 family member 3	gene_position:reverse Distance_to_Tss_is:81842 Intron_intron_Position_Number_is:3 Distance_to_GeneEnd: -513480
chr2	100907362	100908248	887	100907802	18	76.04	15.12	LONRF2	LONRF2 protein	gene_position:reverse Distance_to_Tss_is:31833 Intron_intron_Position_Number_is:9 Distance_to_GeneEnd: -17609
chr2	102844200	102844484	285	102844342	5	56.59	12.39	IL1RL2	Interleukin-1 receptor-like 2	gene_position:forward Distance_to_Tss_is:40760 Intron_intron_Position_Number_is:9 Distance_to_GeneEnd: -12262
chr2	109574135	109574830	696	109574662	9	53.1	15.91	EDAR	Tumor necrosis factor receptor superfamily member EDAR	gene_position:reverse Distance_to_Tss_is:31693 Intron_intron_Position_Number_is:1 Distance_to_GeneEnd: -63208
chr2	109582084	109582722	639	109582251	9	54.64	8.7	EDAR	Tumor necrosis factor receptor superfamily member EDAR	gene_position:reverse Distance_to_Tss_is:23744 Intron_intron_Position_Number_is:1 Distance_to_GeneEnd: -71157
chr2	109588495	109589205	711	109588739	10	55.57	14	EDAR	Tumor necrosis factor receptor superfamily member EDAR	gene_position:reverse Distance_to_Tss_is:17333 Intron_intron_Position_Number_is:1 Distance_to_GeneEnd: -77568
chr2	109815636	109816577	942	109816112	18	101.67	14.29	SH3RF3	SH3 domain-containing RING finger protein 3	gene_position:forward Distance_to_Tss_is:69639 Intron_intron_Position_Number_is:1 Distance_to_GeneEnd: -291759
chr2	110863385	110864146	762	110863674	26	141.49	17.35	MALL	cDNA FLJ32054 fis, clone NTONG2001567, highly similar to MAL-like protein	gene_position:reverse Distance_to_Tss_is:10758 Intron_intron_Position_Number_is:1 Distance_to_GeneEnd: -21938
chr2	111829459	111830299	841	111830100	10	55.83	11.9	ACOXL	cDNA FLJ59051, highly similar to Homo sapiens acyl-Coenzyme A oxidase-like (ACOXL), mRNA	gene_position:forward Distance_to_Tss_is:339309 Intron_intron_Position_Number_is:16 Distance_to_GeneEnd: -46340
chr2	120343841	120344228	388	120344035	7	55.34	16.67	CFAP221	Cilia- and flagella-associated protein 221	gene_position:forward Distance_to_Tss_is:41833 Intron_intron_Position_Number_is:6 Distance_to_GeneEnd: -70396
chr2	131610213	131610996	784	131610812	10	58.71	11.9	ARHGEF4	Rho guanine nucleotide exchange factor 4 variant 1	gene_position:forward Distance_to_Tss_is:15724 Intron_intron_Position_Number_is:1 Distance_to_GeneEnd: -194613
chr2	132984174	132985034	861	132984470	18	88.33	21.62	ANKRD30BL	ankyrin repeat domain 30B-like	gene_position:reverse Distance_to_Tss_is:31368 Intron_intron_Position_Number_is:1 Distance_to_GeneEnd: -79010
chr2	132996470	132997019	550	132996815	12	56.69	8.89	ANKRD30BL	ankyrin repeat domain 30B-like	gene_position:reverse Distance_to_Tss_is:19072 Intron_intron_Position_Number_is:1 Distance_to_GeneEnd: -91306
chr2	133001683	133002684	1002	133002490	19	50.7	12.1	ANKRD30BL	ankyrin repeat domain 30B-like	gene_position:reverse Distance_to_Tss_is:13859 Intron_intron_Position_Number_is:1 Distance_to_GeneEnd: -96519
chr2	133011624	133013515	1892	133012742	28	64.21	9.8	ANKRD30BL	ankyrin repeat domain 30B-like	gene_position:reverse Distance_to_Tss_is:3918 Intron_intron_Position_Number_is:1 Distance_to_GeneEnd: -106460
chr2	136002721	136003387	667	136002872	10	55.03	9.26	XM_005263810.1		gene_position:reverse Distance_to_Tss_is:285438 Intron_intron_Position_Number_is:12 Distance_to_GeneEnd: -48182
chr2	142217111	142217662	552	142217266	9	65.28	14.86	LRP1B	Low-density lipoprotein receptor-related protein 1B	gene_position:reverse Distance_to_Tss_is:672159 Intron_intron_Position_Number_is:3 Distance_to_GeneEnd: -1228115
chr2	145926724	145927169	446	145926988	7	53.17	12.39	LOC100505498	uncharacterized LOC100505498	gene_position:forward Distance_to_Tss_is:146041 Intron_intron_Position_Number_is:1 Distance_to_GeneEnd: -13488
chr2	158754717	158755892	1176	158755349	15	70.22	14	XM_005246358.1		gene_position:forward Distance_to_Tss_is:21504 Intron_intron_Position_Number_is:1 Distance_to_GeneEnd: -237764
chr2	159047491	159048465	975	159047826	13	54.32	9.68	CCDC148	coiled-coil domain containing 148	gene_position:reverse Distance_to_Tss_is:265774 Intron_intron_Position_Number_is:11 Distance_to_GeneEnd: -19622
chr2	160878029	160878632	604	160878435	8	51.23	11.9	PLA2R1	Secretory phospholipase A2 receptor	gene_position:reverse Distance_to_Tss_is:40985 Intron_intron_Position_Number_is:7 Distance_to_GeneEnd: -89506
chr2	161061658	161062466	809	161062111	12	53.19	9.09	XM_005246537.1		gene_position:reverse Distance_to_Tss_is:48691 Intron_intron_Position_Number_is:1 Distance_to_GeneEnd: -105476
chr2	165444100	165444644	545	165444338	8	53.16	13.64	GRB14	cDNA, FLJ93646, highly similar to Homo sapiens growth factor receptor-bound protein 14 (GRB14), mRNA	gene_position:reverse Distance_to_Tss_is:34260 Intron_intron_Position_Number_is:2 Distance_to_GeneEnd: -94777
chr2	166983935	166984783	849	166984538	12	74.42	12.39	SCN1A	Sodium channel protein	gene_position:reverse Distance_to_Tss_is:21707 Intron_intron_Position_Number_is:1 Distance_to_GeneEnd: -138265
chr2	169001825	169003540	1716	169003377	16	57.78	8.33	STK39	STE20/SPS1-related proline-alanine-rich protein kinase	gene_position:reverse Distance_to_Tss_is:102280 Intron_intron_Position_Number_is:5 Distance_to_GeneEnd: -191295
chr2	169049054	169049950	897	169049682	12	56.01	12.5	STK39	STE20/SPS1-related proline-alanine-rich protein kinase	gene_position:reverse Distance_to_Tss_is:55051 Intron_intron_Position_Number_is:1 Distance_to_GeneEnd: -238524
chr2	169072738	169073702	965	169073304	15	71.11	18.33	STK39	STE20/SPS1-related proline-alanine-rich protein kinase	gene_position:reverse Distance_to_Tss_is:31367 Intron_intron_Position_Number_is:1 Distance_to_GeneEnd: -262208
chr2	171095225	171095999	775	171095425	9	50.83	14.29	MYO3B	MYO3B protein	gene_position:forward Distance_to_Tss_is:60570 Intron_intron_Position_Number_is:7 Distance_to_GeneEnd: -416449
chr2	171571512	171571915	404	171571690	10	81.33	18.75	LINC01124	long intergenic non-protein coding RNA 1124	gene_position:reverse Proximal Promoter_Distance_to_Tss_is:435 Distance_to_GeneEnd: -2563
chr2	171571512	171571915	404	171571690	10	81.33	18.75	SP5	Transcription factor Sp5	gene_position:forward Proximal Promoter_Distance_to_Tss_is:345 Distance_to_GeneEnd: -2986
chr2	173913363	173914625	1263	173913733	15	59.8	12.5	RAPGEF4	cDNA FLJ50956, highly similar to Rap guanine nucleotide exchange factor 4	gene_position:forward Distance_to_Tss_is:312838 Exon:exon_Position_Number_is:30 Distance_to_GeneEnd: -4258
chr2	174945305	174945618	314	174945462	7	65.68	16.67	OLA1	cDNA FLJ58890, highly similar to GTP-binding protein PTD004	gene_position:reverse Distance_to_Tss_is:168060 Intron_intron_Position_Number_is:9 Distance_to_GeneEnd: -8130
chr2	178128038	178128624	587	178128237	11	64.34	15	NFE2L2	cDNA FLJ51002, highly similar to Nuclear factor erythroid 2-related factor 2	gene_position:reverse Distance_to_Tss_is:1821 Intron_intron_Position_Number_is:1 Distance_to_GeneEnd: -33007
chr2	180103946	180104450	505	180104138	9	56.1	14.29	SESTD1	SEC14 domain and spectrin repeat-containing protein 1	gene_position:reverse Distance_to_Tss_is:25404 Intron_intron_Position_Number_is:1 Distance_to_GeneEnd: -137527
chr2	182140378	182140734	357	182140556	7	56.59	17.34	LOC101927156	uncharacterized LOC101927156	gene_position:forward Distance_to_Tss_is:151814 Intron_intron_Position_Number_is:3 Distance_to_GeneEnd: -125336
chr2	187609434	187609855	422	187609625	7	50.82	10.87	FAM171B	KIAA1946, isoform CRA_b	gene_position:forward Distance_to_Tss_is:50645 Intron_intron_Position_Number_is:3 Distance_to_GeneEnd: -19080
chr2	189246394	189247290	897	189247120	10	53.21	9.52	GULP1	PTB domain-containing engulfment adapter protein 1	gene_position:forward Distance_to_Tss_is:89998 Intron_intron_Position_Number_is:1 Distance_to_GeneEnd: -214259
chr2	197109940	197110630	691	197110125	10	65.65	17.34	XM_005246704.1		gene_position:reverse Distance_to_Tss_is:348476 Intron_intron_Position_Number_is:19 Distance_to_GeneEnd: -45969
chr2	201272894	201274014	1121	201273266	19	62.58	8.7	SPATS2L	SPATS2-like protein	gene_position:forward Distance_to_Tss_is:102290 Intron_intron_Position_Number_is:3 Distance_to_GeneEnd: -74092
chr2	216275409	216276056	648	216275732	16	119.27	25	FN1	Fibronectin 1, isoform CRA_n	gene_position:reverse Distance_to_Tss_is:25382 Intron_intron_Position_Number_is:13 Distance_to_GeneEnd: -50232
chr2	219990012	219990565	554	219990205	10	64.28	13.46	NHEJ1	Non-homologous end-joining factor 1	gene_position:reverse Distance_to_Tss_is:35575 Intron_intron_Position_Number_is:5 Distance_to_GeneEnd: -49966
chr2	220386707	220387441	735	220386983	17	105.29	18.33	ASIC4	Acid-sensing ion channel 4	gene_position:forward Distance_to_Tss_is:7815 Intron_intron_Position_Number_is:1 Distance_to_GeneEnd: -16787
chr2	220563463	220564463	1001	220563860	36	190.97	19.61	RPL23P4	ribosomal protein L23 pseudogene 4	gene_position:forward Proximal Promoter_Distance_to_Tss_is:928 Distance_to_GeneEnd: 527
chr2	224680659	224681324	666	224681111	14	69.5	11.54	XM_005246295.1		gene_position:reverse Distance_to_Tss_is:21659 Intron_intron_Position_Number_is:1 Distance_to_GeneEnd: -64256
chr2	225850751	225851235	485	225851049	7	50.55	12.39	DOCK10	cDNA FLJ59486, highly similar to Dedicator of cytokinesis protein 10	gene_position:reverse Distance_to_Tss_is:56579 Intron_intron_Position_Number_is:1 Distance_to_GeneEnd: -220944
chr2	227620511	227621559	1049	227621063	16	80.21	16.67	IRS1	Insulin receptor substrate 1, isoform CRA_a	gene_position:reverse Distance_to_Tss_is:42995 Intron_intron_Position_Number_is:1 Distance_to_GeneEnd: -24478
chr2	227637436	227638027	592	227637750	12	66.52	10.29	IRS1	Insulin receptor substrate 1, isoform CRA_a	gene_position:reverse Distance_to_Tss_is:26070 Intron_intron_Position_Number_is:1 Distance_to_GeneEnd: -41403
chr2	227859946	227861197	1252	227860548	18	60.01	14.1	RHBDD1	Rhomboid domain containing 1, isoform CRA_a	gene_position:forward Distance_to_Tss_is:159275 Intron_intron_Position_Number_is:6 Distance_to_GeneEnd: -3980
chr2	228335600	228336446	847	228336133	13	59.7	12.5	AGFG1	HIV-1 Rev binding protein, isoform CRA_a	gene_position:forward Proximal Promoter_Distance_to_Tss_is:1253 Distance_to_GeneEnd: -90331
chr2	230045121	230045776	656	230045599	9	58.61	14.86	PID1	Putative uncharacterized protein FLJ20701	gene_position:reverse Distance_to_Tss_is:90936 Intron_intron_Position_Number_is:2 Distance_to_GeneEnd: -156432
chr2	233719819	233720284	466	233719999	7	50.56	14.29	GIGYF2	PERQ amino acid-rich with GYF domain-containing protein 2	gene_position:forward Distance_to_Tss_is:157804 Intron_intron_Position_Number_is:30 Distance_to_GeneEnd: -5468
chr2	234888502	234888818	317	234888660	6	53.88	13.64	TRPM8	cDNA FLJ56776, highly similar to Transient receptor potential cation channel subfamily M member 8	gene_position:forward Distance_to_Tss_is:62459 Intron_intron_Position_Number_is:17 Distance_to_GeneEnd: -39664
chr2	236788052	236788373	322	236788213	7	67.11	17.34	AGAP1	Arf-GAP with GTPase, ANK repeat and PH domain-containing protein 1	gene_position:forward Distance_to_Tss_is:385319 Intron_intron_Position_Number_is:9 Distance_to_GeneEnd: -252392
chr2	238409348	238410136	789	238409528	9	51.64	12.39	MLPH	Melanophilin, isoform CRA_c	gene_position:forward Distance_to_Tss_is:14295 Intron_intron_Position_Number_is:3 Distance_to_GeneEnd: -54613
chr2	240118453	240119077	625	240118703	8	51.42	12.39	XM_005264078.1		gene_position:reverse Distance_to_Tss_is:204893 Intron_intron_Position_Number_is:3 Distance_to_GeneEnd: -148589
chr2	240168644	240169851	1208	240169660	34	147.27	16.35	XM_005264078.1		gene_position:reverse Distance_to_Tss_is:154702 Intron_intron_Position_Number_is:2 Distance_to_GeneEnd: -198780
chr2	240196619	240197242	624	240197054	14	82.46	19.7	XM_005264078.1		gene_position:reverse Distance_to_Tss_is:126727 Intron_intron_Position_Number_is:2 Distance_to_GeneEnd: -226755
chr2	242265972	242266781	810	242266592	12	66.23	12	2015-09-02	Septin-2	gene_position:forward Distance_to_Tss_is:11249 Intron_intron_Position_Number_is:4 Distance_to_GeneEnd: -27470
chr2	243071098	243072103	1006	243071382	12	50.75	8.93	LOC728323	LOC441309 protein	gene_position:forward Distance_to_Tss_is:40254 Intron_intron_Position_Number_is:5 Distance_to_GeneEnd: -31371
chr20	2607570	2607861	292	2607716	6	64.02	13.64	TMC2	Transmembrane channel-like protein 2	gene_position:forward Distance_to_Tss_is:90317 Intron_intron_Position_Number_is:17 Distance_to_GeneEnd: -14860
chr20	2853451	2854010	560	2853707	9	56.48	12	PTPRA	cDNA FLJ56484, highly similar to Receptor-type tyrosine-protein phosphatase alpha (EC 3.1.3.48)	gene_position:forward Distance_to_Tss_is:8610 Intron_intron_Position_Number_is:5 Distance_to_GeneEnd: -165864
chr20	9718606	9718938	333	9718772	6	56.59	14.86	PAK7	Non-specific serine/threonine protein kinase	gene_position:reverse Distance_to_Tss_is:101081 Intron_intron_Position_Number_is:1 Distance_to_GeneEnd: -200569
chr20	10520986	10521802	817	10521533	16	70.2	13.89	SLX4IP	Protein SLX4IP	gene_position:forward Distance_to_Tss_is:105035 Intron_intron_Position_Number_is:2 Distance_to_GeneEnd: -83041
chr20	18696362	18696894	533	18696661	8	56.93	14.86	DTD1	D-tyrosyl-tRNA(Tyr) deacylase 1	gene_position:forward Distance_to_Tss_is:127806 Intron_intron_Position_Number_is:4 Distance_to_GeneEnd: -48199
chr20	20616426	20616985	560	20616798	8	55.21	17.34	RALGAPA2	Ral GTPase-activating protein subunit alpha-2	gene_position:reverse Distance_to_Tss_is:76855 Intron_intron_Position_Number_is:8 Distance_to_GeneEnd: -246224
chr20	21656563	21657205	643	21656739	8	50.45	14.86	XR_244253.1		gene_position:reverse Distance_to_Tss_is:27687 Intron_intron_Position_Number_is:1 Distance_to_GeneEnd: -65138
chr20	30074204	30074412	209	30074308	4	52.48	8.7	LINC00028	long intergenic non-protein coding RNA 28	gene_position:forward Promoter DownStream Of Tss_Distance_to_Tss_is:623 Intron_intron_Position_Number_is:1 Distance_to_GeneEnd: -1173
chr20	30300421	30300897	477	30300636	10	53.72	8.97	BCL2L1	Bcl-2-like protein 1	gene_position:reverse Distance_to_Tss_is:11331 Intron_intron_Position_Number_is:2 Distance_to_GeneEnd: -48160
chr20	32159771	32161186	1416	32159915	13	50.71	10.87	CBFA2T2	cDNA FLJ59494, highly similar to Protein CBFA2T2	gene_position:forward Distance_to_Tss_is:81843 Intron_intron_Position_Number_is:1 Distance_to_GeneEnd: -78066
chr20	43517147	43517990	844	43517792	12	64.25	14	YWHAB	14-3-3 protein beta/alpha	gene_position:forward Distance_to_Tss_is:2907 Intron_intron_Position_Number_is:2 Distance_to_GeneEnd: -20026
chr20	49300110	49300563	454	49300399	7	51.37	14.29	FAM65C	family with sequence similarity 65, member C	gene_position:reverse Distance_to_Tss_is:8162 Intron_intron_Position_Number_is:1 Distance_to_GeneEnd: -97458
chr20	50278015	50278841	827	50278306	27	157.96	22.62	ATP9A	Probable phospholipid-transporting ATPase IIA	gene_position:reverse Distance_to_Tss_is:106893 Intron_intron_Position_Number_is:13 Distance_to_GeneEnd: -64701
chr20	52785926	52786559	634	52786192	13	71.4	11.76	CYP24A1	1,25-dihydroxyvitamin D(3) 24-hydroxylase, mitochondrial	gene_position:reverse Distance_to_Tss_is:4590 Intron_intron_Position_Number_is:4 Distance_to_GeneEnd: -15938
chr20	56186246	56186691	446	56186420	7	53.17	12.39	ZBP1	cDNA FLJ76162, highly similar to Homo sapiens Z-DNA binding protein 1 (ZBP1), mRNA	gene_position:reverse Distance_to_Tss_is:9386 Intron_intron_Position_Number_is:6 Distance_to_GeneEnd: -7344
chr20	56272840	56273857	1018	56273453	13	69.41	11.36	PMEPA1	Transmembrane, prostate androgen induced RNA, isoform CRA_c	gene_position:reverse Distance_to_Tss_is:13752 Intron_intron_Position_Number_is:1 Distance_to_GeneEnd: -49392
chr20	61370956	61373111	2156	61371773	60	144.66	20	NTSR1	Neurotensin receptor type 1	gene_position:forward Distance_to_Tss_is:30767 Intron_intron_Position_Number_is:1 Distance_to_GeneEnd: -23167
chr20	61684480	61685278	799	61684988	9	51.17	14.86	LOC63930	uncharacterized LOC63930	gene_position:forward Distance_to_Tss_is:43745 Intron_intron_Position_Number_is:1 Distance_to_GeneEnd: -31943
chr20	62459144	62460454	1311	62459407	15	59.75	11.11	ZBTB46	cDNA FLJ16656 fis, clone TESTI4038779, weakly similar to Rattus norvegicus zinc finger protein RIN ZF (RINZF)	gene_position:reverse Distance_to_Tss_is:4587 Intron_intron_Position_Number_is:1 Distance_to_GeneEnd: -84121
chr21	9825288	9827716	2429	9827202	135	373.67	7.24	MIR3648-1	microRNA 3648-1	gene_position:forward Proximal Promoter_Distance_to_Tss_is:544 Distance_to_GeneEnd: -723
chr21	18873601	18874200	600	18873922	11	77.61	18.18	RPL39P40	ribosomal protein L39 pseudogene 40	gene_position:reverse Proximal Promoter_Distance_to_Tss_is:485 Distance_to_GeneEnd: -604
chr21	33835758	33836828	1071	33836325	28	138.92	20.24	XM_005261018.1		gene_position:forward Distance_to_Tss_is:51134 Intron_intron_Position_Number_is:3 Distance_to_GeneEnd: -51944
chr21	34696602	34697334	733	34697167	10	63.16	9.91	IFNAR1	Interferon alpha/beta receptor 1	gene_position:forward Proximal Promoter_Distance_to_Tss_is:146 Distance_to_GeneEnd: -35523
chr21	35319545	35320689	1145	35320210	12	55.87	15.91	LINC00649	long intergenic non-protein coding RNA 649	gene_position:forward Distance_to_Tss_is:16029 Intron_intron_Position_Number_is:2 Distance_to_GeneEnd: -23942
chr21	35916077	35916638	562	35916235	8	53.71	14.29	RCAN1	cDNA FLJ54923, highly similar to Calcipressin-1	gene_position:reverse Distance_to_Tss_is:71305 Intron_intron_Position_Number_is:1 Distance_to_GeneEnd: -27295
chr21	36207874	36209059	1186	36208568	27	125.35	25	RUNX1	Runt-related transcription factor 1/NDC1 transmembrane nucleoporin fusion protein	gene_position:reverse Distance_to_Tss_is:213721 Intron_intron_Position_Number_is:6 Distance_to_GeneEnd: -47776
chr21	40115060	40115357	298	40115209	6	67.11	14.86	LINC00114	long intergenic non-protein coding RNA 114	gene_position:reverse Distance_to_Tss_is:30341 Intron_intron_Position_Number_is:3 Distance_to_GeneEnd: -4112
chr21	43938133	43939007	875	43938808	11	56.5	14.58	SLC37A1	Glycerol-3-phosphate transporter	gene_position:forward Distance_to_Tss_is:18391 Intron_intron_Position_Number_is:2 Distance_to_GeneEnd: -63417
chr21	46575745	46576751	1007	46576261	12	66.05	9.91	ADARB1	RNA editing deaminase 1	gene_position:forward Distance_to_Tss_is:81252 Intron_intron_Position_Number_is:2 Distance_to_GeneEnd: -70733
chr22	18721082	18721620	539	18721401	10	58.1	12.9	XM_003403485.2		gene_position:forward Proximal Promoter_Distance_to_Tss_is:458 Distance_to_GeneEnd: -16836
chr22	18879822	18880208	387	18880015	21	144.29	19.09	XR_244344.1		gene_position:reverse Promoter DownStream Of Tss_Distance_to_Tss_is:581 Intron_intron_Position_Number_is:1 Distance_to_GeneEnd: -20139
chr22	24680539	24681521	983	24680844	18	91.43	16.13	SPECC1L	Cytospin-A	gene_position:forward Distance_to_Tss_is:13754 Intron_intron_Position_Number_is:1 Distance_to_GeneEnd: -133169
chr22	29515758	29516547	790	29516323	13	73.93	15.38	KREMEN1	Kremen protein 1	gene_position:forward Distance_to_Tss_is:46692 Intron_intron_Position_Number_is:3 Distance_to_GeneEnd: -48563
chr22	29529373	29529770	398	29529572	7	56.59	17.34	KREMEN1	Kremen protein 1	gene_position:forward Distance_to_Tss_is:60307 Intron_intron_Position_Number_is:5 Distance_to_GeneEnd: -34948
chr22	32042356	32043113	758	32042859	15	79.68	13.64	PISD	Phosphatidylserine decarboxylase, isoform CRA_a	gene_position:reverse Distance_to_Tss_is:16194 Intron_intron_Position_Number_is:3 Distance_to_GeneEnd: -27879
chr22	37587202	37587682	481	37587496	7	50.81	14.86	XM_005261327.1		gene_position:reverse Distance_to_Tss_is:7139 Intron_intron_Position_Number_is:2 Distance_to_GeneEnd: -10996
chr22	50466990	50468019	1030	50467752	13	56.62	12.5	TTLL8	Protein monoglycylase TTLL8	gene_position:reverse Distance_to_Tss_is:29646 Intron_intron_Position_Number_is:13 Distance_to_GeneEnd: -964
chr3	4533903	4534867	965	4534339	11	52.25	14.58	ITPR1	Inositol 1,4,5-triphosphate receptor, type 1, isoform CRA_a	gene_position:forward Proximal Promoter_Distance_to_Tss_is:1129 Distance_to_GeneEnd: -355621
chr3	7604060	7604378	319	7604219	6	56.59	14.86	GRM7	Metabotropic glutamate receptor 7	gene_position:forward Distance_to_Tss_is:701258 Intron_intron_Position_Number_is:7 Distance_to_GeneEnd: -179158
chr3	11629951	11630526	576	11630147	8	54.23	12.39	VGLL4	Transcription cofactor vestigial-like protein 4	gene_position:reverse Distance_to_Tss_is:132269 Intron_intron_Position_Number_is:3 Distance_to_GeneEnd: -32407
chr3	12386364	12387157	794	12386992	11	60.8	14.58	PPARG	Peroxisome proliferator activated receptor gamma	gene_position:forward Distance_to_Tss_is:57015 Intron_intron_Position_Number_is:2 Distance_to_GeneEnd: -89491
chr3	18140257	18140776	520	18140546	19	149.04	17.74	LOC339862	uncharacterized LOC339862	gene_position:forward Distance_to_Tss_is:136193 Intron_intron_Position_Number_is:4 Distance_to_GeneEnd: -170157
chr3	30667982	30668631	650	30668420	13	55.92	11.11	TGFBR2	TGF-beta receptor type-2	gene_position:forward Distance_to_Tss_is:19988 Intron_intron_Position_Number_is:2 Distance_to_GeneEnd: -67652
chr3	32461696	32462424	729	32462104	14	63.25	11.25	CMTM7	CKLF-like MARVEL transmembrane domain containing 7, isoform CRA_b	gene_position:forward Distance_to_Tss_is:28533 Intron_intron_Position_Number_is:1 Distance_to_GeneEnd: -34637
chr3	32543263	32544026	764	32543846	9	52.84	14.86	CMTM6	CKLF-like MARVEL transmembrane domain-containing protein 6	gene_position:reverse Promoter DownStream Of Tss_Distance_to_Tss_is:1140 Intron_intron_Position_Number_is:1 Distance_to_GeneEnd: -20459
chr3	37048601	37049653	1053	37049114	11	54.25	16.67	MLH1	MutL homolog 1, colon cancer, nonpolyposis type 2 (E. coli), isoform CRA_a	gene_position:forward Distance_to_Tss_is:13760 Intron_intron_Position_Number_is:4 Distance_to_GeneEnd: -43736
chr3	37285463	37286052	590	37285732	10	65	14.58	GOLGA4	Centrosome-related protein F46	gene_position:forward Promoter DownStream Of Tss_Distance_to_Tss_is:781 Intron_intron_Position_Number_is:1 Distance_to_GeneEnd: -122907
chr3	43622812	43624092	1281	43623408	12	54.67	9.91	ANO10	Anoctamin-10	gene_position:reverse Distance_to_Tss_is:40748 Intron_intron_Position_Number_is:3 Distance_to_GeneEnd: -214994
chr3	47810882	47811458	577	47811054	8	54.17	14.86	SMARCC1	cDNA FLJ57669, highly similar to SWI/SNF-related matrix-associatedactin-dependent regulator of chromatin subfamily C member 1	gene_position:reverse Distance_to_Tss_is:12523 Intron_intron_Position_Number_is:2 Distance_to_GeneEnd: -183504
chr3	49709002	49709728	727	49709557	10	54.66	10	BSN	Bassoon (Presynaptic cytomatrix protein), isoform CRA_a	gene_position:forward Distance_to_Tss_is:117080 Distance_to_GeneEnd: 20
chr3	52804310	52804924	615	52804733	8	51.97	14.86	NEK4	Serine/threonine-protein kinase Nek4 variant 2	gene_position:reverse Promoter DownStream Of Tss_Distance_to_Tss_is:655 Intron_intron_Position_Number_is:1 Distance_to_GeneEnd: -59514
chr3	56852584	56853702	1119	56852780	16	65.94	18.75	ARHGEF3	cDNA FLJ58753, highly similar to Rho guanine nucleotide exchange factor 3	gene_position:reverse Distance_to_Tss_is:260752 Intron_intron_Position_Number_is:4 Distance_to_GeneEnd: -91138
chr3	57193184	57193675	492	57193484	13	101.79	22	XM_005265239.1		gene_position:reverse Distance_to_Tss_is:11161 Intron_intron_Position_Number_is:2 Distance_to_GeneEnd: -69174
chr3	58095163	58095795	633	58095456	8	50.98	12.39	FLNB	Filamin B, beta (Actin binding protein 278), isoform CRA_a	gene_position:forward Distance_to_Tss_is:101036 Intron_intron_Position_Number_is:14 Distance_to_GeneEnd: -62819
chr3	61641398	61641779	382	61641589	7	56.59	17.34	PTPRG	Protein-tyrosine-phosphatase	gene_position:forward Distance_to_Tss_is:94155 Intron_intron_Position_Number_is:1 Distance_to_GeneEnd: -639175
chr3	65924269	65924886	618	65924508	14	81.31	14.71	MAGI1	Membrane-associated guanylate kinase, WW and PDZ domain-containing protein 1	gene_position:reverse Distance_to_Tss_is:100242 Intron_intron_Position_Number_is:1 Distance_to_GeneEnd: -585069
chr3	65948918	65950494	1577	65950073	21	68.04	11.11	MAGI1	Membrane-associated guanylate kinase, WW and PDZ domain-containing protein 1	gene_position:reverse Distance_to_Tss_is:75593 Intron_intron_Position_Number_is:1 Distance_to_GeneEnd: -609718
chr3	69284329	69284754	426	69284579	7	54.61	14.86	FRMD4B	cDNA FLJ14024 fis, clone HEMBA1003646, highly similar to FERM domain-containing protein 4B	gene_position:reverse Distance_to_Tss_is:151101 Intron_intron_Position_Number_is:7 Distance_to_GeneEnd: -65183
chr3	96335990	96337268	1279	96336706	17	94.51	19.82	MTRNR2L12	Humanin-like 12	gene_position:reverse Distal Promoter_Distance_to_Tss_is:1077 Distance_to_GeneEnd: 40
chr3	111566326	111567635	1310	111567273	24	60.65	12.5	PHLDB2	Pleckstrin homology-like domain family B member 2	gene_position:forward Distance_to_Tss_is:114999 Intron_intron_Position_Number_is:2 Distance_to_GeneEnd: -129038
chr3	114368100	114368597	498	114368406	10	53.02	11.84	XM_005247328.1		gene_position:reverse Distance_to_Tss_is:498032 Intron_intron_Position_Number_is:7 Distance_to_GeneEnd: -334752
chr3	114598934	114599596	663	114599127	10	60.12	12.5	XM_005247328.1		gene_position:reverse Distance_to_Tss_is:267198 Intron_intron_Position_Number_is:3 Distance_to_GeneEnd: -565586
chr3	118622487	118623618	1132	118623364	12	60.45	9.91	XM_005247144.1		gene_position:reverse Distance_to_Tss_is:242428 Intron_intron_Position_Number_is:7 Distance_to_GeneEnd: -3010
chr3	122798815	122799081	267	122798948	5	52.48	10.87	PDIA5	Protein disulfide-isomerase A5	gene_position:forward Distance_to_Tss_is:12959 Intron_intron_Position_Number_is:1 Distance_to_GeneEnd: -82138
chr3	123155157	123155803	647	123155382	9	54.17	13.04	ADCY5	cDNA FLJ36521 fis, clone TRACH2002138, highly similar to Adenylate cyclase type 5	gene_position:reverse Distance_to_Tss_is:12767 Intron_intron_Position_Number_is:1 Distance_to_GeneEnd: -154014
chr3	124331032	124332010	979	124331340	11	59.19	12.39	KALRN	cDNA FLJ54362, highly similar to Serine/threonine-protein kinase Duet (EC 2.7.11.1)	gene_position:forward Distance_to_Tss_is:517474 Intron_intron_Position_Number_is:34 Distance_to_GeneEnd: -109004
chr3	128776753	128777030	278	128776892	5	56.59	12.39	GP9	Platelet glycoprotein IX	gene_position:forward Promoter DownStream Of Tss_Distance_to_Tss_is:1294 Intron_intron_Position_Number_is:1 Distance_to_GeneEnd: -4501
chr3	134092645	134094100	1456	134093918	20	71.62	10.29	AMOTL2	Angiomotin-like protein 2	gene_position:reverse Distance_to_Tss_is:1614 Intron_intron_Position_Number_is:1 Distance_to_GeneEnd: -18458
chr3	138412801	138413583	783	138412962	9	51.92	12.39	PIK3CB	cDNA FLJ57102, highly similar to Phosphatidylinositol-4,5-bisphosphate 3-kinase catalytic subunit beta isoform (EC 2.7.1.153)	gene_position:reverse Distance_to_Tss_is:140979 Intron_intron_Position_Number_is:13 Distance_to_GeneEnd: -41261
chr3	140105858	140106430	573	140106244	8	53.04	11.9	CLSTN2	cDNA FLJ31849 fis, clone NT2RP7000586, highly similar to Calsyntenin-2	gene_position:forward Distance_to_Tss_is:451831 Intron_intron_Position_Number_is:2 Distance_to_GeneEnd: -181061
chr3	151975887	151977173	1287	151976202	13	53.26	10.42	MBNL1	Muscleblind-like protein 1	gene_position:forward Distance_to_Tss_is:13767 Intron_intron_Position_Number_is:1 Distance_to_GeneEnd: -207682
chr3	156994284	156995031	748	156994844	9	53.63	12.39	VEPH1	Ventricular zone-expressed PH domain-containing protein homolog 1	gene_position:reverse Distance_to_Tss_is:226852 Intron_intron_Position_Number_is:12 Distance_to_GeneEnd: -16753
chr3	170977883	170979248	1366	170978859	17	53.63	13.89	TNIK	TRAF2 and NCK-interacting protein kinase	gene_position:reverse Distance_to_Tss_is:200314 Intron_intron_Position_Number_is:2 Distance_to_GeneEnd: -197591
chr3	171471314	171471989	676	171471805	9	54.2	11.36	PLD1	Phospholipase D1 variant	gene_position:reverse Distance_to_Tss_is:56970 Intron_intron_Position_Number_is:1 Distance_to_GeneEnd: -153119
chr3	173813415	173813852	438	173813667	7	53.73	14.86	NLGN1	Neuroligin-1	gene_position:forward Distance_to_Tss_is:697845 Intron_intron_Position_Number_is:3 Distance_to_GeneEnd: -191019
chr3	185244791	185245685	895	185245414	13	60.17	10	LIPH	Mutant lipase H	gene_position:reverse Distance_to_Tss_is:25578 Intron_intron_Position_Number_is:4 Distance_to_GeneEnd: -19221
chr3	188849981	188850734	754	188850306	24	144.61	16.25	XM_005247384.1		gene_position:forward Distance_to_Tss_is:32071 Intron_intron_Position_Number_is:2 Distance_to_GeneEnd: -188872
chr3	188947881	188948221	341	188948051	7	55.52	12.5	XM_005247384.1		gene_position:forward Distance_to_Tss_is:129971 Intron_intron_Position_Number_is:6 Distance_to_GeneEnd: -90972
chr3	196625504	196625924	421	196625718	96	876.21	37.39	SENP5	cDNA, FLJ94365	gene_position:forward Distance_to_Tss_is:30777 Intron_intron_Position_Number_is:2 Distance_to_GeneEnd: -36081
chr4	4410212	4410660	449	4410391	8	59.92	15.91	NSG1	cDNA FLJ37254 fis, clone BRAMY2008583, highly similar to Neuron-specific protein family member 1	gene_position:forward Distance_to_Tss_is:22229 Intron_intron_Position_Number_is:3 Distance_to_GeneEnd: -10573
chr4	8848647	8849869	1223	8848828	12	56.82	12.39	HMX1	Homeobox protein HMX1	gene_position:reverse Distance_to_Tss_is:24801 Intron_intron_Position_Number_is:1 Distance_to_GeneEnd: -844
chr4	10530700	10531609	910	10531053	18	69.88	11.96	CLNK	Cytokine-dependent hematopoietic cell linker	gene_position:reverse Distance_to_Tss_is:155686 Intron_intron_Position_Number_is:12 Distance_to_GeneEnd: -38862
chr4	30758979	30759770	792	30759168	22	124.29	17.95	PCDH7	Protocadherin-7	gene_position:forward Distance_to_Tss_is:37028 Intron_intron_Position_Number_is:1 Distance_to_GeneEnd: -389442
chr4	30771558	30772292	735	30771745	16	66.09	12.79	PCDH7	Protocadherin-7	gene_position:forward Distance_to_Tss_is:49607 Intron_intron_Position_Number_is:1 Distance_to_GeneEnd: -376863
chr4	30789964	30791285	1322	30791006	28	103.28	16.67	PCDH7	Protocadherin-7	gene_position:forward Distance_to_Tss_is:68013 Intron_intron_Position_Number_is:2 Distance_to_GeneEnd: -358457
chr4	31036817	31037388	572	31037075	12	59.22	10.98	PCDH7	Protocadherin-7	gene_position:forward Distance_to_Tss_is:314866 Intron_intron_Position_Number_is:3 Distance_to_GeneEnd: -111604
chr4	31061422	31062250	829	31061664	11	57.08	8	PCDH7	Protocadherin-7	gene_position:forward Distance_to_Tss_is:339471 Intron_intron_Position_Number_is:3 Distance_to_GeneEnd: -86999
chr4	36226783	36227463	681	36227198	13	70.83	12.5	ARAP2	ARAP2 protein	gene_position:reverse Distance_to_Tss_is:19196 Intron_intron_Position_Number_is:2 Distance_to_GeneEnd: -159163
chr4	37504182	37504661	480	37504373	7	50.88	12.39	C4orf19	chromosome 4 open reading frame 19	gene_position:forward Distance_to_Tss_is:48630 Intron_intron_Position_Number_is:1 Distance_to_GeneEnd: -90950
chr4	39950505	39951012	508	39950690	8	58.61	14.86	PDS5A	SCC-112 protein, isoform CRA_b	gene_position:reverse Distance_to_Tss_is:29071 Intron_intron_Position_Number_is:2 Distance_to_GeneEnd: -126022
chr4	53507500	53508652	1153	53508188	17	63.77	8.33	USP46	Ubiquitin carboxyl-terminal hydrolase 46	gene_position:reverse Distance_to_Tss_is:18002 Intron_intron_Position_Number_is:1 Distance_to_GeneEnd: -50374
chr4	73976043	73976430	388	73976237	7	52.48	15.22	ANKRD17	cDNA FLJ39199 fis, clone OCBBF2005189, highly similar to Homo sapiens ankyrin repeat domain 17 (ANKRD17), transcript variant 2, mRNA	gene_position:reverse Distance_to_Tss_is:148815 Intron_intron_Position_Number_is:23 Distance_to_GeneEnd: -35539
chr4	74015350	74015676	327	74015513	6	56.59	14.86	ANKRD17	cDNA FLJ39199 fis, clone OCBBF2005189, highly similar to Homo sapiens ankyrin repeat domain 17 (ANKRD17), transcript variant 2, mRNA	gene_position:reverse Distance_to_Tss_is:109508 Intron_intron_Position_Number_is:7 Distance_to_GeneEnd: -74846
chr4	75079053	75079505	453	75079249	7	51.44	14.29	MTHFD2L	Methylenetetrahydrofolate dehydrogenase (NADP+ dependent) 2-like, isoform CRA_a	gene_position:forward Distance_to_Tss_is:90034 Intron_intron_Position_Number_is:7 Distance_to_GeneEnd: -89763
chr4	75133718	75134776	1059	75134268	18	74.24	13.51	MTHFD2L	Methylenetetrahydrofolate dehydrogenase (NADP+ dependent) 2-like, isoform CRA_a	gene_position:forward Distance_to_Tss_is:144699 Intron_intron_Position_Number_is:8 Distance_to_GeneEnd: -35098
chr4	76673276	76673693	418	76673453	7	52.5	13.64	USO1	Vesicle docking protein p115, isoform CRA_a	gene_position:forward Distance_to_Tss_is:23447 Intron_intron_Position_Number_is:2 Distance_to_GeneEnd: -62090
chr4	78977322	78978064	743	78977874	14	67.9	12.5	FRAS1	Extracellular matrix protein FRAS1	gene_position:forward Proximal Promoter_Distance_to_Tss_is:1402 Distance_to_GeneEnd: -488101
chr4	83988339	83988944	606	83988782	8	52.48	14.86	COPS4	COP9 signalosome complex subunit 4	gene_position:forward Distance_to_Tss_is:32100 Intron_intron_Position_Number_is:8 Distance_to_GeneEnd: -8632
chr4	84469236	84470071	836	84469875	10	57.7	12.39	AGPAT9	Uncharacterized protein	gene_position:forward Distance_to_Tss_is:12350 Intron_intron_Position_Number_is:3 Distance_to_GeneEnd: -57792
chr4	84482509	84483048	540	84482770	12	82.51	14.81	AGPAT9	Uncharacterized protein	gene_position:forward Distance_to_Tss_is:25623 Intron_intron_Position_Number_is:3 Distance_to_GeneEnd: -44519
chr4	84772146	84773194	1049	84772879	14	59.21	10	LOC101928978	uncharacterized LOC101928978	gene_position:reverse Distance_to_Tss_is:433334 Intron_intron_Position_Number_is:4 Distance_to_GeneEnd: -54557
chr4	87848230	87848577	348	87848404	7	55.52	12.5	LOC100506746	uncharacterized LOC100506746	gene_position:reverse Distance_to_Tss_is:7772 Intron_intron_Position_Number_is:2 Distance_to_GeneEnd: -2184
chr4	89739652	89740266	615	89740068	9	59.56	11.9	FAM13A	Protein FAM13A	gene_position:reverse Distance_to_Tss_is:292897 Intron_intron_Position_Number_is:7 Distance_to_GeneEnd: -92156
chr4	93244605	93245552	948	93245361	11	56.8	11.36	XM_005262954.1		gene_position:forward Distance_to_Tss_is:19152 Intron_intron_Position_Number_is:1 Distance_to_GeneEnd: -1451102
chr4	101960209	101961025	817	101960718	12	55.62	14.52	XM_005263109.1		gene_position:reverse Distance_to_Tss_is:308446 Intron_intron_Position_Number_is:5 Distance_to_GeneEnd: -15621
chr4	102035713	102036928	1216	102036235	17	64.01	10.29	XM_005263109.1		gene_position:reverse Distance_to_Tss_is:232942 Intron_intron_Position_Number_is:2 Distance_to_GeneEnd: -91125
chr4	102044314	102044843	530	102044656	14	85.25	14.86	XM_005263109.1		gene_position:reverse Distance_to_Tss_is:224341 Intron_intron_Position_Number_is:2 Distance_to_GeneEnd: -99726
chr4	102076423	102077531	1109	102076619	17	77.72	18.33	XM_005263109.1		gene_position:reverse Distance_to_Tss_is:192232 Intron_intron_Position_Number_is:2 Distance_to_GeneEnd: -131835
chr4	102158796	102159308	513	102158935	8	52.25	10.42	XM_005263109.1		gene_position:reverse Distance_to_Tss_is:109859 Intron_intron_Position_Number_is:1 Distance_to_GeneEnd: -214208
chr4	102950129	102950523	395	102950326	7	56.59	17.34	BANK1	B-cell scaffold protein with ankyrin repeats	gene_position:forward Distance_to_Tss_is:238365 Intron_intron_Position_Number_is:9 Distance_to_GeneEnd: -45840
chr4	106448354	106448790	437	106448546	7	51.11	13.64	LOC402182	family with sequence similarity 64, member A pseudogene	gene_position:reverse Promoter DownStream Of Tss_Distance_to_Tss_is:281 Exon:exon_Position_Number_is:1 Distance_to_GeneEnd: -1240
chr4	106703166	106703933	768	106703537	9	52.64	12.39	GSTCD	Glutathione S-transferase C-terminal domain-containing protein	gene_position:forward Distance_to_Tss_is:73225 Intron_intron_Position_Number_is:5 Distance_to_GeneEnd: -65716
chr4	106884901	106885534	634	106885083	8	50.93	12.39	NPNT	Nephronectin	gene_position:forward Distance_to_Tss_is:68313 Intron_intron_Position_Number_is:12 Distance_to_GeneEnd: -7927
chr4	107909981	107910602	622	107910162	8	51.58	14.86	DKK2	Dickkopf-related protein 2	gene_position:reverse Distance_to_Tss_is:47472 Intron_intron_Position_Number_is:1 Distance_to_GeneEnd: -67022
chr4	108630537	108631497	961	108630710	12	62.03	13.04	PAPSS1	cDNA FLJ57543, highly similar to Bifunctional 3'-phosphoadenosine5'-phosphosulfate synthetase 1	gene_position:reverse Distance_to_Tss_is:10882 Intron_intron_Position_Number_is:1 Distance_to_GeneEnd: -95715
chr4	108810242	108810457	216	108810350	4	56.59	9.91	SGMS2	Uncharacterized protein	gene_position:forward Distance_to_Tss_is:64521 Intron_intron_Position_Number_is:2 Distance_to_GeneEnd: -25961
chr4	111411084	111411630	547	111411265	12	83.77	15.38	ENPEP	cDNA, FLJ93950, highly similar to Homo sapiens glutamyl aminopeptidase (aminopeptidase A) (ENPEP), mRNA	gene_position:forward Distance_to_Tss_is:13855 Intron_intron_Position_Number_is:2 Distance_to_GeneEnd: -73409
chr4	114383213	114384076	864	114383641	13	51.61	14.86	CAMK2D	Calcium/calmodulin-dependent protein kinase (CaM kinase) II delta, isoform CRA_a	gene_position:reverse Distance_to_Tss_is:299870 Intron_intron_Position_Number_is:15 Distance_to_GeneEnd: -11025
chr4	114566969	114567358	390	114567164	8	60.93	16.67	CAMK2D	Calcium/calmodulin-dependent protein kinase (CaM kinase) II delta, isoform CRA_a	gene_position:reverse Distance_to_Tss_is:116114 Intron_intron_Position_Number_is:3 Distance_to_GeneEnd: -194781
chr4	119007106	119008157	1052	119007726	12	63.95	17.34	NDST3	Bifunctional heparan sulfate N-deacetylase/N-sulfotransferase 3	gene_position:forward Distance_to_Tss_is:51606 Intron_intron_Position_Number_is:2 Distance_to_GeneEnd: -172683
chr4	143318534	143319235	702	143318724	10	54.49	17.31	INPP4B	Type II inositol 3,4-bisphosphate 4-phosphatase	gene_position:reverse Distance_to_Tss_is:449070 Intron_intron_Position_Number_is:8 Distance_to_GeneEnd: -369353
chr4	143470852	143471678	827	143471506	11	64.96	14.29	INPP4B	Type II inositol 3,4-bisphosphate 4-phosphatase	gene_position:reverse Distance_to_Tss_is:296752 Intron_intron_Position_Number_is:2 Distance_to_GeneEnd: -521671
chr4	152590824	152591435	612	152591022	8	52.14	14.86	FAM160A1	family with sequence similarity 160, member A1	gene_position:forward Distance_to_Tss_is:260426 3UTR_Exon:exon_Position_Number_is:13 Distance_to_GeneEnd: -831
chr4	153800731	153801424	694	153800894	9	51.55	10.87	XM_005262930.1		gene_position:forward Distance_to_Tss_is:99640 Intron_intron_Position_Number_is:2 Distance_to_GeneEnd: -32333
chr4	154246714	154247210	497	154246908	8	59.38	12.39	XM_005262874.1		gene_position:forward Distance_to_Tss_is:173064 Intron_intron_Position_Number_is:10 Distance_to_GeneEnd: -13755
chr4	157852265	157852769	505	157852593	10	63.59	15.52	PDGFC	cDNA, FLJ94436, highly similar to Homo sapiens platelet derived growth factor C (PDGFC), mRNA	gene_position:reverse Distance_to_Tss_is:40281 Intron_intron_Position_Number_is:1 Distance_to_GeneEnd: -169502
chr4	169019234	169020103	870	169019559	15	81.25	12.5	ANXA10	Putative annexin A10 short isoform	gene_position:forward Distance_to_Tss_is:5546 Intron_intron_Position_Number_is:1 Distance_to_GeneEnd: -89659
chr4	169495642	169496702	1061	169496025	16	79.5	12.96	PALLD	Palladin, cytoskeletal associated protein	gene_position:forward Distance_to_Tss_is:77425 Intron_intron_Position_Number_is:2 Distance_to_GeneEnd: -353966
chr4	169772767	169773231	465	169773052	7	50.63	14.29	PALLD	Palladin, cytoskeletal associated protein	gene_position:forward Distance_to_Tss_is:354550 Intron_intron_Position_Number_is:10 Distance_to_GeneEnd: -76841
chr4	170160600	170161319	720	170161128	9	51.84	13.64	SH3RF1	E3 ubiquitin-protein ligase SH3RF1	gene_position:reverse Distance_to_Tss_is:31649 Intron_intron_Position_Number_is:2 Distance_to_GeneEnd: -145193
chr4	173604673	173605350	678	173605162	10	66.45	17.34	GALNTL6	cDNA FLJ59117, highly similar to Homo sapiens polypeptide N-acetylgalactosaminyltransferase 17 (GALNT17), mRNA	gene_position:forward Distance_to_Tss_is:870098 Intron_intron_Position_Number_is:5 Distance_to_GeneEnd: -356886
chr4	174173381	174173920	540	174173594	11	76.55	16	GALNT7	cDNA FLJ57113, highly similar to N-acetylgalactosaminyltransferase 7 (EC 2.4.1.-)	gene_position:forward Distance_to_Tss_is:83477 Intron_intron_Position_Number_is:2 Distance_to_GeneEnd: -71737
chr4	183669568	183669901	334	183669735	6	56.59	14.86	XM_005263119.1		gene_position:forward Distance_to_Tss_is:604456 Intron_intron_Position_Number_is:21 Distance_to_GeneEnd: -54609
chr4	184114888	184115588	701	184115319	11	56.44	10	WWC2	Protein WWC2	gene_position:forward Distance_to_Tss_is:94425 Intron_intron_Position_Number_is:2 Distance_to_GeneEnd: -127042
chr4	186082921	186083698	778	186083417	10	50.35	9.62	CFAP97	cilia and flagella associated protein 97	gene_position:reverse Distance_to_Tss_is:42261 3UTR_Exon:exon_Position_Number_is:5 Distance_to_GeneEnd: -2102
chr4	186510174	186510713	540	186510351	8	50.5	10.42	SORBS2	cDNA FLJ32196 fis, clone PLACE6002668, highly similar to Homo sapiens sorbin and SH3 domain containing 2 (SORBS2), transcript variant 1, mRNA	gene_position:reverse Distance_to_Tss_is:367696 Intron_intron_Position_Number_is:23 Distance_to_GeneEnd: -3576
chr4	191004588	191005065	478	191004872	9	53.14	10.94	DUX4L1	double homeobox 4 like 1	gene_position:forward Proximal Promoter_Distance_to_Tss_is:882 Distance_to_GeneEnd: -2261
chr5	209108	210078	971	209576	11	59.55	12.39	CCDC127	coiled-coil domain containing 127	gene_position:reverse Distance_to_Tss_is:9225 Intron_intron_Position_Number_is:2 Distance_to_GeneEnd: -4231
chr5	1333014	1334055	1042	1333582	16	93.63	11.36	XM_005248379.1		gene_position:reverse Distance_to_Tss_is:12166 Intron_intron_Position_Number_is:7 Distance_to_GeneEnd: -15145
chr5	14165527	14165923	397	14165725	9	63.71	15.52	TRIO	cDNA FLJ57816, highly similar to Triple functional domain protein	gene_position:forward Distance_to_Tss_is:21698 Intron_intron_Position_Number_is:1 Distance_to_GeneEnd: -343931
chr5	16909338	16909794	457	16909637	8	53.48	11.54	MYO10	Unconventional myosin-X	gene_position:reverse Distance_to_Tss_is:27047 Intron_intron_Position_Number_is:1 Distance_to_GeneEnd: -247322
chr5	31473100	31473590	491	31473298	7	50.17	14.86	DROSHA	Ribonuclease III, nuclear, isoform CRA_a	gene_position:reverse Distance_to_Tss_is:59182 Intron_intron_Position_Number_is:15 Distance_to_GeneEnd: -72499
chr5	31997896	31998168	273	31998032	5	56.59	12.39	PDZD2	PDZ domain-containing protein 2	gene_position:forward Distance_to_Tss_is:358551 Intron_intron_Position_Number_is:4 Distance_to_GeneEnd: -113142
chr5	45385396	45386294	899	45385593	14	56.32	8.11	HCN1	Potassium/sodium hyperpolarization-activated cyclic nucleotide-gated channel 1	gene_position:reverse Distance_to_Tss_is:310824 Intron_intron_Position_Number_is:4 Distance_to_GeneEnd: -130344
chr5	55479344	55480177	834	55479533	15	75.85	12.5	ANKRD55	ankyrin repeat domain 55	gene_position:reverse Distance_to_Tss_is:49842 Exon:exon_Position_Number_is:3 Distance_to_GeneEnd: -83837
chr5	60040664	60040948	285	60040806	5	55.34	11.9	KRT8P31	keratin 8 pseudogene 31	gene_position:reverse Promoter DownStream Of Tss_Distance_to_Tss_is:207 Exon:exon_Position_Number_is:1 Distance_to_GeneEnd: -1520
chr5	68816958	68817542	585	68817343	8	53.69	9.91	OCLN	cDNA FLJ77961, highly similar to Homo sapiens occludin (OCLN), mRNA	gene_position:forward Distance_to_Tss_is:28839 Intron_intron_Position_Number_is:4 Distance_to_GeneEnd: -36973
chr5	69481866	69482533	668	69482190	9	51.39	10.42	SMA4	glucuronidase, beta pseudogene	gene_position:reverse Distance_to_Tss_is:104138 Intron_intron_Position_Number_is:8 Distance_to_GeneEnd: -47177
chr5	70896823	70898135	1313	70897614	27	110.26	15.48	MCCC2	cDNA FLJ33515 fis, clone BRAMY2005662, highly similar to Methylcrotonoyl-CoA carboxylase beta chain, mitochondrial (EC 6.4.1.4)	gene_position:forward Distance_to_Tss_is:13708 Intron_intron_Position_Number_is:4 Distance_to_GeneEnd: -57708
chr5	73622477	73623334	858	73623011	17	72.6	13.1	XR_241820.1		gene_position:forward Distance_to_Tss_is:4161 Intron_intron_Position_Number_is:2 Distance_to_GeneEnd: -1705
chr5	73926476	73929285	2810	73928254	46	100.72	10	ENC1	cDNA FLJ57577, highly similar to Ectoderm-neural cortex 1 protein	gene_position:reverse Distance_to_Tss_is:10773 Intron_intron_Position_Number_is:3 Distance_to_GeneEnd: -3245
chr5	77589867	77591481	1615	77590651	20	70.82	11.29	AP3B1	AP-3 complex subunit beta	gene_position:reverse Promoter DownStream Of Tss_Distance_to_Tss_is:712 Intron_intron_Position_Number_is:1 Distance_to_GeneEnd: -291717
chr5	78716170	78716880	711	78716349	14	75.12	16.67	HOMER1	Homer protein homolog 1	gene_position:reverse Distance_to_Tss_is:93489 Intron_intron_Position_Number_is:5 Distance_to_GeneEnd: -46523
chr5	79477213	79477882	670	79477689	13	64.2	10.81	SERINC5	Serine incorporator 5	gene_position:reverse Distance_to_Tss_is:74685 Intron_intron_Position_Number_is:2 Distance_to_GeneEnd: -70163
chr5	79945788	79947642	1855	79947452	23	82.1	11.67	DHFR	Dihydrofolate reductase, isoform CRA_a	gene_position:reverse Distance_to_Tss_is:5012 Intron_intron_Position_Number_is:2 Distance_to_GeneEnd: -23743
chr5	94537023	94537225	203	94537124	4	56.59	9.91	MCTP1	cDNA FLJ54825, highly similar to Mus musculus multiple C2 domains, transmembrane 1 (Mctp1), mRNA	gene_position:reverse Distance_to_Tss_is:83256 Intron_intron_Position_Number_is:1 Distance_to_GeneEnd: -494739
chr5	112502369	112503200	832	112502835	22	111.64	13.95	MCC	Colorectal mutant cancer protein	gene_position:reverse Distance_to_Tss_is:322158 Intron_intron_Position_Number_is:3 Distance_to_GeneEnd: -144573
chr5	122493387	122494029	643	122493725	9	59.37	14.86	PRDM6	Putative histone-lysine N-methyltransferase PRDM6	gene_position:forward Distance_to_Tss_is:68487 Intron_intron_Position_Number_is:4 Distance_to_GeneEnd: -36573
chr5	127270176	127271226	1051	127270871	14	52.64	7.35	LINC01183	long intergenic non-protein coding RNA 1183	gene_position:forward Distance_to_Tss_is:232209 Intron_intron_Position_Number_is:6 Distance_to_GeneEnd: -7033
chr5	132581178	132582172	995	132581352	15	52.06	9.76	FSTL4	Follistatin-related protein 4	gene_position:reverse Distance_to_Tss_is:367045 Intron_intron_Position_Number_is:7 Distance_to_GeneEnd: -49026
chr5	134259325	134260440	1116	134259777	17	67.53	11.43	PCBD2	Pterin-4-alpha-carbinolamine dehydratase 2	gene_position:forward Distance_to_Tss_is:18515 Intron_intron_Position_Number_is:2 Distance_to_GeneEnd: -39011
chr5	140383724	140384743	1020	140383909	11	57.37	12.39	PCDHA1	Protocadherin alpha-1	gene_position:forward Distance_to_Tss_is:217848 Intron_intron_Position_Number_is:3 Distance_to_GeneEnd: -8205
chr5	141820651	141822034	1384	141821532	23	67.19	11.11	LOC101926941	uncharacterized LOC101926941	gene_position:forward Distance_to_Tss_is:50159 Intron_intron_Position_Number_is:1 Distance_to_GeneEnd: -26701
chr5	145326149	145326757	609	145326312	8	50.95	9.52	SH3RF2	SH3 domain containing ring finger 2	gene_position:forward Distance_to_Tss_is:10016 Intron_intron_Position_Number_is:2 Distance_to_GeneEnd: -132531
chr5	147278094	147279065	972	147278653	10	51.58	9.91	C5orf46	Uncharacterized protein C5orf46	gene_position:reverse Distance_to_Tss_is:8001 Intron_intron_Position_Number_is:2 Distance_to_GeneEnd: -8515
chr5	151124582	151125253	672	151125090	10	59.56	14.58	ATOX1	Copper transport protein ATOX1	gene_position:reverse Distance_to_Tss_is:13628 Intron_intron_Position_Number_is:3 Distance_to_GeneEnd: -2199
chr5	160237994	160239077	1084	160238967	11	51	11.36	ATP10B	Phospholipid-translocating ATPase	gene_position:reverse Distance_to_Tss_is:41225 Intron_intron_Position_Number_is:1 Distance_to_GeneEnd: -247867
chr5	167934654	167935106	453	167934921	7	52.68	14.86	RARS	cDNA FLJ50285, highly similar to Arginyl-tRNA synthetase (EC 6.1.1.19)	gene_position:forward Distance_to_Tss_is:21191 Intron_intron_Position_Number_is:11 Distance_to_GeneEnd: -11657
chr5	172315124	172315761	638	172315288	8	50.72	9.91	ERGIC1	Endoplasmic reticulum-Golgi intermediate compartment protein 1	gene_position:forward Distance_to_Tss_is:53901 Intron_intron_Position_Number_is:1 Distance_to_GeneEnd: -64564
chr5	173507727	173508172	446	173507919	8	63.21	17.34	HMP19	cDNA FLJ53580, highly similar to Neuron-specific protein family member 2	gene_position:forward Distance_to_Tss_is:35120 Intron_intron_Position_Number_is:3 Distance_to_GeneEnd: -28455
chr5	174177950	174178531	582	174178347	13	90.33	15.38	MIR4634	microRNA 4634	gene_position:forward Proximal Promoter_Distance_to_Tss_is:787 Distance_to_GeneEnd: -840
chr5	175288435	175289296	862	175288624	14	84.62	21.74	CPLX2	cDNA FLJ52864, moderately similar to Complexin-2	gene_position:forward Distance_to_Tss_is:64893 Intron_intron_Position_Number_is:1 Distance_to_GeneEnd: -22589
chr5	176318072	176318348	277	176318210	5	56.59	12.39	HK3	Hexokinase 3 (White cell), isoform CRA_b	gene_position:reverse Distance_to_Tss_is:8261 Exon:exon_Position_Number_is:4 Distance_to_GeneEnd: -10202
chr5	177033833	177034887	1055	177034267	11	50.26	10.87	B4GALT7	cDNA FLJ12504 fis, clone NT2RM2001698, highly similar to Beta-1,4-galactosyltransferase 7 (EC 2.4.1.-)	gene_position:forward Distance_to_Tss_is:6714 Intron_intron_Position_Number_is:2 Distance_to_GeneEnd: -3515
chr5	177874970	177875598	629	177875324	9	60.22	14.86	XM_005266009.1		gene_position:reverse Distance_to_Tss_is:142603 Intron_intron_Position_Number_is:2 Distance_to_GeneEnd: -210353
chr5	177985982	177987315	1334	177986129	13	60.03	9.91	XM_005266009.1		gene_position:reverse Distance_to_Tss_is:31591 Intron_intron_Position_Number_is:2 Distance_to_GeneEnd: -321365
chr5	179456409	179457222	814	179456598	10	57.16	11.9	RNF130	E3 ubiquitin-protein ligase RNF130	gene_position:reverse Distance_to_Tss_is:42709 Intron_intron_Position_Number_is:2 Distance_to_GeneEnd: -74342
chr6	1055344	1055680	337	1055512	6	56.59	14.86	LOC285768	uncharacterized LOC285768	gene_position:reverse Distance_to_Tss_is:46223 Intron_intron_Position_Number_is:1 Distance_to_GeneEnd: -94103
chr6	1630921	1631863	943	1631360	16	76.29	10.94	GMDS	cDNA, FLJ94599, highly similar to Homo sapiens GDP-mannose 4,6-dehydratase (GMDS), mRNA	gene_position:reverse Distance_to_Tss_is:614947 Intron_intron_Position_Number_is:9 Distance_to_GeneEnd: -6886
chr6	2857731	2858677	947	2858350	11	56.85	9.09	SERPINB9P1	serpin peptidase inhibitor, clade B (ovalbumin), member 9, pseudogene 1	gene_position:reverse Distance_to_Tss_is:19013 Intron_intron_Position_Number_is:1 Distance_to_GeneEnd: -2840
chr6	2990054	2990738	685	2990306	10	53.95	11.11	LINC01011	long intergenic non-protein coding RNA 1011	gene_position:forward Distance_to_Tss_is:1853 Intron_intron_Position_Number_is:2 Distance_to_GeneEnd: -1351
chr6	3390990	3391567	578	3391168	10	59.42	12.5	SLC22A23	Solute carrier family 22 member 23	gene_position:reverse Distance_to_Tss_is:65964 Intron_intron_Position_Number_is:3 Distance_to_GeneEnd: -121783
chr6	13712410	13713033	624	13712563	9	53.93	10.42	RANBP9	Ran-binding protein 9	gene_position:reverse Proximal Promoter_Distance_to_Tss_is:614 Distance_to_GeneEnd: -90680
chr6	16512090	16512555	466	16512275	9	60.57	12.96	ATXN1	Ataxin 1, isoform CRA_c	gene_position:reverse Distance_to_Tss_is:249631 Intron_intron_Position_Number_is:5 Distance_to_GeneEnd: -212747
chr6	16681520	16682125	606	16681843	9	50.63	12.96	ATXN1	Ataxin 1, isoform CRA_c	gene_position:reverse Distance_to_Tss_is:80201 Intron_intron_Position_Number_is:2 Distance_to_GeneEnd: -382177
chr6	16728894	16729765	872	16729529	22	109.65	14.29	ATXN1	Ataxin 1, isoform CRA_c	gene_position:reverse Distance_to_Tss_is:32827 Intron_intron_Position_Number_is:2 Distance_to_GeneEnd: -429551
chr6	17495765	17496664	900	17496484	11	51.81	9.62	XM_005248804.1		gene_position:forward Distance_to_Tss_is:102318 Intron_intron_Position_Number_is:3 Distance_to_GeneEnd: -62258
chr6	18241234	18241989	756	18241842	11	57.75	11.11	DEK	cDNA FLJ53031, highly similar to Protein DEK	gene_position:reverse Distance_to_Tss_is:23565 Intron_intron_Position_Number_is:6 Distance_to_GeneEnd: -16834
chr6	20630679	20632185	1507	20631344	21	67.42	17.11	XM_005249202.1		gene_position:forward Distance_to_Tss_is:95991 Intron_intron_Position_Number_is:3 Distance_to_GeneEnd: -601956
chr6	20743874	20744195	322	20744035	6	55.34	14.29	XM_005249202.1		gene_position:forward Distance_to_Tss_is:209186 Intron_intron_Position_Number_is:5 Distance_to_GeneEnd: -488761
chr6	20877500	20878130	631	20877803	11	56.87	12.12	XM_005249202.1		gene_position:forward Distance_to_Tss_is:342812 Intron_intron_Position_Number_is:8 Distance_to_GeneEnd: -355135
chr6	20932414	20932963	550	20932721	13	93.44	17.31	XM_005249202.1		gene_position:forward Distance_to_Tss_is:397726 Intron_intron_Position_Number_is:8 Distance_to_GeneEnd: -300221
chr6	21000138	21001439	1302	21000723	30	102.24	15.18	XM_005249202.1		gene_position:forward Distance_to_Tss_is:465450 Intron_intron_Position_Number_is:9 Distance_to_GeneEnd: -232497
chr6	21510222	21510945	724	21510409	9	51.63	11.36	LINC00581	long intergenic non-protein coding RNA 581	gene_position:reverse Distance_to_Tss_is:1901 Intron_intron_Position_Number_is:1 Distance_to_GeneEnd: -23930
chr6	24471285	24471883	599	24471471	8	51.52	11.9	XM_005249016.1		gene_position:reverse Distance_to_Tss_is:24148 Intron_intron_Position_Number_is:8 Distance_to_GeneEnd: -42898
chr6	25286012	25286791	780	25286204	9	50.59	11.9	LRRC16A	LRRC16A protein	gene_position:forward Distance_to_Tss_is:6356 Intron_intron_Position_Number_is:2 Distance_to_GeneEnd: -334746
chr6	25930042	25930369	328	25930206	6	56.59	14.86	SLC17A2	Solute carrier family 17 (Sodium phosphate), member 2, isoform CRA_a	gene_position:reverse Promoter DownStream Of Tss_Distance_to_Tss_is:904 Intron_intron_Position_Number_is:1 Distance_to_GeneEnd: -17060
chr6	30710047	30711235	1189	30710939	19	81.27	12.12	FLOT1	Flotillin-1	gene_position:reverse Promoter DownStream Of Tss_Distance_to_Tss_is:640 Intron_intron_Position_Number_is:1 Distance_to_GeneEnd: -14541
chr6	33748338	33750155	1818	33749626	16	56.92	8.7	LEMD2	LEM domain containing 2, isoform CRA_a	gene_position:reverse Distance_to_Tss_is:8568 Intron_intron_Position_Number_is:4 Distance_to_GeneEnd: -9348
chr6	35335906	35336793	888	35336613	11	50.77	12.96	PPARD	Peroxisome proliferative activated receptor, delta, isoform CRA_a	gene_position:forward Distance_to_Tss_is:25571 Intron_intron_Position_Number_is:2 Distance_to_GeneEnd: -60062
chr6	35573845	35574405	561	35574008	11	60.75	8.82	FKBP5	cDNA FLJ57237, highly similar to FK506-binding protein 5 (EC 5.2.1.8)	gene_position:reverse Distance_to_Tss_is:122515 Intron_intron_Position_Number_is:6 Distance_to_GeneEnd: -32483
chr6	36750468	36750949	482	36750658	8	57.43	15.91	CPNE5	Putative uncharacterized protein DKFZp666C234	gene_position:reverse Distance_to_Tss_is:56752 Intron_intron_Position_Number_is:9 Distance_to_GeneEnd: -41919
chr6	38477354	38478120	767	38477661	11	51.13	9.68	BTBD9	BTB/POZ domain-containing protein 9	gene_position:reverse Distance_to_Tss_is:130848 Intron_intron_Position_Number_is:7 Distance_to_GeneEnd: -341127
chr6	42338256	42338673	418	42338426	7	55.2	14.86	TRERF1	Transcriptional regulating factor 1, isoform CRA_a	gene_position:reverse Distance_to_Tss_is:81527 Intron_intron_Position_Number_is:2 Distance_to_GeneEnd: -145587
chr6	45401231	45401846	616	45401571	10	56.03	13.04	RUNX2	Runt-related transcription factor 2	gene_position:forward Distance_to_Tss_is:105177 Intron_intron_Position_Number_is:4 Distance_to_GeneEnd: -117588
chr6	45491964	45493136	1173	45492441	18	69.31	12.5	RUNX2	Runt-related transcription factor 2	gene_position:forward Distance_to_Tss_is:195910 Intron_intron_Position_Number_is:7 Distance_to_GeneEnd: -26855
chr6	46616812	46617311	500	46617091	18	127.7	21.62	CYP39A1	24-hydroxycholesterol 7-alpha-hydroxylase	gene_position:reverse Distance_to_Tss_is:3755 Intron_intron_Position_Number_is:1 Distance_to_GeneEnd: -99495
chr6	55688116	55688567	452	55688300	7	51.51	11.9	XM_005249302.1		gene_position:reverse Distance_to_Tss_is:52272 Intron_intron_Position_Number_is:1 Distance_to_GeneEnd: -69665
chr6	56579838	56580274	437	56580078	10	56.25	8.75	DST	cDNA FLJ55162, highly similar to Bullous pemphigoid antigen 1 isoforms 1/2/3/4/5/8	gene_position:reverse Distance_to_Tss_is:239588 Intron_intron_Position_Number_is:5 Distance_to_GeneEnd: -257053
chr6	56803330	56804092	763	56803732	15	104.06	15.91	DST	cDNA FLJ55162, highly similar to Bullous pemphigoid antigen 1 isoforms 1/2/3/4/5/8	gene_position:reverse Distance_to_Tss_is:16096 Intron_intron_Position_Number_is:2 Distance_to_GeneEnd: -480545
chr6	75214013	75214807	795	75214422	11	58.93	12	LOC101928516	uncharacterized LOC101928516	gene_position:forward Distance_to_Tss_is:434846 Intron_intron_Position_Number_is:2 Distance_to_GeneEnd: -186430
chr6	76374989	76375819	831	76375251	12	53.37	9.37	XM_005248708.1		gene_position:forward Distance_to_Tss_is:63393 Intron_intron_Position_Number_is:9 Distance_to_GeneEnd: -53000
chr6	84568957	84569447	491	84569126	8	50.17	14.86	CYB5R4	Cytochrome b5 reductase 4	gene_position:forward Proximal Promoter_Distance_to_Tss_is:413 Distance_to_GeneEnd: -101189
chr6	89596532	89597306	775	89596991	10	57.27	11.36	XM_005248767.1		gene_position:reverse Distance_to_Tss_is:76908 Intron_intron_Position_Number_is:8 Distance_to_GeneEnd: -276544
chr6	90060770	90061242	473	90060961	7	51.33	14.86	UBE2J1	Ubiquitin-conjugating enzyme E2 J1	gene_position:reverse Distance_to_Tss_is:1849 Intron_intron_Position_Number_is:1 Distance_to_GeneEnd: -24426
chr6	90928102	90928748	647	90928438	10	68.44	17.34	BACH2	Transcription regulator protein BACH2	gene_position:reverse Distance_to_Tss_is:78525 Intron_intron_Position_Number_is:1 Distance_to_GeneEnd: -291855
chr6	100017168	100017449	282	100017309	5	56.59	12.39	CCNC	cDNA FLJ77471, highly similar to Homo sapiens cyclin C (CCNC), transcript variant 1, mRNA	gene_position:reverse Proximal Promoter_Distance_to_Tss_is:478 Distance_to_GeneEnd: -26905
chr6	108825252	108825536	285	108825394	7	78.07	17.34	LACE1	Lactation elevated protein 1	gene_position:forward Distance_to_Tss_is:209154 Intron_intron_Position_Number_is:10 Distance_to_GeneEnd: -19006
chr6	119558419	119558856	438	119558614	9	65.96	12	MAN1A1	Mannosyl-oligosaccharide 1,2-alpha-mannosidase IA	gene_position:reverse Distance_to_Tss_is:113355 Intron_intron_Position_Number_is:6 Distance_to_GeneEnd: -60050
chr6	119575995	119577087	1093	119576856	17	74.5	10.94	MAN1A1	Mannosyl-oligosaccharide 1,2-alpha-mannosidase IA	gene_position:reverse Distance_to_Tss_is:95779 Intron_intron_Position_Number_is:5 Distance_to_GeneEnd: -77626
chr6	119582422	119583013	592	119582617	8	51.92	14.29	MAN1A1	Mannosyl-oligosaccharide 1,2-alpha-mannosidase IA	gene_position:reverse Distance_to_Tss_is:89352 Intron_intron_Position_Number_is:5 Distance_to_GeneEnd: -84053
chr6	119805189	119806134	946	119805939	15	78.44	14.81	LOC285762	uncharacterized LOC285762	gene_position:reverse Distance_to_Tss_is:7278 Intron_intron_Position_Number_is:1 Distance_to_GeneEnd: -31477
chr6	119862112	119862678	567	119862487	11	74.28	18	LOC101927959	uncharacterized LOC101927959	gene_position:forward Distance_to_Tss_is:7027 Intron_intron_Position_Number_is:1 Distance_to_GeneEnd: -9442
chr6	121800607	121801450	844	121800878	15	59.67	13.1	LOC260339	transcription factor A, mitochondrial pseudogene	gene_position:reverse Proximal Promoter_Distance_to_Tss_is:173 Distance_to_GeneEnd: -1294
chr6	122936246	122936732	487	122936412	8	60.09	14.86	PKIB	cAMP-dependent protein kinase inhibitor beta	gene_position:forward Distance_to_Tss_is:143184 Intron_intron_Position_Number_is:4 Distance_to_GeneEnd: -111272
chr6	129700518	129701417	900	129700812	11	59.09	15.91	LAMA2	Laminin subunit alpha-2	gene_position:forward Distance_to_Tss_is:496232 Intron_intron_Position_Number_is:34 Distance_to_GeneEnd: -137193
chr6	129822004	129823418	1415	129822672	20	65.82	13.16	LAMA2	Laminin subunit alpha-2	gene_position:forward Distance_to_Tss_is:617718 Intron_intron_Position_Number_is:57 Distance_to_GeneEnd: -15707
chr6	130701196	130702282	1087	130702086	13	59.57	8	TMEM200A	Transmembrane protein 200A	gene_position:forward Distance_to_Tss_is:13672 Intron_intron_Position_Number_is:1 Distance_to_GeneEnd: -63373
chr6	133420670	133421333	664	133420948	13	75.54	13.33	LINC00326	long intergenic non-protein coding RNA 326	gene_position:forward Distance_to_Tss_is:11451 Intron_intron_Position_Number_is:2 Distance_to_GeneEnd: -7047
chr6	135957507	135958099	593	135957841	9	60.96	14.29	LINC00271	long intergenic non-protein coding RNA 271	gene_position:forward Distance_to_Tss_is:138568 Intron_intron_Position_Number_is:1 Distance_to_GeneEnd: -54469
chr6	136730672	136731013	342	136730843	6	53.88	13.64	MAP7	Ensconsin	gene_position:reverse Distance_to_Tss_is:141285 Intron_intron_Position_Number_is:3 Distance_to_GeneEnd: -67253
chr6	139081254	139081879	626	139081541	8	51.37	14.86	LOC100507462	uncharacterized LOC100507462	gene_position:reverse Distance_to_Tss_is:13562 Intron_intron_Position_Number_is:2 Distance_to_GeneEnd: -34906
chr6	139470759	139471037	279	139470898	5	56.59	12.39	HECA	Headcase protein homolog	gene_position:forward Distance_to_Tss_is:14510 Intron_intron_Position_Number_is:1 Distance_to_GeneEnd: -31187
chr6	142468168	142468945	778	142468326	9	52.16	9.91	VTA1	Vacuolar protein sorting-associated protein VTA1 homolog	gene_position:forward Proximal Promoter_Distance_to_Tss_is:242 Distance_to_GeneEnd: -73917
chr6	151357054	151358403	1350	151357515	21	58.69	13.54	MTHFD1L	Monofunctional C1-tetrahydrofolate synthase, mitochondrial	gene_position:forward Distance_to_Tss_is:170239 Intron_intron_Position_Number_is:25 Distance_to_GeneEnd: -65969
chr6	151406901	151407476	576	151407088	9	52.52	9.26	MTHFD1L	Monofunctional C1-tetrahydrofolate synthase, mitochondrial	gene_position:forward Distance_to_Tss_is:220086 Intron_intron_Position_Number_is:26 Distance_to_GeneEnd: -16122
chr6	152660416	152660996	581	152660810	8	53.93	12.39	SYNE1	cDNA FLJ16153 fis, clone BRAMY3000210, highly similar to Nesprin-1	gene_position:reverse Distance_to_Tss_is:298118 Exon:exon_Position_Number_is:75 Distance_to_GeneEnd: -217597
chr6	159150697	159152292	1596	159151818	33	81.24	12.12	SYTL3	cDNA FLJ61334, moderately similar to Synaptotagmin-like protein 3	gene_position:forward Distance_to_Tss_is:84766 Intron_intron_Position_Number_is:11 Distance_to_GeneEnd: -35204
chr6	159274505	159275317	813	159274743	16	79.92	14.29	OSTCP1	Oligosaccharyltransferase complex subunit-like	gene_position:reverse Distance_to_Tss_is:4159 Intron_intron_Position_Number_is:2 Distance_to_GeneEnd: -12356
chr6	160521616	160521832	217	160521724	5	76.48	11.9	IGF2R	Insulin-like growth factor type II receptor	gene_position:forward Distance_to_Tss_is:131485 Intron_intron_Position_Number_is:45 Distance_to_GeneEnd: -5967
chr6	162196151	162197746	1596	162196501	17	66.21	14	PARK2	E3 ubiquitin-protein ligase parkin	gene_position:reverse Distance_to_Tss_is:952683 Intron_intron_Position_Number_is:6 Distance_to_GeneEnd: -427561
chr7	4778436	4779030	595	4778609	9	55.73	12.5	FOXK1	cDNA FLJ16099 fis, clone TESTI2008278, highly similar to Homo sapiens forkhead box K1 (FOXK1), mRNA	gene_position:forward Distance_to_Tss_is:56506 Intron_intron_Position_Number_is:1 Distance_to_GeneEnd: -32638
chr7	5457724	5458651	928	5458319	13	69.7	14.58	TNRC18	HCG96198, isoform CRA_a	gene_position:reverse Distance_to_Tss_is:5453 Intron_intron_Position_Number_is:2 Distance_to_GeneEnd: -111303
chr7	13948279	13949100	822	13948530	26	157.16	26.92	ETV1	Ets variant gene 1, isoform CRA_a	gene_position:reverse Distance_to_Tss_is:82771 Intron_intron_Position_Number_is:10 Distance_to_GeneEnd: -17425
chr7	14617441	14617651	211	14617546	4	55.34	9.52	DGKB	cDNA FLJ58488, highly similar to Diacylglycerol kinase beta (EC 2.7.1.107)	gene_position:reverse Distance_to_Tss_is:325840 Intron_intron_Position_Number_is:19 Distance_to_GeneEnd: -432767
chr7	23389170	23390184	1015	23389357	19	64.97	9.18	IGF2BP3	Insulin-like growth factor 2 mRNA-binding protein 3	gene_position:reverse Distance_to_Tss_is:120825 Intron_intron_Position_Number_is:6 Distance_to_GeneEnd: -39342
chr7	24861089	24861653	565	24861261	10	56.17	12.9	OSBPL3	Oxysterol-binding protein-related protein 3	gene_position:reverse Distance_to_Tss_is:158671 Intron_intron_Position_Number_is:15 Distance_to_GeneEnd: -24930
chr7	26681474	26681842	369	26681658	7	51.16	14.58	C7orf71	chromosome 7 open reading frame 71	gene_position:forward Distance_to_Tss_is:3984 Intron_intron_Position_Number_is:3 Distance_to_GeneEnd: -5450
chr7	27153795	27155356	1562	27154929	41	142.95	16.67	HOXA3	Homeobox A3, isoform CRA_a	gene_position:reverse Distance_to_Tss_is:26010 Intron_intron_Position_Number_is:3 Distance_to_GeneEnd: -7992
chr7	27175537	27176383	847	27176200	11	51.24	8.93	HOXA3	Homeobox A3, isoform CRA_a	gene_position:reverse Distance_to_Tss_is:4268 Intron_intron_Position_Number_is:1 Distance_to_GeneEnd: -29734
chr7	27210662	27211263	602	27211089	11	66.32	12.5	HOXA10	Homeobox A10, isoform CRA_a	gene_position:reverse Distance_to_Tss_is:3293 3UTR_Exon:exon_Position_Number_is:2 Distance_to_GeneEnd: -452
chr7	27993903	27994476	574	27994241	11	79.69	18.18	JAZF1	Juxtaposed with another zinc finger protein 1	gene_position:reverse Distance_to_Tss_is:226534 Intron_intron_Position_Number_is:2 Distance_to_GeneEnd: -123711
chr7	31833246	31833866	621	31833685	15	122.62	32.2	PDE1C	Phosphodiesterase 1C, calmodulin-dependent 70kDa, isoform CRA_a	gene_position:reverse Distance_to_Tss_is:505137 Intron_intron_Position_Number_is:17 Distance_to_GeneEnd: -40614
chr7	32708941	32709534	594	32709279	13	63.87	8.33	DPY19L1P1	DPY19L1 pseudogene 1	gene_position:reverse Distance_to_Tss_is:49839 Intron_intron_Position_Number_is:5 Distance_to_GeneEnd: -88390
chr7	35043436	35044079	644	35043889	16	84.21	13.89	DPY19L1	Probable C-mannosyltransferase DPY19L1	gene_position:reverse Distance_to_Tss_is:34217 Intron_intron_Position_Number_is:6 Distance_to_GeneEnd: -74943
chr7	36326692	36327405	714	36327002	9	52.15	11.36	EEPD1	Endonuclease/exonuclease/phosphatase family domain-containing protein 1	gene_position:forward Distance_to_Tss_is:133856 Intron_intron_Position_Number_is:5 Distance_to_GeneEnd: -14460
chr7	37001819	37002530	712	37002312	11	65.7	16.67	ELMO1	cDNA FLJ77700, highly similar to Homo sapiens engulfment and cell motility 1 (ELMO1), transcript variant 1, mRNA	gene_position:reverse Distance_to_Tss_is:487076 Intron_intron_Position_Number_is:16 Distance_to_GeneEnd: -109308
chr7	56437968	56442488	4521	56442099	77	70.64	5.06	LOC100419985	uncharacterized LOC100419985	gene_position:reverse Distal Promoter_Distance_to_Tss_is:1476 Distance_to_GeneEnd: 363
chr7	66385661	66386233	573	66385850	9	55.61	12	TMEM248	Transmembrane protein 248	gene_position:forward Proximal Promoter_Distance_to_Tss_is:542 Distance_to_GeneEnd: -37877
chr7	71262906	71263525	620	71263104	9	60.78	17.34	XM_005250620.1		gene_position:reverse Distance_to_Tss_is:649230 Intron_intron_Position_Number_is:5 Distance_to_GeneEnd: -18430
chr7	87918887	87919227	341	87919057	7	56.79	12.96	STEAP4	Metalloreductase STEAP4	gene_position:reverse Distance_to_Tss_is:17341 Intron_intron_Position_Number_is:1 Distance_to_GeneEnd: -13143
chr7	92324363	92325379	1017	92325186	23	110.8	20.51	CDK6	Cyclin-dependent kinase 6	gene_position:reverse Distance_to_Tss_is:141578 Intron_intron_Position_Number_is:4 Distance_to_GeneEnd: -90128
chr7	99160079	99160907	829	99160710	13	62.37	14.52	ZNF655	cDNA FLJ16616 fis, clone TESTI4013597, highly similar to Zinc finger protein 655	gene_position:forward Distance_to_Tss_is:4045 Exon:exon_Position_Number_is:4 Distance_to_GeneEnd: -13997
chr7	100082451	100082907	457	100082719	7	52.4	14.86	NYAP1	Neuronal tyrosine-phosphorylated phosphoinositide-3-kinase adapter 1	gene_position:forward Promoter DownStream Of Tss_Distance_to_Tss_is:901 Intron_intron_Position_Number_is:1 Distance_to_GeneEnd: -9974
chr7	101740447	101741678	1232	101741093	21	71.4	11.36	CUX1	Homeobox protein cut-like 1	gene_position:forward Distance_to_Tss_is:281263 Intron_intron_Position_Number_is:4 Distance_to_GeneEnd: -186803
chr7	101839945	101840279	335	101840112	6	56.59	14.86	CUX1	Homeobox protein cut-like 1	gene_position:forward Distance_to_Tss_is:380761 Intron_intron_Position_Number_is:14 Distance_to_GeneEnd: -87305
chr7	102080631	102081562	932	102080830	13	52.03	10.29	ORAI2	Chromosome 7 open reading frame 19, isoform CRA_a	gene_position:forward Distance_to_Tss_is:6654 Intron_intron_Position_Number_is:2 Distance_to_GeneEnd: -16637
chr7	104583779	104584810	1032	104584239	12	58.65	15.22	LOC101927902	uncharacterized LOC101927902	gene_position:forward Distance_to_Tss_is:2376 Intron_intron_Position_Number_is:1 Distance_to_GeneEnd: -19002
chr7	105416443	105416945	503	105416725	15	106.69	20.31	ATXN7L1	ataxin 7-like 1	gene_position:reverse Distance_to_Tss_is:100603 Intron_intron_Position_Number_is:3 Distance_to_GeneEnd: -171511
chr7	105470439	105471328	890	105471067	11	59.59	11.36	ATXN7L1	ataxin 7-like 1	gene_position:reverse Distance_to_Tss_is:46607 Intron_intron_Position_Number_is:2 Distance_to_GeneEnd: -225507
chr7	107410498	107410714	217	107410606	6	101.19	14.86	SLC26A3	cDNA FLJ60162, highly similar to Chloride anion exchanger	gene_position:reverse Distance_to_Tss_is:33180 Intron_intron_Position_Number_is:18 Distance_to_GeneEnd: -4586
chr7	110616669	110616945	277	110616807	5	56.59	12.39	IMMP2L	IMP2 inner mitochondrial membrane protease-like (S. cerevisiae)	gene_position:reverse Distance_to_Tss_is:585919 Intron_intron_Position_Number_is:4 Distance_to_GeneEnd: -313563
chr7	111366880	111367963	1084	111367332	11	54.71	12.39	DOCK4	Dedicator of cytokinesis 4, isoform CRA_a	gene_position:reverse Distance_to_Tss_is:479582 3UTR_Exon:exon_Position_Number_is:52 Distance_to_GeneEnd: -716
chr7	127547163	127547899	737	127547734	11	60.55	11.54	XM_005250270.1		gene_position:forward Distance_to_Tss_is:255120 Intron_intron_Position_Number_is:14 Distance_to_GeneEnd: -185482
chr7	128985540	128985834	295	128985687	6	60.93	12.5	AHCYL2	Putative adenosylhomocysteinase 3	gene_position:forward Distance_to_Tss_is:120685 Intron_intron_Position_Number_is:1 Distance_to_GeneEnd: -84512
chr7	129471023	129471736	714	129471399	10	53.8	9.62	UBE2H	Ubiquitin-conjugating enzyme E2H (UBC8 homolog, yeast)	gene_position:reverse Distance_to_Tss_is:121777 3UTR_Exon:exon_Position_Number_is:5 Distance_to_GeneEnd: -451
chr7	129492903	129494379	1477	129493276	18	58.26	8.82	UBE2H	Ubiquitin-conjugating enzyme E2H (UBC8 homolog, yeast)	gene_position:reverse Distance_to_Tss_is:99897 Intron_intron_Position_Number_is:3 Distance_to_GeneEnd: -22331
chr7	130578853	130579530	678	130579234	24	102.57	14.29	LINC-PINT	long intergenic non-protein coding RNA, p53 induced transcript	gene_position:reverse Distance_to_Tss_is:19216 Intron_intron_Position_Number_is:2 Distance_to_GeneEnd: -13102
chr7	130586149	130586639	491	130586397	12	52.67	8.18	LINC-PINT	long intergenic non-protein coding RNA, p53 induced transcript	gene_position:reverse Distance_to_Tss_is:11920 Intron_intron_Position_Number_is:2 Distance_to_GeneEnd: -20398
chr7	135428148	135429044	897	135428864	15	68.12	13.24	FAM180A	Protein FAM180A	gene_position:reverse Distance_to_Tss_is:5468 Intron_intron_Position_Number_is:1 Distance_to_GeneEnd: -15052
chr7	137774538	137774989	452	137774705	7	51.51	14.29	AKR1D1	Aldo-keto reductase family 1, member D1	gene_position:forward Distance_to_Tss_is:13360 Intron_intron_Position_Number_is:2 Distance_to_GeneEnd: -28512
chr7	140228279	140229137	859	140228671	12	53.31	8.06	DENND2A	DENN domain-containing protein 2A	gene_position:reverse Distance_to_Tss_is:113006 Intron_intron_Position_Number_is:14 Distance_to_GeneEnd: -10059
chr7	141760338	141760692	355	141760515	8	78.07	19.82	MGAM	Maltase-glucoamylase (Alpha-glucosidase), isoform CRA_a	gene_position:forward Distance_to_Tss_is:64659 Intron_intron_Position_Number_is:34 Distance_to_GeneEnd: -46209
chr7	144241433	144242050	618	144241611	8	51.81	14.86	TPK1	cDNA FLJ34417 fis, clone HEART2006487, highly similar to Thiamin pyrophosphokinase 1 (EC 2.7.6.2)	gene_position:reverse Distance_to_Tss_is:292055 Intron_intron_Position_Number_is:8 Distance_to_GeneEnd: -92399
chr7	148028360	148028800	441	148028617	7	52.28	14.29	CNTNAP2	Contactin associated protein-like 2, isoform CRA_b	gene_position:forward Distance_to_Tss_is:2214907 Intron_intron_Position_Number_is:21 Distance_to_GeneEnd: -89730
chr7	155754316	155755299	984	155754666	16	70	13.24	LOC389602	uncharacterized LOC389602	gene_position:forward Proximal Promoter_Distance_to_Tss_is:1016 Distance_to_GeneEnd: -3917
chr7	157449216	157450239	1024	157450040	12	65.25	9.91	PTPRN2	Protein-tyrosine-phosphatase	gene_position:reverse Distance_to_Tss_is:931266 Exon:exon_Position_Number_is:14 Distance_to_GeneEnd: -117466
chr7	157939378	157941996	2619	157940952	50	95.41	5.71	PTPRN2	Protein-tyrosine-phosphatase	gene_position:reverse Distance_to_Tss_is:441104 Intron_intron_Position_Number_is:6 Distance_to_GeneEnd: -607628
chr8	3569755	3570125	371	3569940	17	174.97	34	CSMD1	CUB and sushi domain-containing protein 1	gene_position:reverse Distance_to_Tss_is:1282573 Intron_intron_Position_Number_is:6 Distance_to_GeneEnd: -776880
chr8	6404753	6405918	1166	6405293	15	58.59	14.52	MCPH1	Microcephalin	gene_position:forward Distance_to_Tss_is:140640 Intron_intron_Position_Number_is:12 Distance_to_GeneEnd: -96387
chr8	6433958	6435353	1396	6434400	20	56.81	15.91	MCPH1	Microcephalin	gene_position:forward Distance_to_Tss_is:169845 Intron_intron_Position_Number_is:12 Distance_to_GeneEnd: -67182
chr8	10682462	10683187	726	10682659	12	69.65	11.54	XM_005272389.1		gene_position:reverse Distance_to_Tss_is:14932 Intron_intron_Position_Number_is:5 Distance_to_GeneEnd: -59793
chr8	11711394	11711853	460	11711586	10	70.58	14.81	CTSB	Cathepsin B, isoform CRA_a	gene_position:reverse Distance_to_Tss_is:14252 Intron_intron_Position_Number_is:2 Distance_to_GeneEnd: -11361
chr8	18871547	18872437	891	18871798	13	69.69	10	PSD3	cDNA FLJ33998 fis, clone FCBBF1000023, moderately similar to Mus musculus pleckstrin and Sec7 domain containing 3 (Psd3), transcript variant 2, mRNA	gene_position:reverse Proximal Promoter_Distance_to_Tss_is:351 Distance_to_GeneEnd: -486734
chr8	22043357	22044045	689	22043555	9	50.24	10.42	BMP1	Metalloendopeptidase	gene_position:forward Distance_to_Tss_is:20704 Intron_intron_Position_Number_is:8 Distance_to_GeneEnd: -26482
chr8	22253539	22254255	717	22254076	11	63.54	12	SLC39A14	Zinc transporter ZIP14	gene_position:forward Distance_to_Tss_is:28777 Intron_intron_Position_Number_is:1 Distance_to_GeneEnd: -38103
chr8	37659024	37659805	782	37659312	10	56.9	13.64	GPR124	G protein-coupled receptor 124, isoform CRA_a	gene_position:forward Distance_to_Tss_is:4623 Intron_intron_Position_Number_is:1 Distance_to_GeneEnd: -42480
chr8	42045870	42046781	912	42046282	10	54.14	9.91	PLAT	cDNA FLJ59355, highly similar to Tissue-type plasminogen activator (EC 3.4.21.68)	gene_position:reverse Distance_to_Tss_is:19324 Intron_intron_Position_Number_is:4 Distance_to_GeneEnd: -13634
chr8	42374242	42374836	595	42374455	9	57.35	13.04	SLC20A2	cDNA, FLJ95644, highly similar to Homo sapiens solute carrier family 20 (phosphate transporter), member 2 (SLC20A2), mRNA	gene_position:reverse Distance_to_Tss_is:23114 Intron_intron_Position_Number_is:1 Distance_to_GeneEnd: -100262
chr8	53611086	53611627	542	53611258	9	64.45	16.67	XM_005251330.1		gene_position:reverse Distance_to_Tss_is:15940 Intron_intron_Position_Number_is:1 Distance_to_GeneEnd: -76068
chr8	62599979	62601351	1373	62600598	17	78.34	12.5	ASPH	Aspartyl/asparaginyl beta-hydroxylase	gene_position:reverse Distance_to_Tss_is:27220 Intron_intron_Position_Number_is:1 Distance_to_GeneEnd: -186864
chr8	67035864	67036881	1018	67036407	13	55.47	12.07	LOC101060153	uncharacterized LOC101060153	gene_position:forward Distance_to_Tss_is:10342 Intron_intron_Position_Number_is:2 Distance_to_GeneEnd: -3055
chr8	67744800	67745105	306	67744953	7	61.13	11.29	C8orf44-SGK3	C8orf44-SGK3 readthrough	gene_position:forward Distance_to_Tss_is:165013 Intron_intron_Position_Number_is:10 Distance_to_GeneEnd: -29457
chr8	70556134	70556470	337	70556302	7	50.92	10.94	SULF1	Sulfatase 1, isoform CRA_a	gene_position:forward Distance_to_Tss_is:177275 Intron_intron_Position_Number_is:22 Distance_to_GeneEnd: -17013
chr8	70601965	70602742	778	70602361	31	161.7	18.64	SLCO5A1	cDNA FLJ39560 fis, clone SKMUS2000780, highly similar to Solute carrier organic anion transporter family member 5A1	gene_position:reverse Distance_to_Tss_is:145334 Intron_intron_Position_Number_is:5 Distance_to_GeneEnd: -17855
chr8	77343481	77343820	340	77343651	7	58.11	13.46	XR_242486.1		gene_position:forward Distance_to_Tss_is:24592 Intron_intron_Position_Number_is:1 Distance_to_GeneEnd: -93110
chr8	87242849	87243181	333	87243015	6	56.59	14.86	SLC7A13	Solute carrier family 7 member 13	gene_position:reverse Proximal Promoter_Distance_to_Tss_is:245 Distance_to_GeneEnd: -16561
chr8	101277954	101278452	499	101278260	9	57.94	12.96	RNF19A	E3 ubiquitin-protein ligase RNF19A	gene_position:reverse Distance_to_Tss_is:70492 Intron_intron_Position_Number_is:6 Distance_to_GeneEnd: -8667
chr8	104964105	104964557	453	104964373	7	51.44	14.29	RIMS2	Regulating synaptic membrane exocytosis protein 2	gene_position:forward Distance_to_Tss_is:451679 Intron_intron_Position_Number_is:15 Distance_to_GeneEnd: -302548
chr8	104974818	104975254	437	104974990	7	53.8	12.39	RIMS2	Regulating synaptic membrane exocytosis protein 2	gene_position:forward Distance_to_Tss_is:462392 Intron_intron_Position_Number_is:16 Distance_to_GeneEnd: -291835
chr8	107423193	107423539	347	107423366	7	53.13	11.67	OXR1	Oxidation resistance protein 1	gene_position:forward Distance_to_Tss_is:140787 Intron_intron_Position_Number_is:2 Distance_to_GeneEnd: -341729
chr8	110265500	110265827	328	110265664	6	52.48	13.04	NUDCD1	NudC domain-containing protein 1	gene_position:reverse Distance_to_Tss_is:80850 Intron_intron_Position_Number_is:8 Distance_to_GeneEnd: -12352
chr8	110478555	110479598	1044	110478924	12	54.23	12	PKHD1L1	Fibrocystin-L	gene_position:forward Distance_to_Tss_is:103849 Intron_intron_Position_Number_is:49 Distance_to_GeneEnd: -64945
chr8	119207636	119208177	542	119207818	8	51.83	13.04	SAMD12	sterile alpha motif domain containing 12	gene_position:reverse Distance_to_Tss_is:426548 3UTR_Exon:exon_Position_Number_is:5 Distance_to_GeneEnd: -5942
chr8	126136753	126139045	2293	126138049	34	64.28	9.65	NSMCE2	Chromosome 8 open reading frame 36, isoform CRA_a	gene_position:forward Distance_to_Tss_is:32670 Intron_intron_Position_Number_is:3 Distance_to_GeneEnd: -242614
chr8	126245086	126245668	583	126245262	13	68.63	10.26	NSMCE2	Chromosome 8 open reading frame 36, isoform CRA_a	gene_position:forward Distance_to_Tss_is:141003 Intron_intron_Position_Number_is:5 Distance_to_GeneEnd: -134281
chr8	126353633	126353948	316	126353791	6	53.88	13.64	NSMCE2	Chromosome 8 open reading frame 36, isoform CRA_a	gene_position:forward Distance_to_Tss_is:249550 Intron_intron_Position_Number_is:5 Distance_to_GeneEnd: -25734
chr8	126442261	126442729	469	126442452	11	56.28	11.11	TRIB1	Tribbles homolog 1	gene_position:forward Proximal Promoter_Distance_to_Tss_is:302 Distance_to_GeneEnd: -8384
chr8	128029909	128031099	1191	128030779	12	54.05	11.36	PCAT1	prostate cancer associated transcript 1 (non-protein coding)	gene_position:forward Distance_to_Tss_is:4510 Intron_intron_Position_Number_is:1 Distance_to_GeneEnd: -3350
chr8	128227226	128228501	1276	128227580	29	72.41	8.9	XR_108886.4		gene_position:reverse Distance_to_Tss_is:4107 Intron_intron_Position_Number_is:1 Distance_to_GeneEnd: -7597
chr8	128746636	128748221	1586	128747577	44	143.92	12.69	XR_242431.1		gene_position:reverse Proximal Promoter_Distance_to_Tss_is:426 Distance_to_GeneEnd: -48048
chr8	128753774	128756800	3027	128755375	132	245.64	18.63	MYC	V-myc myelocytomatosis viral oncogene homolog (Avian), isoform CRA_a	gene_position:forward Distance_to_Tss_is:5459 Distance_to_GeneEnd: 94
chr8	131212218	131212808	591	131212619	10	58.5	10.71	ASAP1	Arf-GAP with SH3 domain, ANK repeat and PH domain-containing protein 1	gene_position:reverse Distance_to_Tss_is:243688 Intron_intron_Position_Number_is:5 Distance_to_GeneEnd: -147868
chr8	145653760	145654635	876	145654052	11	56.45	10.42	VPS28	Vacuolar protein sorting-associated protein 28 homolog	gene_position:reverse Promoter DownStream Of Tss_Distance_to_Tss_is:186 Intron_intron_Position_Number_is:1 Distance_to_GeneEnd: -4776
chr8	145681215	145681641	427	145681452	7	50.45	13.04	CYHR1	Cysteine and histidine-rich protein 1	gene_position:reverse Distance_to_Tss_is:9203 Intron_intron_Position_Number_is:2 Distance_to_GeneEnd: -5900
chr9	4163128	4163663	536	4163479	8	56.73	12.39	GLIS3	Zinc finger protein GLIS3	gene_position:reverse Distance_to_Tss_is:136907 Intron_intron_Position_Number_is:2 Distance_to_GeneEnd: -339000
chr9	4555113	4555737	625	4555375	12	60.06	11.29	SLC1A1	Excitatory amino acid transporter 3	gene_position:forward Distance_to_Tss_is:64686 Intron_intron_Position_Number_is:2 Distance_to_GeneEnd: -32356
chr9	6590803	6591141	339	6590972	6	56.59	14.86	GLDC	Glycine dehydrogenase (decarboxylating), mitochondrial	gene_position:reverse Distance_to_Tss_is:54889 Intron_intron_Position_Number_is:11 Distance_to_GeneEnd: -58339
chr9	20800866	20801631	766	20801290	9	51.26	7.14	FOCAD	Focadhesin	gene_position:forward Distance_to_Tss_is:142557 Intron_intron_Position_Number_is:13 Distance_to_GeneEnd: -195088
chr9	35839806	35840738	933	35840371	10	53.22	17.34	TMEM8B	Transmembrane protein 8B	gene_position:forward Distance_to_Tss_is:10584 Intron_intron_Position_Number_is:4 Distance_to_GeneEnd: -15038
chr9	38047844	38048233	390	38048039	8	60.93	16.67	SHB	SH2 domain-containing adapter protein B	gene_position:reverse Distance_to_Tss_is:21366 Intron_intron_Position_Number_is:1 Distance_to_GeneEnd: -131949
chr9	42818937	42819355	419	42819136	36	306.97	31.82	XM_005272529.1		gene_position:reverse Distance_to_Tss_is:38972 Intron_intron_Position_Number_is:4 Distance_to_GeneEnd: -87823
chr9	44070538	44071083	546	44070737	50	381.21	35	XR_247165.1		gene_position:reverse Distance_to_Tss_is:4153 Intron_intron_Position_Number_is:1 Distance_to_GeneEnd: -50823
chr9	67319131	67321400	2270	67320727	156	360.53	16.99	XM_005272562.1		gene_position:forward Distance_to_Tss_is:29644 Intron_intron_Position_Number_is:3 Distance_to_GeneEnd: -3648
chr9	69709984	69711485	1502	69711114	152	586.44	24.61	LOC101929583	monofunctional C1-tetrahydrofolate synthase, mitochondrial-like	gene_position:forward Distance_to_Tss_is:58546 Intron_intron_Position_Number_is:4 Distance_to_GeneEnd: -3209
chr9	78557124	78557666	543	78557469	8	56.28	14.86	PCSK5	cDNA FLJ31640 fis, clone NT2RI2003678, highly similar to Proprotein convertase subtilisin/kexin type 5 (EC 3.4.21.-)	gene_position:forward Distance_to_Tss_is:51564 Intron_intron_Position_Number_is:2 Distance_to_GeneEnd: -420131
chr9	80433551	80434562	1012	80433739	11	50.22	8.33	GNAQ	Guanine nucleotide binding protein (G protein), q polypeptide, isoform CRA_c	gene_position:reverse Distance_to_Tss_is:212668 Intron_intron_Position_Number_is:2 Distance_to_GeneEnd: -98362
chr9	88835908	88836719	812	88836308	9	50.57	12.39	C9orf153	chromosome 9 open reading frame 153	gene_position:reverse Distance_to_Tss_is:38664 3UTR_Exon:exon_Position_Number_is:5 Distance_to_GeneEnd: -728
chr9	93328098	93328512	415	93328318	7	55.43	14.86	LINC01501	long intergenic non-protein coding RNA 1501	gene_position:reverse Distance_to_Tss_is:16930 Intron_intron_Position_Number_is:1 Distance_to_GeneEnd: -103384
chr9	94877912	94878196	285	94878054	5	55.34	11.9	SPTLC1	Serine palmitoyltransferase, long chain base subunit 1, isoform CRA_a	gene_position:reverse Proximal Promoter_Distance_to_Tss_is:156 Distance_to_GeneEnd: -84496
chr9	99253553	99254211	659	99253944	14	97.72	20.83	HABP4	cDNA FLJ30599 fis, clone BRAWH2009298, highly similar to Homo sapiens hyaluronan binding protein 4 (HABP4), mRNA	gene_position:forward Distance_to_Tss_is:41139 3UTR_Exon:exon_Position_Number_is:8 Distance_to_GeneEnd: -65
chr9	100335457	100336421	965	100336226	12	54.31	9.26	XM_005252183.1		gene_position:forward Distance_to_Tss_is:71509 Intron_intron_Position_Number_is:8 Distance_to_GeneEnd: -31720
chr9	112675360	112676110	751	112675922	9	53.48	9.91	PALM2-AKAP2	HCG28765, isoform CRA_b	gene_position:forward Distance_to_Tss_is:132783 Intron_intron_Position_Number_is:3 Distance_to_GeneEnd: -259432
chr9	115152683	115153686	1004	115152862	12	57.95	10.42	HSDL2	Hydroxysteroid dehydrogenase like 2, isoform CRA_c	gene_position:forward Distance_to_Tss_is:10494 Intron_intron_Position_Number_is:1 Distance_to_GeneEnd: -82002
chr9	115360947	115361667	721	115361297	11	69.09	15.91	XM_005251739.1		gene_position:forward Distance_to_Tss_is:111699 Intron_intron_Position_Number_is:2 Distance_to_GeneEnd: -66640
chr9	118117880	118118104	225	118117992	4	56.59	9.91	2015-12-01	Deleted in esophageal cancer 1	gene_position:forward Distance_to_Tss_is:213783 Intron_intron_Position_Number_is:4 Distance_to_GeneEnd: -47043
chr9	119436431	119437318	888	119436827	10	51.74	11.36	ASTN2	Astrotactin 2	gene_position:reverse Distance_to_Tss_is:740886 Intron_intron_Position_Number_is:15 Distance_to_GeneEnd: -248927
chr9	127071336	127072793	1458	127072596	13	53.69	11.9	NEK6	NIMA (Never in mitosis gene a)-related kinase 6, isoform CRA_b	gene_position:forward Distance_to_Tss_is:51451 Intron_intron_Position_Number_is:2 Distance_to_GeneEnd: -43385
chr9	127531882	127532379	498	127532118	14	93.73	13.24	NR6A1	Nuclear receptor subfamily 6 group A member 1	gene_position:reverse Distance_to_Tss_is:1707 Intron_intron_Position_Number_is:1 Distance_to_GeneEnd: -252328
chr9	127531882	127532379	498	127532118	14	93.73	13.24	XR_242675.1		gene_position:forward Proximal Promoter_Distance_to_Tss_is:520 Distance_to_GeneEnd: -4213
chr9	128374996	128375658	663	128375471	9	51.67	10.42	MAPKAP1	Mitogen-activated protein kinase associated protein 1, isoform CRA_a	gene_position:reverse Distance_to_Tss_is:94517 Intron_intron_Position_Number_is:4 Distance_to_GeneEnd: -175323
chr9	130150593	130151033	441	130150781	10	65.15	14.06	GARNL3	cDNA FLJ61250, highly similar to Homo sapiens GTPase activating Rap/RanGAP domain-like 3 (GARNL3), mRNA	gene_position:forward Distance_to_Tss_is:163843 Intron_intron_Position_Number_is:27 Distance_to_GeneEnd: -5235
chr9	131393981	131394473	493	131394307	8	53.62	12.5	SPTAN1	Spectrin, alpha, non-erythrocytic 1 (Alpha-fodrin), isoform CRA_g	gene_position:forward Distance_to_Tss_is:79144 Intron_intron_Position_Number_is:51 Distance_to_GeneEnd: -1963
chr9	132250791	132251357	567	132250961	16	91.18	13.1	LINC00963	long intergenic non-protein coding RNA 963	gene_position:forward Proximal Promoter_Distance_to_Tss_is:148 Distance_to_GeneEnd: -25174
chr9	132672716	132673623	908	132673012	12	55.45	12.5	FNBP1	cDNA FLJ59670, highly similar to Homo sapiens formin binding protein 1 (FNBP1), mRNA	gene_position:reverse Distance_to_Tss_is:132757 Intron_intron_Position_Number_is:11 Distance_to_GeneEnd: -23250
chr9	135545145	135545427	283	135545286	5	55.34	11.9	DDX31	cDNA FLJ59786, highly similar to Probable ATP-dependent RNA helicase DDX31 (EC 3.6.1.-)	gene_position:reverse Promoter DownStream Of Tss_Distance_to_Tss_is:643 Intron_intron_Position_Number_is:1 Distance_to_GeneEnd: -76761
chr9	135545145	135545427	283	135545286	5	55.34	11.9	GTF3C4	General transcription factor 3C polypeptide 4	gene_position:forward Proximal Promoter_Distance_to_Tss_is:583 Distance_to_GeneEnd: -20326
chr9	136423387	136424600	1214	136424052	16	64.93	11.67	ADAMTSL2	ADAMTS-like 2, isoform CRA_a	gene_position:forward Distance_to_Tss_is:26101 Intron_intron_Position_Number_is:11 Distance_to_GeneEnd: -17254
chr9	138388350	138388708	359	138388529	7	53.88	15.91	C9orf116	chromosome 9 open reading frame 116	gene_position:reverse Distance_to_Tss_is:3411 Intron_intron_Position_Number_is:2 Distance_to_GeneEnd: -1324
chr9	138754893	138755372	480	138755058	8	51.79	13.46	CAMSAP1	CAMSAP1 protein	gene_position:reverse Distance_to_Tss_is:44167 Intron_intron_Position_Number_is:5 Distance_to_GeneEnd: -54560
chr9	140610350	140611091	742	140610848	12	66.75	12.96	EHMT1	EHMT1 protein	gene_position:forward Distance_to_Tss_is:96906 Intron_intron_Position_Number_is:2 Distance_to_GeneEnd: -120229
chrx	9834094	9834909	816	9834461	12	76.39	14.86	SHROOM2	cDNA FLJ39277 fis, clone OCBBF2010858, highly similar to APICAL-LIKE PROTEIN	gene_position:forward Distance_to_Tss_is:79598 Intron_intron_Position_Number_is:1 Distance_to_GeneEnd: -83387
chrx	10596930	10597292	363	10597111	8	67.11	19.82	MID1	Midline 1 (Opitz/BBB syndrome), isoform CRA_a	gene_position:reverse Distance_to_Tss_is:254879 Intron_intron_Position_Number_is:1 Distance_to_GeneEnd: -183580
chrx	19857993	19858560	568	19858400	9	64.17	17.34	SH3KBP1	cDNA FLJ59425, highly similar to SH3-domain kinase-binding protein 1	gene_position:reverse Distance_to_Tss_is:47751 Intron_intron_Position_Number_is:1 Distance_to_GeneEnd: -305910
chrx	40032790	40033676	887	40033371	12	70.3	16.67	BCOR	cDNA FLJ38041 fis, clone CTONG2013986, highly similar to BCoR protein	gene_position:reverse Distance_to_Tss_is:3853 Intron_intron_Position_Number_is:1 Distance_to_GeneEnd: -122291
chrx	106160931	106161729	799	106161187	9	51.17	12.39	CLDN2	Claudin-2	gene_position:forward Distance_to_Tss_is:17537 Intron_intron_Position_Number_is:1 Distance_to_GeneEnd: -13160
