# Supplementary material for: FH535, a β-catenin pathway inhibitor, represses pancreatic cancer xenograft growth and angiogenesis
Source: Oncotarget. 2016 Jun 13;7(30):47145–62. doi: 10.18632/oncotarget.9975 (PMC5216931; doi:10.18632/oncotarget.9975)
Supplement: Supplementary file 4 [file oncotarget-07-47145-s004.xls]

## Sheet: Sheet2
chr	start	end	length	summit	tags	(-10*log10(pvalue))	fold_enrichment	Symbol	Description	Location
chr1	564330	570448	6119	567460	361	168.07	4.23	LOC101928626	uncharacterized LOC101928626	gene_position:reverse Promoter DownStream Of Tss_Distance_to_Tss_is:59 Exon:exon_Position_Number_is:1 Distance_to_GeneEnd: -1570
chr1	564330	570448	6119	567460	361	168.07	4.23	MTND1P23	MT-ND1 pseudogene 23	gene_position:forward Proximal Promoter_Distance_to_Tss_is:112 Distance_to_GeneEnd: -490
chr1	1166146	1167056	911	1166597	10	47.28	10.42	SDF4	Stromal cell derived factor 4, isoform CRA_c	gene_position:reverse Promoter DownStream Of Tss_Distance_to_Tss_is:1301 Intron_intron_Position_Number_is:1 Distance_to_GeneEnd: -13858
chr1	1166146	1167056	911	1166597	10	47.28	10.42	B3GALT6	B3GALT6 protein	gene_position:forward Proximal Promoter_Distance_to_Tss_is:1483 Distance_to_GeneEnd: -4275
chr1	10058096	10059294	1199	10058714	12	40.03	6.67	RBP7	Retinol binding protein 7, cellular, isoform CRA_a	gene_position:forward Promoter DownStream Of Tss_Distance_to_Tss_is:841 Intron_intron_Position_Number_is:1 Distance_to_GeneEnd: -17982
chr1	11968072	11969113	1042	11968269	18	61.18	9.78	RNU5E-1	RNA, U5E small nuclear 1	gene_position:forward Proximal Promoter_Distance_to_Tss_is:139 Distance_to_GeneEnd: -257
chr1	17066572	17067897	1326	17067301	25	47.92	5.33	XR_241216.1		gene_position:forward Proximal Promoter_Distance_to_Tss_is:76 Distance_to_GeneEnd: -12726
chr1	17222360	17223037	678	17222850	21	91.97	9.84	XM_005246051.1		gene_position:reverse Promoter DownStream Of Tss_Distance_to_Tss_is:116 Exon:exon_Position_Number_is:1 Distance_to_GeneEnd: -7327
chr1	17222360	17223037	678	17222850	21	91.97	9.84	RNU1-2	RNA, U1 small nuclear 2	gene_position:forward Proximal Promoter_Distance_to_Tss_is:115 Distance_to_GeneEnd: -278
chr1	19587946	19588343	398	19588145	6	46.58	14.86	XM_005246047.1		gene_position:reverse Promoter DownStream Of Tss_Distance_to_Tss_is:1127 Intron_intron_Position_Number_is:2 Distance_to_GeneEnd: -1969
chr1	22110421	22111242	822	22111075	8	42.24	9.91	USP48	Ubiquitin carboxyl-terminal hydrolase 48	gene_position:reverse Proximal Promoter_Distance_to_Tss_is:733 Distance_to_GeneEnd: -105630
chr1	24647278	24649536	2259	24648334	22	50.23	10	GRHL3	Grainyhead-like protein 3 homolog	gene_position:forward Promoter DownStream Of Tss_Distance_to_Tss_is:1466 Intron_intron_Position_Number_is:1 Distance_to_GeneEnd: -43694
chr1	26800180	26800724	545	26800379	7	46.96	14.86	HMGN2	Non-histone chromosomal protein HMG-17	gene_position:forward Promoter DownStream Of Tss_Distance_to_Tss_is:1278 Intron_intron_Position_Number_is:2 Distance_to_GeneEnd: -2953
chr1	27114624	27114889	266	27114757	4	45.5	9.52	XM_005245938.1		gene_position:forward Promoter DownStream Of Tss_Distance_to_Tss_is:885 Intron_intron_Position_Number_is:1 Distance_to_GeneEnd: -10261
chr1	27482036	27483003	968	27482828	10	48.31	9.09	SLC9A1	Sodium/hydrogen exchanger 1	gene_position:reverse Proximal Promoter_Distance_to_Tss_is:415 Distance_to_GeneEnd: -56736
chr1	27667690	27668896	1207	27668586	13	44.21	9.68	SYTL1	Synaptotagmin-like protein 1	gene_position:forward Proximal Promoter_Distance_to_Tss_is:793 Distance_to_GeneEnd: -12733
chr1	33937739	33938373	635	33937932	9	46.3	12.07	ZSCAN20	Zinc finger and SCAN domain-containing protein 20	gene_position:forward Proximal Promoter_Distance_to_Tss_is:513 Distance_to_GeneEnd: -24366
chr1	36555014	36555981	968	36555316	12	63.81	11.36	ADPRHL2	cDNA FLJ51852, highly similar to Homo sapiens ADP-ribosylhydrolase like 2 (ADPRHL2), mRNA	gene_position:forward Promoter DownStream Of Tss_Distance_to_Tss_is:561 Intron_intron_Position_Number_is:1 Distance_to_GeneEnd: -4519
chr1	39456484	39457098	615	39456901	8	46.11	12.5	AKIRIN1	Akirin-1	gene_position:forward Proximal Promoter_Distance_to_Tss_is:432 Distance_to_GeneEnd: -15253
chr1	39508247	39509143	897	39508735	9	46.91	9.91	XR_246313.1		gene_position:forward Promoter DownStream Of Tss_Distance_to_Tss_is:1441 Intron_intron_Position_Number_is:1 Distance_to_GeneEnd: -5435
chr1	45196536	45197200	665	45196822	10	53.68	10.71	RNU5D-1	RNA, U5D small nuclear 1	gene_position:reverse Proximal Promoter_Distance_to_Tss_is:304 Distance_to_GeneEnd: 205
chr1	48463182	48464333	1152	48463373	12	47.99	11.54	TRABD2B	Metalloprotease TIKI2	gene_position:reverse Proximal Promoter_Distance_to_Tss_is:620 Distance_to_GeneEnd: -236982
chr1	114430301	114430801	501	114430555	6	40.5	9.91	BCL2L15	Bcl-2-like protein 15	gene_position:reverse Proximal Promoter_Distance_to_Tss_is:132 Distance_to_GeneEnd: -10865
chr1	120189344	120189895	552	120189537	7	40.15	12	ZNF697	Zinc finger protein 697	gene_position:reverse Promoter DownStream Of Tss_Distance_to_Tss_is:1469 Intron_intron_Position_Number_is:1 Distance_to_GeneEnd: -27306
chr1	145588579	145589338	760	145588749	8	40.54	10.87	NUDT17	cDNA FLJ51258, highly similar to nucleoside diphosphate-linked moietyX motif 17, mitochondrial (EC 3.6.1.-)	gene_position:reverse Promoter DownStream Of Tss_Distance_to_Tss_is:856 Intron_intron_Position_Number_is:3 Distance_to_GeneEnd: -2088
chr1	145968990	145969554	565	145969397	12	71.76	10.94	RNVU1-7	RNA, variant U1 small nuclear 7	gene_position:reverse Proximal Promoter_Distance_to_Tss_is:443 Distance_to_GeneEnd: 280
chr1	147510787	147511330	544	147511107	11	70.95	14.29	NR_030723.1		gene_position:reverse Proximal Promoter_Distance_to_Tss_is:380 Distance_to_GeneEnd: 217
chr1	147751957	147752389	433	147752145	7	47.45	12	LOC284561	uncharacterized LOC284561	gene_position:forward Promoter DownStream Of Tss_Distance_to_Tss_is:571 Intron_intron_Position_Number_is:1 Distance_to_GeneEnd: -12010
chr1	147806694	147806995	302	147806845	5	41.89	10.42	MIR5087	microRNA 5087	gene_position:reverse Proximal Promoter_Distance_to_Tss_is:16 Distance_to_GeneEnd: -91
chr1	148241400	148241788	389	148241594	10	69.29	15.62	LOC101060170	uncharacterized LOC101060170	gene_position:forward Proximal Promoter_Distance_to_Tss_is:1300 Distance_to_GeneEnd: -6727
chr1	149222725	149224640	1916	149224041	25	58.6	12.22	RNVU1-18	RNA, variant U1 small nuclear 18	gene_position:reverse Distal Promoter_Distance_to_Tss_is:1496 Distance_to_GeneEnd: 1333
chr1	149397891	149398860	970	149398273	10	41.77	7.69	HIST2H2BB	histone cluster 2, H2bb (pseudogene)	gene_position:reverse Distal Promoter_Distance_to_Tss_is:1288 Distance_to_GeneEnd: 908
chr1	149672327	149672645	319	149672486	6	46.41	10.71	TRF-GAA10-1	transfer RNA-Phe (GAA) 10-1	gene_position:reverse Proximal Promoter_Distance_to_Tss_is:649 Distance_to_GeneEnd: 578
chr1	150459378	150460575	1198	150459868	14	40.78	6.58	TARS2	cDNA FLJ52892, highly similar to Homo sapiens threonyl-tRNA synthetase-like 1 (TARSL1), mRNA	gene_position:forward Proximal Promoter_Distance_to_Tss_is:462 Distance_to_GeneEnd: -20707
chr1	153606499	153608414	1916	153607007	14	40.31	12.5	XM_005245433.1		gene_position:reverse Promoter DownStream Of Tss_Distance_to_Tss_is:83 5UTR_Exon:exon_Position_Number_is:1 Distance_to_GeneEnd: -15224
chr1	153606499	153608414	1916	153607007	14	40.31	12.5	CHTOP	Chromatin target of PRMT1 protein	gene_position:forward Promoter DownStream Of Tss_Distance_to_Tss_is:41 5UTR_Exon:exon_Position_Number_is:1 Distance_to_GeneEnd: -12283
chr1	153747705	153748236	532	153747900	7	47.7	14.86	SLC27A3	Long-chain fatty acid transport protein 3	gene_position:forward Promoter DownStream Of Tss_Distance_to_Tss_is:875 Intron_intron_Position_Number_is:1 Distance_to_GeneEnd: -4928
chr1	153895868	153896290	423	153896058	6	45.06	12.39	GATAD2B	cDNA FLJ37346 fis, clone BRAMY2021310, highly similar to Transcriptional repressor p66 beta	gene_position:reverse Proximal Promoter_Distance_to_Tss_is:417 Distance_to_GeneEnd: -118667
chr1	153895868	153896290	423	153896058	6	45.06	12.39	XR_241129.1		gene_position:forward Proximal Promoter_Distance_to_Tss_is:18 Distance_to_GeneEnd: -11845
chr1	160369272	160369707	436	160369521	6	44.23	12.39	VANGL2	cDNA FLJ77107, highly similar to Homo sapiens vang-like 2 (VANGL2), mRNA	gene_position:forward Proximal Promoter_Distance_to_Tss_is:1092 Distance_to_GeneEnd: -29196
chr1	160640878	160641128	251	160641003	4	45.5	9.52	SETP9	SET pseudogene 9	gene_position:forward Proximal Promoter_Distance_to_Tss_is:937 Distance_to_GeneEnd: 107
chr1	161391436	161391996	561	161391739	8	43.47	13.64	TRE-TTC4-2	transfer RNA-Glu (TTC) 4-2	gene_position:reverse Proximal Promoter_Distance_to_Tss_is:518 Distance_to_GeneEnd: 447
chr1	169681120	169681500	381	169681310	6	46.58	14.86	SELL	cDNA FLJ57560, highly similar to L-selectin	gene_position:reverse Proximal Promoter_Distance_to_Tss_is:277 Distance_to_GeneEnd: -21314
chr1	172854740	172855809	1070	172855328	11	42.99	9.26	AIMP1P2	aminoacyl tRNA synthetase complex-interacting multifunctional protein 1 pseudogene 2	gene_position:reverse Proximal Promoter_Distance_to_Tss_is:658 Distance_to_GeneEnd: 347
chr1	180990921	180991419	499	180991222	6	40.61	12.39	XM_005244825.1		gene_position:reverse Promoter DownStream Of Tss_Distance_to_Tss_is:1153 Intron_intron_Position_Number_is:1 Distance_to_GeneEnd: -48757
chr1	201475530	201476080	551	201475705	7	40.2	10	CSRP1	cDNA FLJ16406 fis, clone UTERU2026142, highly similar to Cysteine and glycine-rich protein 1	gene_position:reverse Promoter DownStream Of Tss_Distance_to_Tss_is:857 Intron_intron_Position_Number_is:1 Distance_to_GeneEnd: -22872
chr1	206642711	206643333	623	206642863	7	42.91	12.39	XM_005273357.1		gene_position:forward Proximal Promoter_Distance_to_Tss_is:875 Distance_to_GeneEnd: -27512
chr1	209601223	209601481	259	209601352	4	46.58	9.91	MIR205HG	MIR205 host gene (non-protein coding)	gene_position:forward Proximal Promoter_Distance_to_Tss_is:945 Distance_to_GeneEnd: -4671
chr1	231116085	231116787	703	231116416	8	40.37	8	TTC13	tetratricopeptide repeat domain 13	gene_position:reverse Proximal Promoter_Distance_to_Tss_is:1467 Distance_to_GeneEnd: -74098
chr1	231116085	231116787	703	231116416	8	40.37	8	ARV1	ARV1 homolog (Yeast), isoform CRA_b	gene_position:forward Promoter DownStream Of Tss_Distance_to_Tss_is:1262 Intron_intron_Position_Number_is:1 Distance_to_GeneEnd: -20394
chr1	231375715	231377387	1673	231377176	17	52.44	10	C1orf131	Uncharacterized protein C1orf131	gene_position:reverse Promoter DownStream Of Tss_Distance_to_Tss_is:1218 Intron_intron_Position_Number_is:1 Distance_to_GeneEnd: -16206
chr1	231375715	231377387	1673	231377176	17	52.44	10	GNPAT	cDNA, FLJ94903, highly similar to Homo sapiens glyceronephosphate O-acyltransferase (GNPAT), mRNA	gene_position:forward Proximal Promoter_Distance_to_Tss_is:1204 Distance_to_GeneEnd: -38004
chr1	234858679	234860255	1577	234859567	19	41.46	8.7	LINC01132	long intergenic non-protein coding RNA 1132	gene_position:forward Proximal Promoter_Distance_to_Tss_is:1110 Distance_to_GeneEnd: -8711
chr1	241521467	241521965	499	241521642	7	49.67	14.86	RGS7	Regulator of G-protein-signaling 7	gene_position:reverse Proximal Promoter_Distance_to_Tss_is:989 Distance_to_GeneEnd: -582650
chr1	249167865	249169091	1227	249168275	16	50.82	7.89	TRL-CAA4-1	transfer RNA-Leu (CAA) 4-1	gene_position:forward Proximal Promoter_Distance_to_Tss_is:249 Distance_to_GeneEnd: -294
chr10	6368857	6369307	451	6369025	6	43.32	12.39	LOC399715	uncharacterized LOC399715	gene_position:forward Promoter DownStream Of Tss_Distance_to_Tss_is:350 Intron_intron_Position_Number_is:1 Distance_to_GeneEnd: -9081
chr10	21463405	21464358	954	21463768	9	44.69	9.91	NEBL	Nebulette non-muscle isoform variant	gene_position:reverse Proximal Promoter_Distance_to_Tss_is:289 Distance_to_GeneEnd: -394503
chr10	21463405	21464358	954	21463768	9	44.69	9.91	NEBL-AS1	NEBL antisense RNA 1	gene_position:forward Promoter DownStream Of Tss_Distance_to_Tss_is:486 Intron_intron_Position_Number_is:1 Distance_to_GeneEnd: -447
chr10	33246531	33248223	1693	33247960	13	42.39	6.52	ITGB1	Integrin beta-1	gene_position:reverse Promoter DownStream Of Tss_Distance_to_Tss_is:762 Intron_intron_Position_Number_is:1 Distance_to_GeneEnd: -57285
chr10	54073446	54074145	700	54073900	8	47.57	14.86	PRKG1-AS1	PRKG1 antisense RNA 1	gene_position:reverse Promoter DownStream Of Tss_Distance_to_Tss_is:442 Exon:exon_Position_Number_is:1 Distance_to_GeneEnd: -16838
chr10	54073446	54074145	700	54073900	8	47.57	14.86	DKK1	Dickkopf-like protein 1	gene_position:forward Proximal Promoter_Distance_to_Tss_is:595 Distance_to_GeneEnd: -3971
chr10	54171381	54171801	421	54171619	6	45.18	12.39	PRKRIRP3	protein-kinase, interferon-inducible double stranded RNA dependent inhibitor, repressor of (P58 repressor) pseudogene 3	gene_position:forward Promoter DownStream Of Tss_Distance_to_Tss_is:486 Exon:exon_Position_Number_is:1 Distance_to_GeneEnd: -1874
chr10	70586320	70587198	879	70586514	9	46.21	9.52	STOX1	Storkhead-box protein 1	gene_position:forward Proximal Promoter_Distance_to_Tss_is:974 Distance_to_GeneEnd: -68889
chr10	73610169	73610791	623	73610355	8	40.61	7.14	PSAP	Prosaposin (Variant Gaucher disease and variant metachromatic leukodystrophy), isoform CRA_b	gene_position:reverse Promoter DownStream Of Tss_Distance_to_Tss_is:913 Intron_intron_Position_Number_is:1 Distance_to_GeneEnd: -34114
chr10	75909762	75910389	628	75910019	8	49.9	9.52	AP3M1	Adaptor-related protein complex 3, mu 1 subunit, isoform CRA_a	gene_position:reverse Promoter DownStream Of Tss_Distance_to_Tss_is:1064 Intron_intron_Position_Number_is:1 Distance_to_GeneEnd: -29747
chr10	75909762	75910389	628	75910019	8	49.9	9.52	ADK	Adenosine kinase	gene_position:forward Proximal Promoter_Distance_to_Tss_is:1181 Distance_to_GeneEnd: -559299
chr10	90344413	90345172	760	90344889	8	44.83	12.39	RNLS	Renalase	gene_position:reverse Proximal Promoter_Distance_to_Tss_is:1331 Distance_to_GeneEnd: -310792
chr10	90751618	90752128	511	90751805	7	48.94	12.39	FAS	Truncated tumor necrosis factor receptor superfamily member 6	gene_position:forward Promoter DownStream Of Tss_Distance_to_Tss_is:1330 Intron_intron_Position_Number_is:1 Distance_to_GeneEnd: -23924
chr10	95720351	95720902	552	95720643	8	55.71	9.91	PIPSL	Putative PIP5K1A and PSMD4-like protein	gene_position:reverse Promoter DownStream Of Tss_Distance_to_Tss_is:1321 Exon:exon_Position_Number_is:1 Distance_to_GeneEnd: -2454
chr10	96943001	96944459	1459	96944285	11	42.22	7.43	PAWRP1	PRKC, apoptosis, WT1, regulator pseudogene 1	gene_position:forward Proximal Promoter_Distance_to_Tss_is:404 Distance_to_GeneEnd: -975
chr10	98062685	98063456	772	98063018	9	40.58	8.93	DNTT	DNA nucleotidylexotransferase	gene_position:forward Proximal Promoter_Distance_to_Tss_is:1400 Distance_to_GeneEnd: -35636
chr10	104005181	104005810	630	104005347	9	43.04	9.38	GBF1	GBF1 protein	gene_position:forward Proximal Promoter_Distance_to_Tss_is:74 Distance_to_GeneEnd: -137475
chr10	104952661	104954106	1446	104953686	19	53.61	7.32	NT5C2	cDNA FLJ75877, highly similar to Homo sapiens 5'-nucleotidase, cytosolic II (NT5C2), mRNA	gene_position:reverse Promoter DownStream Of Tss_Distance_to_Tss_is:402 Intron_intron_Position_Number_is:1 Distance_to_GeneEnd: -104887
chr10	118380740	118381990	1251	118381501	11	41.43	8.33	PNLIPRP2	Pancreatic lipase-related protein 2	gene_position:forward Promoter DownStream Of Tss_Distance_to_Tss_is:275 Intron_intron_Position_Number_is:1 Distance_to_GeneEnd: -23914
chr10	120002233	120002994	762	120002702	9	45.07	14	LOC101927760	uncharacterized LOC101927760	gene_position:forward Promoter DownStream Of Tss_Distance_to_Tss_is:1202 Intron_intron_Position_Number_is:1 Distance_to_GeneEnd: -5005
chr10	124713540	124713950	411	124713779	8	53.37	12.07	C10orf88	Uncharacterized protein C10orf88	gene_position:reverse Promoter DownStream Of Tss_Distance_to_Tss_is:379 Exon:exon_Position_Number_is:1 Distance_to_GeneEnd: -23121
chr10	125852873	125853467	595	125853169	8	42.11	10.71	CHST15	cDNA FLJ60523, highly similar to N-acetylgalactosamine 4-sulfate6-O-sulfotransferase (EC 2.8.2.33)	gene_position:reverse Promoter DownStream Of Tss_Distance_to_Tss_is:327 Intron_intron_Position_Number_is:1 Distance_to_GeneEnd: -87204
chr10	126855092	126855844	753	126855616	9	44.09	9.62	MRPS21P6	mitochondrial ribosomal protein S21 pseudogene 6	gene_position:forward Proximal Promoter_Distance_to_Tss_is:96 Distance_to_GeneEnd: -573
chr11	2951231	2951952	722	2951415	8	46.54	14.86	PHLDA2	Pleckstrin homology-like domain family A member 2	gene_position:reverse Proximal Promoter_Distance_to_Tss_is:581 Distance_to_GeneEnd: -1728
chr11	10529538	10531690	2153	10531079	34	103.47	11.9	MTRNR2L8	Humanin-like 8	gene_position:reverse Promoter DownStream Of Tss_Distance_to_Tss_is:1185 3UTR_Exon:exon_Position_Number_is:1 Distance_to_GeneEnd: -104
chr11	12308892	12309838	947	12309062	9	44.95	9.91	MICALCL	MICAL C-terminal-like protein	gene_position:forward Promoter DownStream Of Tss_Distance_to_Tss_is:255 Intron_intron_Position_Number_is:1 Distance_to_GeneEnd: -74795
chr11	17097910	17098716	807	17098281	10	40.87	9.37	RPS13	40S ribosomal protein S13	gene_position:reverse Promoter DownStream Of Tss_Distance_to_Tss_is:1310 Intron_intron_Position_Number_is:3 Distance_to_GeneEnd: -1971
chr11	18136398	18137598	1201	18137269	12	53.67	11.36	SAA3P	serum amyloid A3 pseudogene	gene_position:reverse Promoter DownStream Of Tss_Distance_to_Tss_is:1281 Intron_intron_Position_Number_is:1 Distance_to_GeneEnd: -2379
chr11	27527344	27527991	648	27527802	9	46.83	10.71	LIN7C	Protein lin-7 homolog C	gene_position:reverse Promoter DownStream Of Tss_Distance_to_Tss_is:982 Intron_intron_Position_Number_is:1 Distance_to_GeneEnd: -11379
chr11	47208114	47208675	562	47208402	8	50.59	10.87	PACSIN3	cDNA FLJ61415, highly similar to Protein kinase C and casein kinase substratein neurons protein 3	gene_position:reverse Proximal Promoter_Distance_to_Tss_is:104 Distance_to_GeneEnd: -9041
chr11	57480018	57481222	1205	57481040	12	49.56	12.5	MED19	Mediator of RNA polymerase II transcription subunit 19	gene_position:reverse Proximal Promoter_Distance_to_Tss_is:214 Distance_to_GeneEnd: -8836
chr11	59521434	59522073	640	59521617	10	59.89	16	STX3	cDNA FLJ52253, highly similar to Mus musculus syntaxin 3 (Stx3), transcript variant C, mRNA	gene_position:forward Proximal Promoter_Distance_to_Tss_is:1045 Distance_to_GeneEnd: -51921
chr11	60682616	60683533	918	60682891	11	62.05	9.91	XM_005274248.1		gene_position:forward Promoter DownStream Of Tss_Distance_to_Tss_is:1265 Intron_intron_Position_Number_is:1 Distance_to_GeneEnd: -8299
chr11	62608627	62609428	802	62609139	22	105.44	13.54	WDR74	WD repeat-containing protein 74	gene_position:reverse Proximal Promoter_Distance_to_Tss_is:583 Distance_to_GeneEnd: -8247
chr11	62608627	62609428	802	62609139	22	105.44	13.54	RNU2-2P	RNA, U2 small nuclear 2, pseudogene	gene_position:reverse Proximal Promoter_Distance_to_Tss_is:606 Distance_to_GeneEnd: 469
chr11	64691530	64692189	660	64691712	7	41.19	12.39	PPP2R5B	Protein phosphatase 2, regulatory subunit B (B56), beta isoform, isoform CRA_a	gene_position:forward Proximal Promoter_Distance_to_Tss_is:613 Distance_to_GeneEnd: -10420
chr11	65628984	65629485	502	65629287	6	40.45	12.39	MUS81	cDNA FLJ44872 fis, clone BRAMY2022320, highly similar to Crossover junction endonuclease MUS81 (EC 3.1.22.-)	gene_position:forward Promoter DownStream Of Tss_Distance_to_Tss_is:1112 Intron_intron_Position_Number_is:3 Distance_to_GeneEnd: -4930
chr11	66059941	66060612	672	66060454	7	40.66	9.91	TMEM151A	Transmembrane protein 151A	gene_position:forward Promoter DownStream Of Tss_Distance_to_Tss_is:568 Intron_intron_Position_Number_is:1 Distance_to_GeneEnd: -4194
chr11	70049742	70050185	444	70050021	6	41.42	11.36	FADD	FAS-associated death domain protein	gene_position:forward Promoter DownStream Of Tss_Distance_to_Tss_is:473 Exon:exon_Position_Number_is:1 Distance_to_GeneEnd: -3766
chr11	71275540	71275848	309	71275694	5	46.58	12.39	KRTAP5-10	Keratin-associated protein 5-10	gene_position:forward Proximal Promoter_Distance_to_Tss_is:1069 Distance_to_GeneEnd: -2126
chr11	72144469	72145686	1218	72145157	14	56.91	7.41	CLPB	Caseinolytic peptidase B protein homolog	gene_position:reverse Promoter DownStream Of Tss_Distance_to_Tss_is:1255 Intron_intron_Position_Number_is:1 Distance_to_GeneEnd: -141000
chr11	72975364	72975731	368	72975548	6	46.58	14.86	P2RY6	Pyrimidinergic receptor P2Y, G-protein coupled, 6, isoform CRA_b	gene_position:forward Proximal Promoter_Distance_to_Tss_is:186 Distance_to_GeneEnd: -34306
chr11	74659291	74659913	623	74659477	8	41.79	9.26	XRRA1	X-ray radiation resistance-associated protein 1	gene_position:reverse Promoter DownStream Of Tss_Distance_to_Tss_is:941 Intron_intron_Position_Number_is:1 Distance_to_GeneEnd: -107336
chr11	74659291	74659913	623	74659477	8	41.79	9.26	SPCS2	cDNA FLJ56339, highly similar to Signal peptidase complex subunit 2 (EC 3.4.-.-)	gene_position:forward Proximal Promoter_Distance_to_Tss_is:1001 Distance_to_GeneEnd: -30785
chr11	82996840	82997223	384	82997032	6	44.23	13.64	CCDC90B	Coiled-coil domain-containing protein 90B, mitochondrial	gene_position:reverse Promoter DownStream Of Tss_Distance_to_Tss_is:605 Intron_intron_Position_Number_is:1 Distance_to_GeneEnd: -24338
chr11	94227120	94227531	412	94227341	6	45.77	12.39	MRE11A	MRE11 meiotic recombination 11 homolog A (S. cerevisiae), isoform CRA_a	gene_position:reverse Proximal Promoter_Distance_to_Tss_is:80 Distance_to_GeneEnd: -76654
chr11	94227120	94227531	412	94227341	6	45.77	12.39	ANKRD49	Ankyrin repeat domain-containing protein 49	gene_position:forward Proximal Promoter_Distance_to_Tss_is:33 Distance_to_GeneEnd: -5624
chr11	101981557	101983127	1571	101982786	37	132.54	15.09	XM_005271385.1		gene_position:forward Promoter DownStream Of Tss_Distance_to_Tss_is:406 5UTR_Exon:exon_Position_Number_is:1 Distance_to_GeneEnd: -122592
chr11	102401184	102401670	487	102401488	7	43.88	12	MMP7	Matrix metalloproteinase 7	gene_position:reverse Promoter DownStream Of Tss_Distance_to_Tss_is:294 Intron_intron_Position_Number_is:1 Distance_to_GeneEnd: -9945
chr11	111299720	111300304	585	111299894	7	43.61	11.9	LOC644277	uncharacterized LOC644277	gene_position:forward Promoter DownStream Of Tss_Distance_to_Tss_is:497 Intron_intron_Position_Number_is:2 Distance_to_GeneEnd: -27610
chr11	123324816	123325604	789	123325006	11	59.26	12	GRAMD1B	GRAM domain-containing protein 1B	gene_position:forward Proximal Promoter_Distance_to_Tss_is:375 Distance_to_GeneEnd: -165469
chr11	124984569	124985318	750	124984716	9	41.59	10.71	KRT18P59	keratin 18 pseudogene 59	gene_position:forward Promoter DownStream Of Tss_Distance_to_Tss_is:1119 Exon:exon_Position_Number_is:1 Distance_to_GeneEnd: -246
chr12	4428921	4429321	401	4429060	7	41.82	12.5	C12orf5	Fructose-2,6-bisphosphatase TIGAR	gene_position:forward Proximal Promoter_Distance_to_Tss_is:1438 Distance_to_GeneEnd: -40273
chr12	8234309	8235232	924	8235036	9	45.84	12.39	NECAP1	cDNA FLJ78563	gene_position:forward Proximal Promoter_Distance_to_Tss_is:498 Distance_to_GeneEnd: -16064
chr12	30907977	30909271	1295	30908778	12	46.35	8.33	CAPRIN2	Caprin-2	gene_position:reverse Proximal Promoter_Distance_to_Tss_is:529 Distance_to_GeneEnd: -45491
chr12	30907977	30909271	1295	30908778	12	46.35	8.33	LOC645485	uncharacterized LOC645485	gene_position:forward Proximal Promoter_Distance_to_Tss_is:31 Distance_to_GeneEnd: -25696
chr12	39838681	39839550	870	39839016	10	54.45	14.29	KIF21A	Kinesin-like protein KIF21A	gene_position:reverse Proximal Promoter_Distance_to_Tss_is:1489 Distance_to_GeneEnd: -151651
chr12	48499899	48500661	763	48500339	8	40.41	8.7	SENP1	Sentrin-specific protease 1	gene_position:reverse Promoter DownStream Of Tss_Distance_to_Tss_is:192 5UTR_Exon:exon_Position_Number_is:1 Distance_to_GeneEnd: -63218
chr12	48499899	48500661	763	48500339	8	40.41	8.7	PFKM	cDNA FLJ56281, highly similar to 6-phosphofructokinase, muscle type (EC 2.7.1.11)	gene_position:forward Promoter DownStream Of Tss_Distance_to_Tss_is:243 5UTR_Exon:exon_Position_Number_is:1 Distance_to_GeneEnd: -40288
chr12	48721311	48721693	383	48721502	6	45.5	14.29	H1FNT	Testis-specific H1 histone	gene_position:forward Proximal Promoter_Distance_to_Tss_is:1452 Distance_to_GeneEnd: -2751
chr12	50015978	50017139	1162	50016668	11	44.44	8.33	PRPF40B	Pre-mRNA-processing factor 40 homolog B	gene_position:forward Proximal Promoter_Distance_to_Tss_is:1219 Distance_to_GeneEnd: -22474
chr12	50899598	50899924	327	50899761	6	56.59	14.86	DIP2B	Putative uncharacterized protein DKFZp686M1483	gene_position:forward Promoter DownStream Of Tss_Distance_to_Tss_is:830 Intron_intron_Position_Number_is:1 Distance_to_GeneEnd: -242852
chr12	53492697	53493595	899	53493411	11	45.82	10	IGFBP6	Insulin-like growth factor-binding protein 6	gene_position:forward Promoter DownStream Of Tss_Distance_to_Tss_is:1261 Intron_intron_Position_Number_is:1 Distance_to_GeneEnd: -3431
chr12	53645385	53645897	513	53645726	7	44.83	10.87	MFSD5	Molybdate-anion transporter	gene_position:forward Promoter DownStream Of Tss_Distance_to_Tss_is:350 5UTR_Exon:exon_Position_Number_is:1 Distance_to_GeneEnd: -2805
chr12	53845458	53845859	402	53845680	8	55.35	12.5	PCBP2	cDNA FLJ54752, highly similar to Poly(rC)-binding protein 2	gene_position:forward Proximal Promoter_Distance_to_Tss_is:428 Distance_to_GeneEnd: -29488
chr12	56050100	56050508	409	56050320	6	42.43	10.87	PSMB3P	proteasome (prosome, macropain) subunit, beta type, 3 pseudogene	gene_position:reverse Proximal Promoter_Distance_to_Tss_is:1082 Distance_to_GeneEnd: -1782
chr12	57505219	57506501	1283	57506064	14	56.17	11.54	STAT6	Signal transducer and activator of transcription 6	gene_position:reverse Proximal Promoter_Distance_to_Tss_is:23 Distance_to_GeneEnd: -16032
chr12	66562424	66564269	1846	66562917	19	44.97	8.11	TMBIM4	Protein lifeguard 4	gene_position:reverse Promoter DownStream Of Tss_Distance_to_Tss_is:1383 Intron_intron_Position_Number_is:1 Distance_to_GeneEnd: -31707
chr12	71834413	71835176	764	71834608	17	94.09	13.24	LGR5	cDNA FLJ58118, highly similar to Leucine-rich repeat-containing G-protein coupled receptor 5	gene_position:forward Promoter DownStream Of Tss_Distance_to_Tss_is:1482 Intron_intron_Position_Number_is:1 Distance_to_GeneEnd: -145677
chr12	88428296	88428813	518	88428488	8	46.69	10.71	C12orf29	Uncharacterized protein C12orf29	gene_position:forward Proximal Promoter_Distance_to_Tss_is:972 Distance_to_GeneEnd: -15641
chr12	95866441	95867376	936	95866826	11	50.14	7.69	METAP2	Methionine aminopeptidase 2	gene_position:forward Proximal Promoter_Distance_to_Tss_is:1381 Distance_to_GeneEnd: -43174
chr12	96455513	96455999	487	96455708	8	54.04	14.58	LOC100653396		gene_position:reverse Proximal Promoter_Distance_to_Tss_is:1305 Distance_to_GeneEnd: -2395
chr12	108298525	108298856	332	108298691	5	46.58	12.39	LOC728739	programmed cell death 2 pseudogene	gene_position:reverse Proximal Promoter_Distance_to_Tss_is:977 Distance_to_GeneEnd: -1598
chr12	112205470	112206346	877	112205786	10	47.17	8	ALDH2	ALDH2	gene_position:forward Promoter DownStream Of Tss_Distance_to_Tss_is:779 Intron_intron_Position_Number_is:1 Distance_to_GeneEnd: -42319
chr12	123380353	123381053	701	123380722	9	45.3	9.26	VPS37B	Vacuolar protein sorting-associated protein 37B	gene_position:reverse Promoter DownStream Of Tss_Distance_to_Tss_is:359 Intron_intron_Position_Number_is:1 Distance_to_GeneEnd: -30478
chr12	125347338	125347661	324	125347500	5	46.58	12.39	SCARB1	Scavenger receptor class B, member 1, isoform CRA_b	gene_position:reverse Promoter DownStream Of Tss_Distance_to_Tss_is:1181 Intron_intron_Position_Number_is:1 Distance_to_GeneEnd: -85164
chr13	48481250	48482014	765	48481840	9	52.79	12.39	XR_245429.1		gene_position:reverse Promoter DownStream Of Tss_Distance_to_Tss_is:20 Exon:exon_Position_Number_is:1 Distance_to_GeneEnd: -80857
chr13	76123341	76124498	1158	76123979	10	41.39	11.36	UCHL3	Ubiquitin carboxyl-terminal hydrolase isozyme L3	gene_position:forward Proximal Promoter_Distance_to_Tss_is:275 Distance_to_GeneEnd: -56815
chr13	90485793	90486267	475	90485957	6	40.86	11.9	RPL7L1P1	ribosomal protein L7-like 1 pseudogene 1	gene_position:reverse Promoter DownStream Of Tss_Distance_to_Tss_is:513 Exon:exon_Position_Number_is:1 Distance_to_GeneEnd: -238
chr13	98085750	98086108	359	98085929	6	43.03	13.04	RAP2A	Ras-related protein Rap-2a	gene_position:forward Proximal Promoter_Distance_to_Tss_is:725 Distance_to_GeneEnd: -34502
chr13	101324828	101325485	658	101325327	7	41.28	9.91	XM_003846265.2		gene_position:forward Proximal Promoter_Distance_to_Tss_is:685 Distance_to_GeneEnd: -4160
chr14	24616085	24616688	604	24616312	8	52.59	9.91	PSME2	Proteasome activator complex subunit 2	gene_position:reverse Proximal Promoter_Distance_to_Tss_is:230 Distance_to_GeneEnd: -3511
chr14	24616085	24616688	604	24616312	8	52.59	9.91	XM_005267796.1		gene_position:forward Proximal Promoter_Distance_to_Tss_is:16 Distance_to_GeneEnd: -13785
chr14	35024843	35026095	1253	35025531	13	50.7	11.54	RNU1-28P	RNA, U1 small nuclear 28, pseudogene	gene_position:reverse Proximal Promoter_Distance_to_Tss_is:752 Distance_to_GeneEnd: 589
chr14	35591496	35591960	465	35591801	6	41.43	9.52	PPP2R3C	Serine/threonine-protein phosphatase 2A regulatory subunit B'' subunit gamma	gene_position:reverse Promoter DownStream Of Tss_Distance_to_Tss_is:372 5UTR_Exon:exon_Position_Number_is:1 Distance_to_GeneEnd: -36818
chr14	35591496	35591960	465	35591801	6	41.43	9.52	KIAA0391	Mitochondrial ribonuclease P protein 3	gene_position:forward Proximal Promoter_Distance_to_Tss_is:31 Distance_to_GeneEnd: -151788
chr14	54080162	54081316	1155	54080880	12	51.48	10.42	RPS3AP46	ribosomal protein S3a pseudogene 46	gene_position:forward Proximal Promoter_Distance_to_Tss_is:646 Distance_to_GeneEnd: 63
chr14	57857799	57858265	467	57858104	6	40.08	9.09	NAA30	cDNA FLJ35355 fis, clone PUAEN2000152, moderately similar to N-terminal acetyltransferase C complexcatalytic subunit MAK3 (EC 2.3.1.88)	gene_position:forward Promoter DownStream Of Tss_Distance_to_Tss_is:528 Exon:exon_Position_Number_is:2 Distance_to_GeneEnd: -21667
chr14	66974418	66974952	535	66974585	7	47.53	14.86	GPHN	cDNA, FLJ96642, highly similar to Homo sapiens gephyrin (GPHN), mRNA	gene_position:forward Promoter DownStream Of Tss_Distance_to_Tss_is:293 5UTR_Exon:exon_Position_Number_is:1 Distance_to_GeneEnd: -674107
chr14	75468739	75469695	957	75469179	9	44.57	7.43	EIF2B2	Translation initiation factor eIF-2B subunit beta	gene_position:forward Proximal Promoter_Distance_to_Tss_is:873 Distance_to_GeneEnd: -7555
chr14	93651664	93653427	1764	93651854	12	40.47	7.43	MOAP1	Modulator of apoptosis 1	gene_position:reverse Proximal Promoter_Distance_to_Tss_is:415 Distance_to_GeneEnd: -3123
chr14	93651664	93653427	1764	93651854	12	40.47	7.43	TMEM251	Transmembrane protein 251	gene_position:forward Promoter DownStream Of Tss_Distance_to_Tss_is:368 Intron_intron_Position_Number_is:1 Distance_to_GeneEnd: -1767
chr14	94918264	94919034	771	94918766	8	44.35	9.91	SERPINA11	Serpin A11	gene_position:reverse Promoter DownStream Of Tss_Distance_to_Tss_is:858 Intron_intron_Position_Number_is:1 Distance_to_GeneEnd: -9463
chr14	103590477	103591069	593	103590631	7	44.4	9.91	XM_005268036.1		gene_position:forward Promoter DownStream Of Tss_Distance_to_Tss_is:650 Intron_intron_Position_Number_is:1 Distance_to_GeneEnd: -13299
chr14	105486275	105487284	1010	105486665	12	40.77	10	CDCA4	Cell division cycle associated 4, isoform CRA_a	gene_position:reverse Promoter DownStream Of Tss_Distance_to_Tss_is:1150 Intron_intron_Position_Number_is:1 Distance_to_GeneEnd: -10365
chr15	41246097	41246665	569	41246292	9	59.05	13.04	CHAC1	Glutathione-specific gamma-glutamylcyclotransferase 1	gene_position:forward Promoter DownStream Of Tss_Distance_to_Tss_is:461 Intron_intron_Position_Number_is:1 Distance_to_GeneEnd: -2620
chr15	41851740	41853120	1381	41851873	12	49.43	9.52	TYRO3	cDNA FLJ56971, highly similar to Tyrosine-protein kinase receptor TYRO3precursor (EC 2.7.10.1)	gene_position:forward Promoter DownStream Of Tss_Distance_to_Tss_is:520 Intron_intron_Position_Number_is:1 Distance_to_GeneEnd: -19796
chr15	45492198	45492833	636	45492377	8	42.35	7.69	SHF	SH2 domain-containing adapter protein F	gene_position:reverse Promoter DownStream Of Tss_Distance_to_Tss_is:1175 Intron_intron_Position_Number_is:1 Distance_to_GeneEnd: -32786
chr15	45492198	45492833	636	45492377	8	42.35	7.69	TRH-GTG1-7	transfer RNA-His (GTG) 1-7	gene_position:forward Proximal Promoter_Distance_to_Tss_is:1151 Distance_to_GeneEnd: -1222
chr15	52122815	52123239	425	52123053	6	44.93	12.39	TMOD3	Tropomodulin-3	gene_position:forward Promoter DownStream Of Tss_Distance_to_Tss_is:990 Intron_intron_Position_Number_is:1 Distance_to_GeneEnd: -81520
chr15	68132154	68133009	856	68132470	13	62.41	10	LOC101929076	uncharacterized LOC101929076	gene_position:reverse Proximal Promoter_Distance_to_Tss_is:937 Distance_to_GeneEnd: -5508
chr15	68132154	68133009	856	68132470	13	62.41	10	RNU6-1	RNA, U6 small nuclear 1	gene_position:reverse Proximal Promoter_Distance_to_Tss_is:229 Distance_to_GeneEnd: 124
chr15	69451570	69452143	574	69451765	7	42.79	11.36	GLCE	cDNA FLJ11326 fis, clone PLACE1010481, highly similar to D-glucuronyl C5-epimerase (EC 5.1.3.-)	gene_position:forward Proximal Promoter_Distance_to_Tss_is:1351 Distance_to_GeneEnd: -112976
chr15	70390397	70391340	944	70390824	10	41.37	11.11	XM_005254626.1		gene_position:reverse Proximal Promoter_Distance_to_Tss_is:123 Distance_to_GeneEnd: -50268
chr15	75106178	75107039	862	75106371	9	43.64	13.04	LMAN1L	cDNA FLJ76897, highly similar to Homo sapiens lectin, mannose-binding, 1 like (LMAN1L), mRNA	gene_position:forward Promoter DownStream Of Tss_Distance_to_Tss_is:984 Intron_intron_Position_Number_is:1 Distance_to_GeneEnd: -11921
chr15	79602636	79603145	510	79602948	7	49	14.86	TMED3	cDNA FLJ58873, highly similar to Transmembrane emp24 domain-containing protein 3	gene_position:forward Proximal Promoter_Distance_to_Tss_is:768 Distance_to_GeneEnd: -73166
chr15	89877971	89878649	679	89878222	7	40.35	7.43	POLG	cDNA FLJ78646, highly similar to Homo sapiens polymerase (DNA directed), gamma (POLG), mRNA	gene_position:reverse Promoter DownStream Of Tss_Distance_to_Tss_is:55 5UTR_Exon:exon_Position_Number_is:1 Distance_to_GeneEnd: -18435
chr15	89877971	89878649	679	89878222	7	40.35	7.43	TRR-TCG1-1	transfer RNA-Arg (TCG) 1-1	gene_position:forward Proximal Promoter_Distance_to_Tss_is:333 Distance_to_GeneEnd: -405
chr15	93331631	93332417	787	93332221	8	40.85	9.09	LOC101926994	uncharacterized LOC101926994	gene_position:reverse Promoter DownStream Of Tss_Distance_to_Tss_is:71 Exon:exon_Position_Number_is:1 Distance_to_GeneEnd: -6609
chr15	98416177	98416681	505	98416494	6	40.29	12.39	LINC00923	long intergenic non-protein coding RNA 923	gene_position:reverse Promoter DownStream Of Tss_Distance_to_Tss_is:1482 Intron_intron_Position_Number_is:1 Distance_to_GeneEnd: -130331
chr16	60746	61153	408	60961	6	46.04	12.39	LOC100506943	uncharacterized LOC100506943	gene_position:forward Promoter DownStream Of Tss_Distance_to_Tss_is:113 Exon:exon_Position_Number_is:1 Distance_to_GeneEnd: -458
chr16	60746	61153	408	60961	6	46.04	12.39	DDX11L10	DEAD/H (Asp-Glu-Ala-Asp/His) box helicase 11 like 10	gene_position:forward Proximal Promoter_Distance_to_Tss_is:809 Distance_to_GeneEnd: -3344
chr16	223900	224244	345	224072	7	67.11	17.34	HBA2	Alpha-2 globin chain	gene_position:forward Distal Promoter_Distance_to_Tss_is:1054 Distance_to_GeneEnd: 191
chr16	3073370	3073878	509	3073693	7	42.56	12	HCFC1R1	Host cell factor C1 regulator 1	gene_position:reverse Promoter DownStream Of Tss_Distance_to_Tss_is:917 Intron_intron_Position_Number_is:1 Distance_to_GeneEnd: -744
chr16	3073370	3073878	509	3073693	7	42.56	12	THOC6	THO complex subunit 6 homolog	gene_position:forward Proximal Promoter_Distance_to_Tss_is:662 Distance_to_GeneEnd: -4386
chr16	23725492	23726142	651	23725974	8	50.03	12.39	ERN2	ERN2 protein	gene_position:reverse Proximal Promoter_Distance_to_Tss_is:671 Distance_to_GeneEnd: -23867
chr16	27413337	27414272	936	27413895	10	46.22	12.5	IL21R	cDNA, FLJ93262, highly similar to Homo sapiens interleukin 21 receptor (IL21R), mRNA	gene_position:forward Proximal Promoter_Distance_to_Tss_is:146 Distance_to_GeneEnd: -50026
chr16	33962888	33964188	1301	33963226	33	85.14	9.62	LINC00273	long intergenic non-protein coding RNA 273	gene_position:reverse Proximal Promoter_Distance_to_Tss_is:385 Distance_to_GeneEnd: -1836
chr16	56891006	56891624	619	56891196	7	43.11	12.39	MIR138-2	microRNA 138-2	gene_position:forward Proximal Promoter_Distance_to_Tss_is:1424 Distance_to_GeneEnd: -1507
chr16	83841350	83841830	481	83841655	8	48	12.07	HSBP1	Heat shock factor-binding protein 1	gene_position:forward Proximal Promoter_Distance_to_Tss_is:158 Distance_to_GeneEnd: -5257
chr16	87798209	87799106	898	87798935	10	40.56	10.34	XM_005255996.1		gene_position:reverse Promoter DownStream Of Tss_Distance_to_Tss_is:1394 Intron_intron_Position_Number_is:1 Distance_to_GeneEnd: -67970
chr16	89984021	89984619	599	89984454	8	40.75	10.34	MC1R	Melanocyte-stimulating hormone receptor	gene_position:forward Proximal Promoter_Distance_to_Tss_is:266 Distance_to_GeneEnd: -3364
chr17	4735162	4736662	1501	4736150	17	70.04	10	MINK1	Misshapen-like kinase 1	gene_position:forward Proximal Promoter_Distance_to_Tss_is:1473 Distance_to_GeneEnd: -66194
chr17	6654235	6654954	720	6654731	10	53.46	13.46	RPL23AP73	ribosomal protein L23a pseudogene 73	gene_position:forward Distal Promoter_Distance_to_Tss_is:1198 Distance_to_GeneEnd: 985
chr17	17583416	17584972	1557	17583925	12	42.12	9.09	RAI1	Retinoic acid-induced protein 1	gene_position:forward Proximal Promoter_Distance_to_Tss_is:1371 Distance_to_GeneEnd: -131351
chr17	18965077	18965787	711	18965338	12	45.75	9.21	SNORD3B-1	small nucleolar RNA, C/D box 3B-1	gene_position:forward Proximal Promoter_Distance_to_Tss_is:148 Distance_to_GeneEnd: -364
chr17	18966888	18967626	739	18967433	12	48.58	8.75	SNORD3B-2	small nucleolar RNA, C/D box 3B-2	gene_position:reverse Proximal Promoter_Distance_to_Tss_is:561 Distance_to_GeneEnd: 345
chr17	19091181	19091884	704	19091423	12	46.5	9.09	SNORD3A	small nucleolar RNA, C/D box 3A	gene_position:forward Proximal Promoter_Distance_to_Tss_is:148 Distance_to_GeneEnd: -364
chr17	20458426	20459170	745	20458620	8	41.19	10.87	LOC100132977	chromosome 2 open reading frame 27B pseudogene	gene_position:reverse Promoter DownStream Of Tss_Distance_to_Tss_is:459 Exon:exon_Position_Number_is:1 Distance_to_GeneEnd: -111
chr17	27046938	27047568	631	27047171	7	42.53	9.91	RPL23A	Ribosomal protein L23a, isoform CRA_a	gene_position:forward Proximal Promoter_Distance_to_Tss_is:62 Distance_to_GeneEnd: -4436
chr17	28998272	28999500	1229	28998917	11	45.72	9.09	LOC100420850	leucine rich repeat containing 37B pseudogene	gene_position:reverse Promoter DownStream Of Tss_Distance_to_Tss_is:896 Exon:exon_Position_Number_is:1 Distance_to_GeneEnd: -53588
chr17	33787956	33789136	1181	33788434	11	49.33	7.14	LOC100420061	adenylosuccinate synthase pseudogene	gene_position:reverse Proximal Promoter_Distance_to_Tss_is:388 Distance_to_GeneEnd: -1457
chr17	33913908	33914417	510	33914223	8	48.44	12.96	XM_005257939.1		gene_position:forward Proximal Promoter_Distance_to_Tss_is:10 Distance_to_GeneEnd: -139524
chr17	36585031	36585516	486	36585290	6	41.31	7.43	ARHGAP23	Rho GTPase-activating protein 23	gene_position:forward Promoter DownStream Of Tss_Distance_to_Tss_is:311 Intron_intron_Position_Number_is:1 Distance_to_GeneEnd: -83597
chr17	36859745	36860639	895	36860195	14	69.54	17.24	MIR4734	microRNA 4734	gene_position:reverse Proximal Promoter_Distance_to_Tss_is:1161 Distance_to_GeneEnd: -1230
chr17	37025018	37025740	723	37025541	9	44.19	9.26	TRC-GCA2-1	transfer RNA-Cys (GCA) 2-1	gene_position:forward Distal Promoter_Distance_to_Tss_is:1120 Distance_to_GeneEnd: 1049
chr17	37025018	37025740	723	37025541	9	44.19	9.26	TRC-GCA4-1	transfer RNA-Cys (GCA) 4-1	gene_position:reverse Proximal Promoter_Distance_to_Tss_is:598 Distance_to_GeneEnd: 527
chr17	39560024	39561068	1045	39560497	31	141.79	21.15	LOC100505782	uncharacterized LOC100505782	gene_position:forward Promoter DownStream Of Tss_Distance_to_Tss_is:1356 Intron_intron_Position_Number_is:1 Distance_to_GeneEnd: -8816
chr17	40345843	40347150	1308	40346008	13	48.66	7.69	GHDC	Homolog of mouse LGP1, isoform CRA_a	gene_position:reverse Promoter DownStream Of Tss_Distance_to_Tss_is:707 5UTR_Exon:exon_Position_Number_is:2 Distance_to_GeneEnd: -4738
chr17	41381540	41382689	1150	41382113	20	82.57	12.16	LINC00854	long intergenic non-protein coding RNA 854	gene_position:reverse Proximal Promoter_Distance_to_Tss_is:478 Distance_to_GeneEnd: -8103
chr17	43224046	43224667	622	43224238	7	42.96	9.91	HEXIM1	cDNA FLJ13562 fis, clone PLACE1008080, highly similar to Homo sapiens hexamethylene bis-acetamide inducible 1 (HEXIM1), mRNA	gene_position:forward Proximal Promoter_Distance_to_Tss_is:638 Distance_to_GeneEnd: -5422
chr17	45049643	45049967	325	45049805	6	56.59	14.86	MIR5089	microRNA 5089	gene_position:forward Proximal Promoter_Distance_to_Tss_is:740 Distance_to_GeneEnd: -823
chr17	48422056	48422595	540	48422276	8	49.11	10	XM_005257573.1		gene_position:forward Proximal Promoter_Distance_to_Tss_is:1382 Distance_to_GeneEnd: -18456
chr17	56220360	56220926	567	56220653	7	43.15	11.36	LOC100996354		gene_position:reverse Promoter DownStream Of Tss_Distance_to_Tss_is:328 Exon:exon_Position_Number_is:1 Distance_to_GeneEnd: -22567
chr17	61555746	61556659	914	61556226	11	41.25	6.06	ACE	cDNA FLJ60635, highly similar to Angiotensin-converting enzyme, somatic isoform (EC 3.4.15.1)	gene_position:forward Promoter DownStream Of Tss_Distance_to_Tss_is:1324 Intron_intron_Position_Number_is:2 Distance_to_GeneEnd: -19995
chr17	72358779	72359386	608	72359194	12	71.33	13.33	BTBD17	BTB/POZ domain-containing protein 17	gene_position:reverse Proximal Promoter_Distance_to_Tss_is:821 Distance_to_GeneEnd: -6224
chr17	73511282	73512049	768	73511562	9	42.04	7.41	CASKIN2	Caskin-2	gene_position:reverse Promoter DownStream Of Tss_Distance_to_Tss_is:382 Intron_intron_Position_Number_is:1 Distance_to_GeneEnd: -14941
chr17	73511282	73512049	768	73511562	9	42.04	7.41	TSEN54	cDNA FLJ40264 fis, clone TESTI2026233, highly similar to tRNA-splicing endonuclease subunit Sen54	gene_position:forward Proximal Promoter_Distance_to_Tss_is:1327 Distance_to_GeneEnd: -9538
chr17	75880582	75881122	541	75880830	8	49.05	12	FLJ45079	FLJ45079 protein	gene_position:reverse Proximal Promoter_Distance_to_Tss_is:413 Distance_to_GeneEnd: -5499
chr17	76836728	76837806	1079	76836913	11	42.65	9.26	USP36	cDNA FLJ12778 fis, clone NT2RP2001740, moderately similar to Ubiquitin carboxyl-terminal hydrolase 36 (EC 3.1.2.15)	gene_position:reverse Promoter DownStream Of Tss_Distance_to_Tss_is:252 Intron_intron_Position_Number_is:1 Distance_to_GeneEnd: -53265
chr17	79367364	79368033	670	79367840	12	60.59	11.76	LOC100507520	uncharacterized LOC100507520	gene_position:reverse Proximal Promoter_Distance_to_Tss_is:617 Distance_to_GeneEnd: -5442
chr17	79870518	79870938	421	79870761	7	52.28	13.64	PCYT2	cDNA FLJ36009 fis, clone TESTI2015675, highly similar to Ethanolamine-phosphate cytidylyltransferase (EC 2.7.7.14)	gene_position:reverse Proximal Promoter_Distance_to_Tss_is:1178 Distance_to_GeneEnd: -9741
chr18	499293	499893	601	499659	11	81.59	17.34	COLEC12	Collectin-12	gene_position:reverse Promoter DownStream Of Tss_Distance_to_Tss_is:1436 Intron_intron_Position_Number_is:1 Distance_to_GeneEnd: -179938
chr18	19192093	19192534	442	19192268	6	42.79	9.52	SNRPD1	Small nuclear ribonucleoprotein Sm D1	gene_position:forward Proximal Promoter_Distance_to_Tss_is:167 Distance_to_GeneEnd: -18115
chr18	33515028	33515603	576	33515453	7	41.36	8.7	MIR3929	microRNA 3929	gene_position:reverse Proximal Promoter_Distance_to_Tss_is:923 Distance_to_GeneEnd: -977
chr18	49213982	49214462	481	49214134	6	41.59	12.39	LOC100422053	intraflagellar transport 57 homolog (Chlamydomonas) pseudogene	gene_position:reverse Promoter DownStream Of Tss_Distance_to_Tss_is:597 Exon:exon_Position_Number_is:1 Distance_to_GeneEnd: -79
chr18	57684950	57685921	972	57685488	10	51.58	12.39	FAM60CP	family with sequence similarity 60, member C pseudogene	gene_position:reverse Proximal Promoter_Distance_to_Tss_is:149 Distance_to_GeneEnd: -943
chr18	59991812	59992489	678	59992004	7	40.4	12.39	TNFRSF11A	Tumor necrosis factor receptor superfamily member 11A	gene_position:forward Proximal Promoter_Distance_to_Tss_is:708 Distance_to_GeneEnd: -63131
chr18	72923969	72924749	781	72924558	9	52.02	12.39	TSHZ1	TSHZ1 protein	gene_position:forward Promoter DownStream Of Tss_Distance_to_Tss_is:1259 Intron_intron_Position_Number_is:1 Distance_to_GeneEnd: -77936
chr19	1747258	1748313	1056	1747532	15	60.61	13.64	XR_244052.1		gene_position:forward Proximal Promoter_Distance_to_Tss_is:901 Distance_to_GeneEnd: -1486
chr19	4182511	4183540	1030	4182710	12	45.16	9.68	SIRT6	cDNA FLJ52470, highly similar to Mono-ADP-ribosyltransferase sirtuin-6 (EC 2.4.2.31)	gene_position:reverse Promoter DownStream Of Tss_Distance_to_Tss_is:85 Exon:exon_Position_Number_is:1 Distance_to_GeneEnd: -8405
chr19	4182511	4183540	1030	4182710	12	45.16	9.68	ANKRD24	ankyrin repeat domain 24	gene_position:forward Proximal Promoter_Distance_to_Tss_is:154 Distance_to_GeneEnd: -42300
chr19	6594586	6596071	1486	6595512	17	73.26	10.42	RPL7P50	ribosomal protein L7 pseudogene 50	gene_position:forward Distal Promoter_Distance_to_Tss_is:1269 Distance_to_GeneEnd: 455
chr19	7694984	7695996	1013	7695164	9	42.54	7.43	XAB2	Putative uncharacterized protein DKFZp762C1015	gene_position:reverse Proximal Promoter_Distance_to_Tss_is:545 Distance_to_GeneEnd: -10573
chr19	7694984	7695996	1013	7695164	9	42.54	7.43	PET100	Protein PET100 homolog, mitochondrial	gene_position:forward Promoter DownStream Of Tss_Distance_to_Tss_is:313 Intron_intron_Position_Number_is:1 Distance_to_GeneEnd: -1526
chr19	8580150	8580470	321	8580310	5	44.23	11.36	ZNF414	Zinc finger protein 414	gene_position:reverse Proximal Promoter_Distance_to_Tss_is:1102 Distance_to_GeneEnd: -4688
chr19	11785699	11786378	680	11785997	7	40.31	12.39	ZNF833P	Putative zinc finger protein 833	gene_position:forward Promoter DownStream Of Tss_Distance_to_Tss_is:886 Intron_intron_Position_Number_is:1 Distance_to_GeneEnd: -11685
chr19	12027137	12027749	613	12027318	7	43.4	9.91	VN2R15P	vomeronasal 2 receptor 15 pseudogene	gene_position:reverse Proximal Promoter_Distance_to_Tss_is:761 Distance_to_GeneEnd: -996
chr19	12889348	12890108	761	12889756	11	47.55	10.29	HOOK2	Protein Hook homolog 2	gene_position:reverse Proximal Promoter_Distance_to_Tss_is:100 Distance_to_GeneEnd: -15531
chr19	12898566	12898932	367	12898749	6	43.03	13.04	MIR5684	microRNA 5684	gene_position:forward Proximal Promoter_Distance_to_Tss_is:624 Distance_to_GeneEnd: 560
chr19	13841184	13842141	958	13841601	11	47.56	9.26	CCDC130	Coiled-coil domain-containing protein 130	gene_position:forward Proximal Promoter_Distance_to_Tss_is:1390 Distance_to_GeneEnd: -32924
chr19	16129360	16129905	546	16129622	7	46.91	9.91	LOC101929300	uncharacterized LOC101929300	gene_position:forward Proximal Promoter_Distance_to_Tss_is:256 Distance_to_GeneEnd: -1833
chr19	16284668	16285333	666	16285116	7	40.93	9.91	CIB3	CIB3 protein	gene_position:reverse Proximal Promoter_Distance_to_Tss_is:382 Distance_to_GeneEnd: -12489
chr19	18265235	18266385	1151	18265739	11	41.56	7.69	PIK3R2	Phosphoinositide-3-kinase, regulatory subunit 2 (P85 beta), isoform CRA_a	gene_position:forward Promoter DownStream Of Tss_Distance_to_Tss_is:1247 Intron_intron_Position_Number_is:1 Distance_to_GeneEnd: -16108
chr19	36235682	36236706	1025	36236274	12	53.27	9.62	XM_005258627.1		gene_position:reverse Promoter DownStream Of Tss_Distance_to_Tss_is:727 Intron_intron_Position_Number_is:2 Distance_to_GeneEnd: -2250
chr19	36235682	36236706	1025	36236274	12	53.27	9.62	PSENEN	Gamma-secretase subunit PEN-2	gene_position:forward Proximal Promoter_Distance_to_Tss_is:796 Distance_to_GeneEnd: -2374
chr19	40854387	40855534	1148	40854952	11	46.7	8.7	C19orf47	Uncharacterized protein C19orf47	gene_position:reverse Promoter DownStream Of Tss_Distance_to_Tss_is:47 Exon:exon_Position_Number_is:1 Distance_to_GeneEnd: -27420
chr19	40854387	40855534	1148	40854952	11	46.7	8.7	PLD3	Phospholipase D family, member 3, isoform CRA_b	gene_position:forward Promoter DownStream Of Tss_Distance_to_Tss_is:85 5UTR_Exon:exon_Position_Number_is:1 Distance_to_GeneEnd: -30005
chr19	42211234	42211722	489	42211400	6	41.15	9.91	CEACAM5	Carcinoembryonic antigen-related cell adhesion molecule 5	gene_position:forward Proximal Promoter_Distance_to_Tss_is:1296 Distance_to_GeneEnd: -23203
chr19	45542378	45542910	533	45542758	8	48.22	9.62	CLASRP	CLK4-associating serine/arginine rich protein	gene_position:forward Promoter DownStream Of Tss_Distance_to_Tss_is:80 Intron_intron_Position_Number_is:1 Distance_to_GeneEnd: -31836
chr19	51472541	51473127	587	51472929	9	53.22	9.62	KLK6	Kallikrein 6 (Neurosin, zyme), isoform CRA_b	gene_position:reverse Promoter DownStream Of Tss_Distance_to_Tss_is:388 Intron_intron_Position_Number_is:1 Distance_to_GeneEnd: -10654
chr2	20101314	20101910	597	20101712	8	45.74	12	TTC32	Tetratricopeptide repeat protein 32	gene_position:reverse Promoter DownStream Of Tss_Distance_to_Tss_is:433 Intron_intron_Position_Number_is:1 Distance_to_GeneEnd: -4800
chr2	68252468	68252761	294	68252615	5	46.58	12.39	LOC402076	F-box and leucine-rich repeat protein 12 pseudogene	gene_position:reverse Proximal Promoter_Distance_to_Tss_is:761 Distance_to_GeneEnd: -1639
chr2	70568798	70569140	343	70568969	6	43.03	13.04	BRD7P6	bromodomain containing 7 pseudogene 6	gene_position:forward Proximal Promoter_Distance_to_Tss_is:429 Distance_to_GeneEnd: -14252
chr2	70781304	70781927	624	70781686	8	45.62	8.33	TGFA	Protransforming growth factor alpha	gene_position:reverse Proximal Promoter_Distance_to_Tss_is:157 Distance_to_GeneEnd: -106892
chr2	85829700	85831443	1744	85830667	12	40.95	7.43	TMEM150A	Transmembrane protein 150A	gene_position:reverse Promoter DownStream Of Tss_Distance_to_Tss_is:122 Intron_intron_Position_Number_is:1 Distance_to_GeneEnd: -4030
chr2	87754757	87755219	463	87755066	7	44.23	11.54	LINC00152	long intergenic non-protein coding RNA 152	gene_position:forward Proximal Promoter_Distance_to_Tss_is:217 Distance_to_GeneEnd: -66280
chr2	96067983	96068508	526	96068312	7	46.84	14.29	FAHD2A	Fumarylacetoacetate hydrolase domain containing 2A, isoform CRA_a	gene_position:forward Proximal Promoter_Distance_to_Tss_is:465 Distance_to_GeneEnd: -10896
chr2	114635383	114635867	485	114635692	7	44.01	12	XR_244838.1		gene_position:reverse Proximal Promoter_Distance_to_Tss_is:653 Distance_to_GeneEnd: -16266
chr2	171571512	171571915	404	171571690	10	81.33	18.75	LINC01124	long intergenic non-protein coding RNA 1124	gene_position:reverse Proximal Promoter_Distance_to_Tss_is:435 Distance_to_GeneEnd: -2563
chr2	171571512	171571915	404	171571690	10	81.33	18.75	SP5	Transcription factor Sp5	gene_position:forward Proximal Promoter_Distance_to_Tss_is:345 Distance_to_GeneEnd: -2986
chr2	192543499	192544358	860	192543682	9	42.21	10.42	NABP1	SOSS complex subunit B2	gene_position:forward Promoter DownStream Of Tss_Distance_to_Tss_is:701 Intron_intron_Position_Number_is:1 Distance_to_GeneEnd: -9749
chr2	198318372	198319207	836	198318562	8	41.69	9.91	COQ10B	Coenzyme Q-binding protein COQ10 homolog B, mitochondrial	gene_position:forward Promoter DownStream Of Tss_Distance_to_Tss_is:141 Exon:exon_Position_Number_is:1 Distance_to_GeneEnd: -21479
chr2	206950355	206951114	760	206950927	8	44.83	14.86	INO80D	INO80 complex subunit D	gene_position:reverse Promoter DownStream Of Tss_Distance_to_Tss_is:551 Intron_intron_Position_Number_is:1 Distance_to_GeneEnd: -91910
chr2	219744094	219744338	245	219744216	4	45.5	9.52	WNT10A	Protein Wnt-10a	gene_position:forward Proximal Promoter_Distance_to_Tss_is:1161 Distance_to_GeneEnd: -14557
chr2	220563463	220564463	1001	220563860	36	190.97	19.61	RPL23P4	ribosomal protein L23 pseudogene 4	gene_position:forward Proximal Promoter_Distance_to_Tss_is:928 Distance_to_GeneEnd: 527
chr2	228335600	228336446	847	228336133	13	59.7	12.5	AGFG1	HIV-1 Rev binding protein, isoform CRA_a	gene_position:forward Proximal Promoter_Distance_to_Tss_is:1253 Distance_to_GeneEnd: -90331
chr2	239112591	239113344	754	239113083	9	46.93	10.42	XM_005246105.1		gene_position:reverse Proximal Promoter_Distance_to_Tss_is:248 Distance_to_GeneEnd: -33548
chr2	239333946	239334877	932	239334123	9	45.53	12.39	ASB1	Ankyrin repeat and SOCS box protein 1	gene_position:forward Proximal Promoter_Distance_to_Tss_is:1436 Distance_to_GeneEnd: -26945
chr20	4612250	4612736	487	4612433	6	41.26	9.91	RPS4XP2	ribosomal protein S4X pseudogene 2	gene_position:reverse Proximal Promoter_Distance_to_Tss_is:1385 Distance_to_GeneEnd: -1996
chr20	11601404	11602470	1067	11602286	9	40.71	9.91	PGAM3P	phosphoglycerate mutase 3, pseudogene	gene_position:forward Proximal Promoter_Distance_to_Tss_is:296 Distance_to_GeneEnd: -722
chr20	18547503	18548232	730	18548043	8	46.17	9.91	LINC00493	long intergenic non-protein coding RNA 493	gene_position:forward Proximal Promoter_Distance_to_Tss_is:570 Distance_to_GeneEnd: -2701
chr20	30074204	30074412	209	30074308	4	52.48	8.7	LINC00028	long intergenic non-protein coding RNA 28	gene_position:forward Promoter DownStream Of Tss_Distance_to_Tss_is:623 Intron_intron_Position_Number_is:1 Distance_to_GeneEnd: -1173
chr20	34329798	34330846	1049	34330379	10	46.98	7.14	RBM39	cDNA FLJ44170 fis, clone THYMU2035319, highly similar to RNA-binding region-containing protein 2	gene_position:reverse Promoter DownStream Of Tss_Distance_to_Tss_is:460 Intron_intron_Position_Number_is:1 Distance_to_GeneEnd: -38267
chr20	57225840	57226405	566	57226219	7	40.61	12.5	STX16	cDNA, FLJ79446, highly similar to Syntaxin-16	gene_position:forward Proximal Promoter_Distance_to_Tss_is:469 Distance_to_GeneEnd: -28742
chr21	9825288	9827716	2429	9827202	135	373.67	7.24	MIR3648-1	microRNA 3648-1	gene_position:forward Proximal Promoter_Distance_to_Tss_is:544 Distance_to_GeneEnd: -723
chr21	18873601	18874200	600	18873922	11	77.61	18.18	RPL39P40	ribosomal protein L39 pseudogene 40	gene_position:reverse Proximal Promoter_Distance_to_Tss_is:485 Distance_to_GeneEnd: -604
chr21	33031853	33032259	407	33032101	6	46.11	12.39	SOD1	Superoxide dismutase [Cu-Zn]	gene_position:forward Proximal Promoter_Distance_to_Tss_is:82 Distance_to_GeneEnd: -9391
chr21	34144069	34144418	350	34144244	6	45.5	14.29	PAXBP1	cDNA FLJ35972 fis, clone TESTI2013264, highly similar to GC-RICH SEQUENCE DNA-BINDING FACTOR HOMOLOG	gene_position:reverse Promoter DownStream Of Tss_Distance_to_Tss_is:100 5UTR_Exon:exon_Position_Number_is:1 Distance_to_GeneEnd: -37859
chr21	34144069	34144418	350	34144244	6	45.5	14.29	C21orf62-AS1	C21orf62 antisense RNA 1	gene_position:forward Proximal Promoter_Distance_to_Tss_is:342 Distance_to_GeneEnd: -25948
chr21	34696602	34697334	733	34697167	10	63.16	9.91	IFNAR1	Interferon alpha/beta receptor 1	gene_position:forward Proximal Promoter_Distance_to_Tss_is:146 Distance_to_GeneEnd: -35523
chr21	37097832	37098656	825	37098116	8	42.12	14.86	RPS20P1	ribosomal protein S20 pseudogene 1	gene_position:reverse Proximal Promoter_Distance_to_Tss_is:368 Distance_to_GeneEnd: -826
chr21	43187254	43187690	437	43187499	6	41.85	11.36	RIPK4	cDNA FLJ50981, highly similar to Receptor-interacting serine/threonine-protein kinase 4 (EC 2.7.11.1)	gene_position:reverse Proximal Promoter_Distance_to_Tss_is:5 Distance_to_GeneEnd: -27725
chr22	18721082	18721620	539	18721401	10	58.1	12.9	XM_003403485.2		gene_position:forward Proximal Promoter_Distance_to_Tss_is:458 Distance_to_GeneEnd: -16836
chr22	18879822	18880208	387	18880015	21	144.29	19.09	XR_244344.1		gene_position:reverse Promoter DownStream Of Tss_Distance_to_Tss_is:581 Intron_intron_Position_Number_is:1 Distance_to_GeneEnd: -20139
chr22	20325672	20326722	1051	20326343	11	42.24	10.71	NR_038388.1		gene_position:forward Promoter DownStream Of Tss_Distance_to_Tss_is:82 Exon:exon_Position_Number_is:1 Distance_to_GeneEnd: -24789
chr22	21678674	21680209	1536	21679838	12	42.7	9.09	XM_005261891.1		gene_position:reverse Promoter DownStream Of Tss_Distance_to_Tss_is:1401 Intron_intron_Position_Number_is:1 Distance_to_GeneEnd: -23395
chr22	31030427	31030815	389	31030621	6	43.03	13.04	SLC35E4	Solute carrier family 35 member E4	gene_position:forward Proximal Promoter_Distance_to_Tss_is:1366 Distance_to_GeneEnd: -13435
chr22	45406998	45407314	317	45407156	5	46.58	12.39	PHF21B	cDNA FLJ34161 fis, clone FCBBF3014229, highly similar to PHD finger protein 21B	gene_position:reverse Proximal Promoter_Distance_to_Tss_is:1189 Distance_to_GeneEnd: -129956
chr3	4533903	4534867	965	4534339	11	52.25	14.58	ITPR1	Inositol 1,4,5-triphosphate receptor, type 1, isoform CRA_a	gene_position:forward Proximal Promoter_Distance_to_Tss_is:1129 Distance_to_GeneEnd: -355621
chr3	9791343	9791999	657	9791733	8	42.57	10	OGG1	8-oxoguanine DNA glycosylase, isoform CRA_a	gene_position:forward Proximal Promoter_Distance_to_Tss_is:287 Distance_to_GeneEnd: -38125
chr3	11178327	11178993	667	11178593	9	44.52	10.34	HRH1	cDNA FLJ78005, highly similar to Homo sapiens histamine receptor H1 (HRH1), mRNA	gene_position:forward Proximal Promoter_Distance_to_Tss_is:452 Distance_to_GeneEnd: -126612
chr3	13693127	13693617	491	13693341	7	46.16	10.87	LINC00620	long intergenic non-protein coding RNA 620	gene_position:forward Promoter DownStream Of Tss_Distance_to_Tss_is:906 Intron_intron_Position_Number_is:1 Distance_to_GeneEnd: -95005
chr3	14221356	14222053	698	14221854	8	46.34	11.9	XPC	Xeroderma pigmentosum, complementation group C, isoform CRA_a	gene_position:reverse Proximal Promoter_Distance_to_Tss_is:1184 Distance_to_GeneEnd: -34709
chr3	14221356	14222053	698	14221854	8	46.34	11.9	LSM3	U6 snRNA-associated Sm-like protein LSm3	gene_position:forward Promoter DownStream Of Tss_Distance_to_Tss_is:1128 Intron_intron_Position_Number_is:1 Distance_to_GeneEnd: -18513
chr3	15182495	15182912	418	15182727	7	47.33	11.54	RPS3AP53	ribosomal protein S3a pseudogene 53	gene_position:forward Proximal Promoter_Distance_to_Tss_is:368 Distance_to_GeneEnd: -1216
chr3	32543263	32544026	764	32543846	9	52.84	14.86	CMTM6	CKLF-like MARVEL transmembrane domain-containing protein 6	gene_position:reverse Promoter DownStream Of Tss_Distance_to_Tss_is:1140 Intron_intron_Position_Number_is:1 Distance_to_GeneEnd: -20459
chr3	32664310	32664964	655	32664504	7	41.42	12.39	IGBP1P3	immunoglobulin (CD79A) binding protein 1 pseudogene 3	gene_position:reverse Proximal Promoter_Distance_to_Tss_is:918 Distance_to_GeneEnd: -1918
chr3	37285463	37286052	590	37285732	10	65	14.58	GOLGA4	Centrosome-related protein F46	gene_position:forward Promoter DownStream Of Tss_Distance_to_Tss_is:781 Intron_intron_Position_Number_is:1 Distance_to_GeneEnd: -122907
chr3	40498792	40499835	1044	40499653	9	41.47	9.91	RPL14	RPL14 protein	gene_position:forward Promoter DownStream Of Tss_Distance_to_Tss_is:9 5UTR_Exon:exon_Position_Number_is:1 Distance_to_GeneEnd: -5071
chr3	48957182	48957705	524	48957380	7	41.69	12	ARIH2OS	Uncharacterized protein ARIH2OS	gene_position:reverse Proximal Promoter_Distance_to_Tss_is:364 Distance_to_GeneEnd: -1961
chr3	48957182	48957705	524	48957380	7	41.69	12	XM_005264795.1		gene_position:forward Promoter DownStream Of Tss_Distance_to_Tss_is:917 Intron_intron_Position_Number_is:1 Distance_to_GeneEnd: -65792
chr3	51862280	51862707	428	51862542	6	44.74	12.39	IQCF3	IQ motif containing F3	gene_position:forward Promoter DownStream Of Tss_Distance_to_Tss_is:1381 Intron_intron_Position_Number_is:2 Distance_to_GeneEnd: -2594
chr3	52804310	52804924	615	52804733	8	51.97	14.86	NEK4	Serine/threonine-protein kinase Nek4 variant 2	gene_position:reverse Promoter DownStream Of Tss_Distance_to_Tss_is:655 Intron_intron_Position_Number_is:1 Distance_to_GeneEnd: -59514
chr3	66686964	66687690	727	66687149	8	43.44	15.91	RPL21P41	ribosomal protein L21 pseudogene 41	gene_position:forward Proximal Promoter_Distance_to_Tss_is:609 Distance_to_GeneEnd: -1002
chr3	96335990	96337268	1279	96336706	17	94.51	19.82	MTRNR2L12	Humanin-like 12	gene_position:reverse Distal Promoter_Distance_to_Tss_is:1077 Distance_to_GeneEnd: 40
chr3	128776753	128777030	278	128776892	5	56.59	12.39	GP9	Platelet glycoprotein IX	gene_position:forward Promoter DownStream Of Tss_Distance_to_Tss_is:1294 Intron_intron_Position_Number_is:1 Distance_to_GeneEnd: -4501
chr3	138328173	138328704	532	138328345	7	43.73	8.7	FAIM	Fas apoptotic inhibitory molecule 1	gene_position:forward Promoter DownStream Of Tss_Distance_to_Tss_is:631 Intron_intron_Position_Number_is:1 Distance_to_GeneEnd: -24045
chr3	151452882	151453638	757	151453101	8	42.12	11.36	AADACL2	Arylacetamide deacetylase-like 2	gene_position:forward Promoter DownStream Of Tss_Distance_to_Tss_is:1178 Intron_intron_Position_Number_is:1 Distance_to_GeneEnd: -22674
chr3	175696499	175697053	555	175696651	7	46.41	9.91	LOC442097	actin, gamma 1 pseudogene	gene_position:reverse Proximal Promoter_Distance_to_Tss_is:144 Distance_to_GeneEnd: -1215
chr3	183851404	183852303	900	183851792	9	42.1	13.04	EIF2B5	Translation initiation factor eIF-2B subunit epsilon	gene_position:forward Proximal Promoter_Distance_to_Tss_is:1406 Distance_to_GeneEnd: -11695
chr3	189349602	189350072	471	189349875	6	42.15	12.39	TP63	Cellular tumor antigen p53	gene_position:forward Promoter DownStream Of Tss_Distance_to_Tss_is:660 Intron_intron_Position_Number_is:1 Distance_to_GeneEnd: -265463
chr3	191046313	191047373	1061	191047174	12	43.87	9.68	CCDC50	Coiled-coil domain-containing protein 50	gene_position:forward Proximal Promoter_Distance_to_Tss_is:561 Distance_to_GeneEnd: -70146
chr3	191049276	191049592	317	191049434	7	47.88	10	UTS2B	Urotensin-2B	gene_position:reverse Proximal Promoter_Distance_to_Tss_is:951 Distance_to_GeneEnd: -64332
chr4	1282883	1283852	970	1283362	9	44.09	12.39	XM_005272245.1		gene_position:forward Proximal Promoter_Distance_to_Tss_is:759 Distance_to_GeneEnd: -51042
chr4	2794937	2795464	528	2795225	7	47.93	12.39	SH3BP2	SH3 domain-binding protein 2	gene_position:forward Promoter DownStream Of Tss_Distance_to_Tss_is:187 Intron_intron_Position_Number_is:1 Distance_to_GeneEnd: -47886
chr4	4762881	4764125	1245	4763040	15	45.73	6.76	LOC101928279	uncharacterized LOC101928279	gene_position:forward Proximal Promoter_Distance_to_Tss_is:352 Distance_to_GeneEnd: -26220
chr4	10480718	10482427	1710	10482261	15	43.77	7.14	LOC100130072	heat-responsive protein 12 pseudogene	gene_position:reverse Proximal Promoter_Distance_to_Tss_is:162 Distance_to_GeneEnd: -567
chr4	15682764	15683548	785	15683378	10	44.39	10	FAM200B	Putative protein FAM200B	gene_position:forward Proximal Promoter_Distance_to_Tss_is:588 Distance_to_GeneEnd: -9306
chr4	40650997	40651610	614	40651447	7	43.35	9.91	LOC101927240	uncharacterized LOC101927240	gene_position:forward Proximal Promoter_Distance_to_Tss_is:66 Distance_to_GeneEnd: -50379
chr4	78977322	78978064	743	78977874	14	67.9	12.5	FRAS1	Extracellular matrix protein FRAS1	gene_position:forward Proximal Promoter_Distance_to_Tss_is:1402 Distance_to_GeneEnd: -488101
chr4	95128795	95129278	484	95129098	6	41.42	12.39	LOC101929210	uncharacterized LOC101929210	gene_position:reverse Proximal Promoter_Distance_to_Tss_is:88 Distance_to_GeneEnd: -89824
chr4	95128795	95129278	484	95129098	6	41.42	12.39	SMARCAD1	SWI/SNF-related matrix-associated actin-dependent regulator of chromatin subfamily A containing DEAD/H box 1	gene_position:forward Promoter DownStream Of Tss_Distance_to_Tss_is:36 5UTR_Exon:exon_Position_Number_is:1 Distance_to_GeneEnd: -83648
chr4	106448354	106448790	437	106448546	7	51.11	13.64	LOC402182	family with sequence similarity 64, member A pseudogene	gene_position:reverse Promoter DownStream Of Tss_Distance_to_Tss_is:281 Exon:exon_Position_Number_is:1 Distance_to_GeneEnd: -1240
chr4	120375509	120375836	328	120375673	5	41.89	10.42	XR_109826.1		gene_position:reverse Promoter DownStream Of Tss_Distance_to_Tss_is:275 Exon:exon_Position_Number_is:1 Distance_to_GeneEnd: -4787
chr4	120375509	120375836	328	120375673	5	41.89	10.42	LOC645513	uncharacterized LOC645513	gene_position:forward Proximal Promoter_Distance_to_Tss_is:429 Distance_to_GeneEnd: -45238
chr4	157563567	157564220	654	157563919	8	40.21	11.11	LOC100505784	uncharacterized LOC100505784	gene_position:forward Proximal Promoter_Distance_to_Tss_is:123 Distance_to_GeneEnd: -1391
chr4	174437313	174437810	498	174437645	7	48.51	14.29	LOC101928439	uncharacterized LOC101928439	gene_position:forward Proximal Promoter_Distance_to_Tss_is:1266 Distance_to_GeneEnd: -4601
chr4	190862861	190863727	867	190863536	9	40.48	10	FRG1	Protein FRG1	gene_position:forward Promoter DownStream Of Tss_Distance_to_Tss_is:887 Intron_intron_Position_Number_is:1 Distance_to_GeneEnd: -21498
chr4	190943370	190943929	560	190943562	7	44.93	11.9	XR_109820.3		gene_position:reverse Promoter DownStream Of Tss_Distance_to_Tss_is:450 Exon:exon_Position_Number_is:1 Distance_to_GeneEnd: -3115
chr4	191004588	191005065	478	191004872	9	53.14	10.94	DUX4L1	double homeobox 4 like 1	gene_position:forward Proximal Promoter_Distance_to_Tss_is:882 Distance_to_GeneEnd: -2261
chr5	37838844	37839342	499	37839196	6	40.61	9.91	GDNF	Glial cell line-derived neurotrophic factor	gene_position:reverse Promoter DownStream Of Tss_Distance_to_Tss_is:938 Intron_intron_Position_Number_is:1 Distance_to_GeneEnd: -26065
chr5	60040664	60040948	285	60040806	5	55.34	11.9	KRT8P31	keratin 8 pseudogene 31	gene_position:reverse Promoter DownStream Of Tss_Distance_to_Tss_is:207 Exon:exon_Position_Number_is:1 Distance_to_GeneEnd: -1520
chr5	69711965	69713031	1067	69712153	14	46.34	6.58	GTF2H2B	GTF2H2C protein	gene_position:forward Promoter DownStream Of Tss_Distance_to_Tss_is:768 Intron_intron_Position_Number_is:1 Distance_to_GeneEnd: -34224
chr5	72862914	72863840	927	72863164	9	44.29	9.52	ANKRA2	Ankyrin repeat, family A (RFXANK-like), 2, isoform CRA_a	gene_position:reverse Proximal Promoter_Distance_to_Tss_is:1403 Distance_to_GeneEnd: -14889
chr5	72862914	72863840	927	72863164	9	44.29	9.52	XM_005248614.1		gene_position:forward Promoter DownStream Of Tss_Distance_to_Tss_is:1346 Intron_intron_Position_Number_is:1 Distance_to_GeneEnd: -16070
chr5	77589867	77591481	1615	77590651	20	70.82	11.29	AP3B1	AP-3 complex subunit beta	gene_position:reverse Promoter DownStream Of Tss_Distance_to_Tss_is:712 Intron_intron_Position_Number_is:1 Distance_to_GeneEnd: -291717
chr5	90609971	90610431	461	90610143	7	44.36	9.62	LUCAT1	lung cancer associated transcript 1 (non-protein coding)	gene_position:reverse Promoter DownStream Of Tss_Distance_to_Tss_is:248 Exon:exon_Position_Number_is:1 Distance_to_GeneEnd: -11168
chr5	102455366	102456625	1260	102455862	10	41.45	12.39	GIN1	Gypsy retrotransposon integrase-like protein 1	gene_position:reverse Promoter DownStream Of Tss_Distance_to_Tss_is:476 Intron_intron_Position_Number_is:1 Distance_to_GeneEnd: -33662
chr5	102455366	102456625	1260	102455862	10	41.45	12.39	PPIP5K2	Inositol hexakisphosphate and diphosphoinositol-pentakisphosphate kinase 2	gene_position:forward Proximal Promoter_Distance_to_Tss_is:592 Distance_to_GeneEnd: -83858
chr5	115420644	115421177	534	115421024	8	40.28	7.58	COMMD10	COMM domain-containing protein 10	gene_position:forward Proximal Promoter_Distance_to_Tss_is:83 Distance_to_GeneEnd: -208334
chr5	118344509	118345148	640	118344670	7	40.93	11.9	LOC100128407	N-acetylneuraminic acid phosphatase pseudogene	gene_position:forward Proximal Promoter_Distance_to_Tss_is:1000 Distance_to_GeneEnd: -3942
chr5	124829566	124830088	523	124829925	7	48.23	12.39	XR_246578.1		gene_position:forward Promoter DownStream Of Tss_Distance_to_Tss_is:612 Intron_intron_Position_Number_is:1 Distance_to_GeneEnd: -108354
chr5	133705728	133707143	1416	133706963	12	42.46	6.25	UBE2B	Ubiquitin-conjugating enzyme E2 B	gene_position:forward Proximal Promoter_Distance_to_Tss_is:1142 Distance_to_GeneEnd: -22071
chr5	142096016	142096498	483	142096339	7	45.37	12.5	LOC101926975	uncharacterized LOC101926975	gene_position:forward Promoter DownStream Of Tss_Distance_to_Tss_is:135 Intron_intron_Position_Number_is:1 Distance_to_GeneEnd: -41390
chr5	159825587	159825913	327	159825750	5	43.03	10.87	ZBED8	Protein ZBED8	gene_position:reverse Promoter DownStream Of Tss_Distance_to_Tss_is:1473 Intron_intron_Position_Number_is:1 Distance_to_GeneEnd: -5432
chr5	173989663	173989902	240	173989783	4	46.58	9.91	SUMO2P6	SUMO2 pseudogene 6	gene_position:forward Proximal Promoter_Distance_to_Tss_is:885 Distance_to_GeneEnd: 598
chr5	174177950	174178531	582	174178347	13	90.33	15.38	MIR4634	microRNA 4634	gene_position:forward Proximal Promoter_Distance_to_Tss_is:787 Distance_to_GeneEnd: -840
chr5	175814989	175815815	827	175815557	9	45.13	13.04	NOP16	Nucleolar protein 16	gene_position:reverse Promoter DownStream Of Tss_Distance_to_Tss_is:774 Intron_intron_Position_Number_is:2 Distance_to_GeneEnd: -4049
chr5	175814989	175815815	827	175815557	9	45.13	13.04	HIGD2A	HIG1 domain family, member 2A, isoform CRA_a	gene_position:forward Proximal Promoter_Distance_to_Tss_is:795 Distance_to_GeneEnd: -1762
chr5	179050525	179051296	772	179051049	10	41.39	7.58	HNRNPH1	cDNA FLJ54533, highly similar to Heterogeneous nuclear ribonucleoprotein H	gene_position:reverse Promoter DownStream Of Tss_Distance_to_Tss_is:197 Intron_intron_Position_Number_is:1 Distance_to_GeneEnd: -9346
chr5	179073142	179073641	500	179073318	6	40.55	12.39	XM_005265892.1		gene_position:reverse Proximal Promoter_Distance_to_Tss_is:1059 Distance_to_GeneEnd: -4597
chr6	13712410	13713033	624	13712563	9	53.93	10.42	RANBP9	Ran-binding protein 9	gene_position:reverse Proximal Promoter_Distance_to_Tss_is:614 Distance_to_GeneEnd: -90680
chr6	25930042	25930369	328	25930206	6	56.59	14.86	SLC17A2	Solute carrier family 17 (Sodium phosphate), member 2, isoform CRA_a	gene_position:reverse Promoter DownStream Of Tss_Distance_to_Tss_is:904 Intron_intron_Position_Number_is:1 Distance_to_GeneEnd: -17060
chr6	27176483	27177462	980	27176634	9	43.72	9.91	TRS-CGA2-1	transfer RNA-Ser (CGA) 2-1	gene_position:forward Proximal Promoter_Distance_to_Tss_is:1145 Distance_to_GeneEnd: -1226
chr6	27509006	27510544	1539	27509191	12	46.38	9.91	TRS-AGA1-1	transfer RNA-Ser (AGA) 1-1	gene_position:reverse Proximal Promoter_Distance_to_Tss_is:629 Distance_to_GeneEnd: 548
chr6	30079683	30080590	908	30080058	10	41.46	7.14	TRIM31	Tripartite motif-containing 31 gamma	gene_position:reverse Promoter DownStream Of Tss_Distance_to_Tss_is:1184 Intron_intron_Position_Number_is:2 Distance_to_GeneEnd: -9009
chr6	30710047	30711235	1189	30710939	19	81.27	12.12	FLOT1	Flotillin-1	gene_position:reverse Promoter DownStream Of Tss_Distance_to_Tss_is:640 Intron_intron_Position_Number_is:1 Distance_to_GeneEnd: -14541
chr6	35744383	35744812	430	35744640	6	43.54	11.9	XM_005249102.1		gene_position:forward Promoter DownStream Of Tss_Distance_to_Tss_is:40 5UTR_Exon:exon_Position_Number_is:1 Distance_to_GeneEnd: -2946
chr6	36842173	36842695	523	36842439	8	45.2	8.62	PPIL1	Peptidyl-prolyl cis-trans isomerase-like 1	gene_position:reverse Promoter DownStream Of Tss_Distance_to_Tss_is:627 Intron_intron_Position_Number_is:1 Distance_to_GeneEnd: -19568
chr6	47011219	47012788	1570	47012415	17	45.72	6.94	GPR110	GPR110 protein	gene_position:reverse Proximal Promoter_Distance_to_Tss_is:1140 Distance_to_GeneEnd: -44103
chr6	74229624	74231621	1998	74229876	22	47.85	7.32	EEF1A1	Elongation factor 1-alpha 1	gene_position:reverse Promoter DownStream Of Tss_Distance_to_Tss_is:1131 Exon:exon_Position_Number_is:2 Distance_to_GeneEnd: -4151
chr6	75954506	75954834	329	75954670	5	46.58	12.39	COX7A2	Cytochrome c oxidase subunit 7A2, mitochondrial	gene_position:reverse Proximal Promoter_Distance_to_Tss_is:862 Distance_to_GeneEnd: -7115
chr6	82463614	82463970	357	82463792	6	46.58	14.86	XM_005248733.1		gene_position:reverse Proximal Promoter_Distance_to_Tss_is:1007 Distance_to_GeneEnd: -96785
chr6	84568957	84569447	491	84569126	8	50.17	14.86	CYB5R4	Cytochrome b5 reductase 4	gene_position:forward Proximal Promoter_Distance_to_Tss_is:413 Distance_to_GeneEnd: -101189
chr6	84936277	84937288	1012	84937134	9	41.17	9.52	CEP162	Centrosomal protein of 162 kDa	gene_position:reverse Promoter DownStream Of Tss_Distance_to_Tss_is:1101 Intron_intron_Position_Number_is:1 Distance_to_GeneEnd: -102317
chr6	100017168	100017449	282	100017309	5	56.59	12.39	CCNC	cDNA FLJ77471, highly similar to Homo sapiens cyclin C (CCNC), transcript variant 1, mRNA	gene_position:reverse Proximal Promoter_Distance_to_Tss_is:478 Distance_to_GeneEnd: -26905
chr6	105307222	105307930	709	105307400	8	40.09	12	HACE1	cDNA FLJ75019	gene_position:reverse Promoter DownStream Of Tss_Distance_to_Tss_is:572 Intron_intron_Position_Number_is:1 Distance_to_GeneEnd: -131254
chr6	105307222	105307930	709	105307400	8	40.09	12	LOC100422315	poly(A) binding protein, cytoplasmic 4 (inducible form) pseudogene	gene_position:forward Proximal Promoter_Distance_to_Tss_is:1108 Distance_to_GeneEnd: -1997
chr6	121800607	121801450	844	121800878	15	59.67	13.1	LOC260339	transcription factor A, mitochondrial pseudogene	gene_position:reverse Proximal Promoter_Distance_to_Tss_is:173 Distance_to_GeneEnd: -1294
chr6	135027902	135028915	1014	135028657	9	42.51	12.39	LOC101928277	uncharacterized LOC101928277	gene_position:reverse Promoter DownStream Of Tss_Distance_to_Tss_is:598 Exon:exon_Position_Number_is:2 Distance_to_GeneEnd: -1455
chr6	142468168	142468945	778	142468326	9	52.16	9.91	VTA1	Vacuolar protein sorting-associated protein VTA1 homolog	gene_position:forward Proximal Promoter_Distance_to_Tss_is:242 Distance_to_GeneEnd: -73917
chr6	159065931	159066612	682	159066085	7	40.22	9.91	DYNLT1	Dynein light chain Tctex-type 1	gene_position:reverse Proximal Promoter_Distance_to_Tss_is:127 Distance_to_GeneEnd: -8425
chr6	159065931	159066612	682	159066085	7	40.22	9.91	SYTL3	cDNA FLJ61334, moderately similar to Synaptotagmin-like protein 3	gene_position:forward Promoter DownStream Of Tss_Distance_to_Tss_is:0 5UTR_Exon:exon_Position_Number_is:1 Distance_to_GeneEnd: -119970
chr7	5463509	5463925	417	5463685	6	45.44	12.39	TNRC18	HCG96198, isoform CRA_a	gene_position:reverse Proximal Promoter_Distance_to_Tss_is:332 Distance_to_GeneEnd: -117088
chr7	5569212	5569825	614	5569519	9	47.52	10.34	XM_005249818.1		gene_position:reverse Promoter DownStream Of Tss_Distance_to_Tss_is:1020 Exon:exon_Position_Number_is:2 Distance_to_GeneEnd: -2433
chr7	23052643	23053134	492	23052813	6	40.98	9.91	FAM126A	Hyccin	gene_position:reverse Promoter DownStream Of Tss_Distance_to_Tss_is:1127 Intron_intron_Position_Number_is:1 Distance_to_GeneEnd: -71765
chr7	30324124	30324527	404	30324359	6	46.31	12.39	ZNRF2	Zinc finger/RING finger 2	gene_position:forward Promoter DownStream Of Tss_Distance_to_Tss_is:201 5UTR_Exon:exon_Position_Number_is:1 Distance_to_GeneEnd: -83184
chr7	40174199	40174670	472	40174501	7	46.07	10.42	MPLKIP	cDNA FLJ76008	gene_position:reverse Promoter DownStream Of Tss_Distance_to_Tss_is:52 5UTR_Exon:exon_Position_Number_is:1 Distance_to_GeneEnd: -1857
chr7	40174199	40174670	472	40174501	7	46.07	10.42	SUGCT	cDNA FLJ56814	gene_position:forward Proximal Promoter_Distance_to_Tss_is:376 Distance_to_GeneEnd: -726167
chr7	44083620	44084157	538	44083814	7	40.91	12	DBNL	cDNA FLJ59450, highly similar to Drebrin-like protein	gene_position:forward Proximal Promoter_Distance_to_Tss_is:619 Distance_to_GeneEnd: -17695
chr7	56437968	56442488	4521	56442099	77	70.64	5.06	LOC100419985	uncharacterized LOC100419985	gene_position:reverse Distal Promoter_Distance_to_Tss_is:1476 Distance_to_GeneEnd: 363
chr7	66385661	66386233	573	66385850	9	55.61	12	TMEM248	Transmembrane protein 248	gene_position:forward Proximal Promoter_Distance_to_Tss_is:542 Distance_to_GeneEnd: -37877
chr7	100082451	100082907	457	100082719	7	52.4	14.86	NYAP1	Neuronal tyrosine-phosphorylated phosphoinositide-3-kinase adapter 1	gene_position:forward Promoter DownStream Of Tss_Distance_to_Tss_is:901 Intron_intron_Position_Number_is:1 Distance_to_GeneEnd: -9974
chr7	100425064	100425497	434	100425255	6	44.36	12.39	EPHB4	cDNA FLJ57009, highly similar to Ephrin type-B receptor 4 (EC 2.7.10.1)	gene_position:reverse Promoter DownStream Of Tss_Distance_to_Tss_is:79 5UTR_Exon:exon_Position_Number_is:1 Distance_to_GeneEnd: -24877
chr7	123486619	123487351	733	123486900	8	44.71	11.9	HYAL4	Hyaluronidase-4	gene_position:forward Promoter DownStream Of Tss_Distance_to_Tss_is:1399 Intron_intron_Position_Number_is:1 Distance_to_GeneEnd: -30913
chr7	128695066	128695660	595	128695329	7	44.3	12.39	TNPO3	Transportin-3	gene_position:reverse Promoter DownStream Of Tss_Distance_to_Tss_is:161 5UTR_Exon:exon_Position_Number_is:1 Distance_to_GeneEnd: -100832
chr7	128695066	128695660	595	128695329	7	44.3	12.39	TPI1P2	triosephosphate isomerase 1 pseudogene 2	gene_position:forward Proximal Promoter_Distance_to_Tss_is:211 Distance_to_GeneEnd: -2227
chr7	129932965	129933223	259	129933094	4	43.03	8.7	CPA4	Carboxypeptidase A4, isoform CRA_a	gene_position:forward Proximal Promoter_Distance_to_Tss_is:9 Distance_to_GeneEnd: -31055
chr7	135343385	135343829	445	135343549	6	42.61	11.9	RPL15P11	Ribosomal protein L15	gene_position:forward Proximal Promoter_Distance_to_Tss_is:1401 Distance_to_GeneEnd: -2015
chr7	142583519	142584003	485	142583819	6	41.37	12.39	TRPV6	Transient receptor potential cation channel subfamily V member 6	gene_position:reverse Proximal Promoter_Distance_to_Tss_is:29 Distance_to_GeneEnd: -14563
chr7	149052429	149052988	560	149052617	7	42.2	10.87	TRC-GCA13-1	transfer RNA-Cys (GCA) 13-1	gene_position:reverse Proximal Promoter_Distance_to_Tss_is:408 Distance_to_GeneEnd: 337
chr7	150754736	150756016	1281	150755264	13	46.16	8.93	CDK5	Cyclin-dependent kinase 5	gene_position:reverse Promoter DownStream Of Tss_Distance_to_Tss_is:316 Intron_intron_Position_Number_is:1 Distance_to_GeneEnd: -3837
chr7	150754736	150756016	1281	150755264	13	46.16	8.93	SLC4A2	Anion exchange protein 2	gene_position:forward Proximal Promoter_Distance_to_Tss_is:563 Distance_to_GeneEnd: -18878
chr7	155754316	155755299	984	155754666	16	70	13.24	LOC389602	uncharacterized LOC389602	gene_position:forward Proximal Promoter_Distance_to_Tss_is:1016 Distance_to_GeneEnd: -3917
chr8	7288620	7289467	848	7288988	9	42.7	12.5	DEFB103B	Beta-defensin 103	gene_position:reverse Proximal Promoter_Distance_to_Tss_is:938 Distance_to_GeneEnd: -2210
chr8	8153272	8154326	1055	8153736	12	44.12	12.9	LOC101929429	putative glycosyltransferase ALG1L2-like	gene_position:reverse Promoter DownStream Of Tss_Distance_to_Tss_is:935 Intron_intron_Position_Number_is:1 Distance_to_GeneEnd: -57907
chr8	18871547	18872437	891	18871798	13	69.69	10	PSD3	cDNA FLJ33998 fis, clone FCBBF1000023, moderately similar to Mus musculus pleckstrin and Sec7 domain containing 3 (Psd3), transcript variant 2, mRNA	gene_position:reverse Proximal Promoter_Distance_to_Tss_is:351 Distance_to_GeneEnd: -486734
chr8	41168437	41168764	328	41168601	5	46.58	12.39	SFRP1	cDNA FLJ77519, highly similar to Homo sapiens secreted frizzled related protein mRNA	gene_position:reverse Proximal Promoter_Distance_to_Tss_is:1447 Distance_to_GeneEnd: -48961
chr8	42234823	42235146	324	42234985	5	41.89	10.42	DKK4	cDNA FLJ56584, highly similar to Dickkopf-related protein 4	gene_position:reverse Proximal Promoter_Distance_to_Tss_is:149 Distance_to_GeneEnd: -3237
chr8	48068852	48069361	510	48069162	7	43.72	12.5	RPL10AP2	ribosomal protein L10a pseudogene 2	gene_position:forward Promoter DownStream Of Tss_Distance_to_Tss_is:142 Exon:exon_Position_Number_is:1 Distance_to_GeneEnd: -573
chr8	53626880	53627502	623	53627204	7	42.91	12.39	XM_005251330.1		gene_position:reverse Promoter DownStream Of Tss_Distance_to_Tss_is:146 5UTR_Exon:exon_Position_Number_is:1 Distance_to_GeneEnd: -91862
chr8	67525168	67526777	1610	67525847	15	43.33	6.67	MYBL1	A-myb protein	gene_position:reverse Promoter DownStream Of Tss_Distance_to_Tss_is:316 5UTR_Exon:exon_Position_Number_is:1 Distance_to_GeneEnd: -50758
chr8	82024879	82025647	769	82025174	9	46.22	8.33	PAG1	Phosphoprotein associated with glycosphingolipid-enriched microdomains 1	gene_position:reverse Proximal Promoter_Distance_to_Tss_is:576 Distance_to_GeneEnd: -144834
chr8	87242849	87243181	333	87243015	6	56.59	14.86	SLC7A13	Solute carrier family 7 member 13	gene_position:reverse Proximal Promoter_Distance_to_Tss_is:245 Distance_to_GeneEnd: -16561
chr8	126442261	126442729	469	126442452	11	56.28	11.11	TRIB1	Tribbles homolog 1	gene_position:forward Proximal Promoter_Distance_to_Tss_is:302 Distance_to_GeneEnd: -8384
chr8	128746636	128748221	1586	128747577	44	143.92	12.69	XR_242431.1		gene_position:reverse Proximal Promoter_Distance_to_Tss_is:426 Distance_to_GeneEnd: -48048
chr8	145653760	145654635	876	145654052	11	56.45	10.42	VPS28	Vacuolar protein sorting-associated protein 28 homolog	gene_position:reverse Promoter DownStream Of Tss_Distance_to_Tss_is:186 Intron_intron_Position_Number_is:1 Distance_to_GeneEnd: -4776
chr8	145704548	145705204	657	145704740	8	40.07	7.41	PPP1R16A	Protein phosphatase 1 regulatory subunit 16A	gene_position:forward Promoter DownStream Of Tss_Distance_to_Tss_is:1183 Intron_intron_Position_Number_is:1 Distance_to_GeneEnd: -22956
chr8	145733531	145734580	1050	145733726	11	42.28	8.93	XM_005272311.1		gene_position:forward Promoter DownStream Of Tss_Distance_to_Tss_is:370 5UTR_Exon:exon_Position_Number_is:1 Distance_to_GeneEnd: -3065
chr9	26948408	26948673	266	26948541	4	46.58	9.91	PLAA	Phospholipase A-2-activating protein	gene_position:reverse Proximal Promoter_Distance_to_Tss_is:940 Distance_to_GeneEnd: -45040
chr9	26948408	26948673	266	26948541	4	46.58	9.91	IFT74	IFT74 protein	gene_position:forward Promoter DownStream Of Tss_Distance_to_Tss_is:1371 Intron_intron_Position_Number_is:1 Distance_to_GeneEnd: -114523
chr9	35115564	35115872	309	35115718	5	43.03	10.87	FAM214B	Protein FAM214B	gene_position:reverse Promoter DownStream Of Tss_Distance_to_Tss_is:774 Intron_intron_Position_Number_is:1 Distance_to_GeneEnd: -11446
chr9	88358110	88358684	575	88358306	9	47.48	11.29	AGTPBP1	ATP/GTP binding protein 1, isoform CRA_a	gene_position:reverse Proximal Promoter_Distance_to_Tss_is:1166 Distance_to_GeneEnd: -196656
chr9	94877912	94878196	285	94878054	5	55.34	11.9	SPTLC1	Serine palmitoyltransferase, long chain base subunit 1, isoform CRA_a	gene_position:reverse Proximal Promoter_Distance_to_Tss_is:156 Distance_to_GeneEnd: -84496
chr9	124283717	124284336	620	124283866	7	43.06	12.39	HMGB1P37	high mobility group box 1 pseudogene 37	gene_position:reverse Proximal Promoter_Distance_to_Tss_is:1029 Distance_to_GeneEnd: -1586
chr9	127531882	127532379	498	127532118	14	93.73	13.24	XR_242675.1		gene_position:forward Proximal Promoter_Distance_to_Tss_is:520 Distance_to_GeneEnd: -4213
chr9	127961630	127963227	1598	127962529	14	45.15	7.69	RABEPK	Rab9 effector protein with kelch motifs	gene_position:forward Proximal Promoter_Distance_to_Tss_is:1191 Distance_to_GeneEnd: -34808
chr9	129622129	129622760	632	129622340	7	42.49	12.39	ZBTB34	Zinc finger and BTB domain-containing protein 34	gene_position:forward Proximal Promoter_Distance_to_Tss_is:815 Distance_to_GeneEnd: -26028
chr9	130678665	130679013	349	130678839	6	45.5	14.29	XM_005251921.1		gene_position:reverse Promoter DownStream Of Tss_Distance_to_Tss_is:661 Intron_intron_Position_Number_is:2 Distance_to_GeneEnd: -8500
chr9	131425441	131425974	534	131425793	7	46.37	9.52	HMGA1P4	high mobility group AT-hook 1 pseudogene 4	gene_position:reverse Promoter DownStream Of Tss_Distance_to_Tss_is:416 Exon:exon_Position_Number_is:1 Distance_to_GeneEnd: -28
chr9	132250791	132251357	567	132250961	16	91.18	13.1	LINC00963	long intergenic non-protein coding RNA 963	gene_position:forward Proximal Promoter_Distance_to_Tss_is:148 Distance_to_GeneEnd: -25174
chr9	135545145	135545427	283	135545286	5	55.34	11.9	DDX31	cDNA FLJ59786, highly similar to Probable ATP-dependent RNA helicase DDX31 (EC 3.6.1.-)	gene_position:reverse Promoter DownStream Of Tss_Distance_to_Tss_is:643 Intron_intron_Position_Number_is:1 Distance_to_GeneEnd: -76761
chr9	135545145	135545427	283	135545286	5	55.34	11.9	GTF3C4	General transcription factor 3C polypeptide 4	gene_position:forward Proximal Promoter_Distance_to_Tss_is:583 Distance_to_GeneEnd: -20326
chrx	103401257	103402271	1015	103401444	9	42.47	9.91	SLC25A53	Solute carrier family 25 member 53	gene_position:reverse Promoter DownStream Of Tss_Distance_to_Tss_is:451 Intron_intron_Position_Number_is:1 Distance_to_GeneEnd: -57359
chrx	108779541	108780278	738	108780093	8	45.8	12.39	NXT2	NTF2-related export protein 2	gene_position:forward Promoter DownStream Of Tss_Distance_to_Tss_is:531 Intron_intron_Position_Number_is:1 Distance_to_GeneEnd: -8386
chrx	134370472	134371146	675	134370968	7	40.53	12.39	LOC100419794	zinc finger protein 449 pseudogene	gene_position:forward Proximal Promoter_Distance_to_Tss_is:265 Distance_to_GeneEnd: -823
chry	10037669	10038029	361	10037849	6	46.58	14.86	RNA5-8SP6	RNA, 5.8S ribosomal pseudogene 6	gene_position:forward Proximal Promoter_Distance_to_Tss_is:95 Distance_to_GeneEnd: -246
