# Supplementary material for: FH535, a β-catenin pathway inhibitor, represses pancreatic cancer xenograft growth and angiogenesis
Source: Oncotarget. 2016 Jun 13;7(30):47145–62. doi: 10.18632/oncotarget.9975 (PMC5216931; doi:10.18632/oncotarget.9975)
Supplement: Supplementary file 5 [file oncotarget-07-47145-s005.xls]

## Sheet: pvals
upstream site	site	downstream site	seq nb	start pos	strand	site Pval
Motif 1: G C R C A Y A G T M G G B G C T C	E-Value: 1.22e-21
TCGGCGCTCAACCAATCACA	GCACACAGTCGGCGCTC	AACCAATCCCTGCACACAGT	129	26	+	4.429e-09
TCGGCGCTCAACCAATCCCT	GCACACAGTCGGCGCTC	AATCAATCCCTGCACACAGT	129	54	+	4.429e-09
TCGGCGCTCAATCAATCCCT	GCACACAGTCGGCGCTC	AACCAATCCCTGCACACAGT	129	82	+	4.429e-09
TCGGCGCTCAACCAATCCCT	GCACACAGTCGGCGCTC	AACCAATCACTGCACACAGT	129	110	+	4.429e-09
TCGGCGCTCAACCAATCACT	GCACACAGTCGGCGCTC	AACCAATCACAGCACACAGT	129	138	+	4.429e-09
TCGGCGCTCAACCAATCACA	GCACACAGTCGGCGCTC	AACCAATCCCTGCACACAG	129	166	+	4.429e-09
GGTGCTCTGTGAACACCCA	GCGCACAGTAGGTGCTC	TGTAAACGCTCACCCAGCGC	152	20	+	4.2837e-09
GCTCTGTAAACGCTCACCCA	GCGCACAGTAGGTGCTC	TGTAAACGCTCACCCAGCGC	152	53	+	4.2837e-09
GCTCTGTAAACGCTCACCCA	GCGCACAGTAGGTGCTC	TGTAAACGCTCACCCAGCGC	152	86	+	4.2837e-09
GCTCTGTAAACGCTCACCCA	GCGCACAGTAGGTGCTC	TGTGAACACCCAGCGCACAG	152	119	+	4.2837e-09
AGGTGCTCTGTGAACACCCA	GCGCACAGTAGGTGCTC	TGTAAAAGCTCACCCAGCGC	152	148	+	4.2837e-09
GCTCCATGGCTCAGTGCCCT	GCACGTAGTAGGGGCTC	CATGGCTCAGTGCCCTGCAC	207	31	+	1.6386e-08
GCTCCATGGCTCAGTGCCCT	GCACGTAGTAGGGGCTC	CATGGCTCAGTGCCCTGCAC	207	64	+	1.6386e-08
GCTCCATGGCTCAGTGCCCT	GCACACAGTAGGGGCTT	TATGACTCAGTGCCCTGCAC	207	97	+	9.0289e-09
GCTTTATGACTCAGTGCCCT	GCACATAGTAGGGGCTC	CATGTCTCAGTGCCCTGCAC	207	130	+	4.8533e-09
GGTGGTGATGGTCCGTGTCT	GCACCTAGTAGGTGCTC	AATAAACAGGAGTGATTTTG	227	107	+	1.59e-08
TCTGTTTTGTTCACTTCCTG	GCACATAGTAGGTGCTT	AATATTTGTGAAGTGGANNN	400	159	-	9.2424e-09
Motif 2: G C T G G A A A G G G C T A C T A	E-Value: 1.09e-12
	GCTGGAAAGGGCTACTA	CCTCAAGCTGGAAAGGGCTA	45	185	-	4.0511e-10
GGAAAGGGCTACTACCTCAA	GCTGGAAAGGGCTACTA	CCTCAAGCTGGAAAGGGCTA	45	162	-	4.0511e-10
GGAAAGGGCTACTACCTCAA	GCTGGAAAGGGCTACTA	CCTCAAGCTGGAAAGGGCTA	45	139	-	4.0511e-10
GGAAAGGGCTACTACCTCAA	GCTGGAAAGGGCTACTA	CCTCAAGCTGGAAAGAGCTA	45	116	-	4.0511e-10
GGAAAGGGCTACTACCTCAA	GCTGGAAAGAGCTACTA	CCTCAAGCTGGAAAGGGCTA	45	93	-	7.7546e-10
GGAAAGAGCTACTACCTCAA	GCTGGAAAGGGCTACTA	CCTCAAGCTGGAAAGGGCTA	45	70	-	4.0511e-10
GGAAAGGGCTACTACCTCAA	GCTGGAAAGGGCTACTA	CCTCAAGCTGGAAAGGGCTA	45	47	-	4.0511e-10
GGAAAGGGCTACTACCTCAA	GCTGGAAAGGGCTACTA	CCTCAAGCTGGAAAGGGCTA	45	24	-	4.0511e-10
GGAAAGGGCTACTACCTCAA	GCTGGAAAGGGCTACTA		45	1	-	4.0511e-10
Motif 3: T C C A G C T T G A G G T A G T A	E-Value: 3.37e-12
TAGTAGCCCTT	TCCAGCTTGAGGTAGTA	GCCCTTTCCAGCTTGAGGTA	45	12	+	2.5209e-10
AGCTTGAGGTAGTAGCCCTT	TCCAGCTTGAGGTAGTA	GCCCTTTCCAGCTTGAGGTA	45	35	+	2.5209e-10
AGCTTGAGGTAGTAGCCCTT	TCCAGCTTGAGGTAGTA	GCCCTTTCCAGCTTGAGGTA	45	58	+	2.5209e-10
AGCTTGAGGTAGTAGCCCTT	TCCAGCTTGAGGTAGTA	GCTCTTTCCAGCTTGAGGTA	45	81	+	2.5209e-10
AGCTTGAGGTAGTAGCTCTT	TCCAGCTTGAGGTAGTA	GCCCTTTCCAGCTTGAGGTA	45	104	+	2.5209e-10
AGCTTGAGGTAGTAGCCCTT	TCCAGCTTGAGGTAGTA	GCCCTTTCCAGCTTGAGGTA	45	127	+	2.5209e-10
AGCTTGAGGTAGTAGCCCTT	TCCAGCTTGAGGTAGTA	GCCCTTTCCAGCTTGAGGTA	45	150	+	2.5209e-10
AGCTTGAGGTAGTAGCCCTT	TCCAGCTTGAGGTAGTA	GCCCTTTCCAGC	45	173	+	2.5209e-10
Motif 4: G A G G A C A A C A C T C A T A C	E-Value: 1.14e-11
CC	GAGGACAACACTCATAC	TTGGCAACCGAGGACAACAC	156	3	+	3.417e-10
AACACTCATACTTGGCAACC	GAGGACAACACTCATAC	TTGGAAACCGAGGACAACAC	156	29	+	3.417e-10
AACACTCATACTTGGAAACC	GAGGACAACACTCATAC	TTGGAAAGCGAGGACAACAC	156	55	+	3.417e-10
AACACTCATACTTGGAAAGC	GAGGACAACACTCATAC	TTGGAAAGCGAGGACAACAC	156	81	+	3.417e-10
AACACTCATACTTGGAAAGC	GAGGACAACACTCATAC	TTGGAAAGTGAGGACAACAC	156	107	+	3.417e-10
AACACTCATACTTGGAAAGT	GAGGACAACACTCATAC	TTGGAAAGTGAGGACAACAC	156	133	+	3.417e-10
AACACTCATACTTGGAAAGT	GAGGACAACACTCATAC	TTGGAAAGCGAGGACAACAC	156	159	+	3.417e-10
AACACTCATACTTGGAAAGC	GAGGACAACACTCATAC		156	185	+	3.417e-10
Motif 5: S A C C Y S T A G T S C C T G Y G	E-Value: 2.23e-11
CGACGTGACCTC	CACCCCTAGTGCCTGCG	ATCTGACTCTGCCCGACGTG	102	13	+	2.2411e-08
ACTCTGCCCGACGTGACCTC	CACCCCTAGTGCCTGCG	ATCTGACTCTGCCCGACATG	102	55	+	2.2411e-08
ACTCTGCCCGACATGACCTC	CACCCCTAGTGCCTGCG	ATCTGACTGCCCGACGTGAC	102	97	+	2.2411e-08
TGACTGCCCGACGTGACCTC	CACCCCTAGTGCCTGTG	ATCTGACTCTGCCCGACGTG	102	137	+	1.8804e-08
ACTCTGCCCGACGTGACCTC	CACCCCTAGTGCCTGTG	ATCTGA	102	179	+	1.8804e-08
	GACCTGTAGTCCCTGTG	CCCCCACCTCCATTGACCTG	155	1	+	1.046e-09
CCTGTGCCCCCACCTCCATT	GACCTGTAGTCCCTGTG	CCTCACCTCCATTGACCTGT	155	32	+	1.046e-09
CCCTGTGCCTCACCTCCATT	GACCTGTAGTCCCTGTG	CTCCCACCTCCATTGACCTG	155	62	+	1.046e-09
CCTGTGCTCCCACCTCCATT	GACCTGTAGTCCCTGTG	ACTCCACCTCCATTGACCTG	155	93	+	1.046e-09
CCTGTGACTCCACCTCCATT	GACCTGTAGTCCCTGTG	CTCCCACCTCCATTGACCTG	155	124	+	1.046e-09
CCTGTGCTCCCACCTCCATT	GACCTGTAGTCCCTGTG	CCCCACCTCCATTGACCTGT	155	155	+	1.046e-09
CCCTGTGCCCCACCTCCATT	GACCTGTAGTCCCTGTG		155	185	+	1.046e-09
Motif 6: A G T T A G T T A G T G A G C R C	E-Value: 3.21e-10
C	AGTTAGTTAGTGAGCGC	CCTTGCCAGTTAGTTAGTGA	100	2	+	2.9102e-11
AGTTAGTGAGCGCCCTTGCC	AGTTAGTTAGTGAGCAC	CCTTGCCAGTTAGTTAGTGA	100	26	+	1.2976e-10
AGTTAGTGAGCACCCTTGCC	AGTTAGTTAGTGAGCGC	CCTTGCCAGTTAGTTAAGTG	100	50	+	2.9102e-11
TTAAGTGAGCGCCCTTAGCC	AGTTAGATAGTGAGCGC	CCTTAGCCAGTTAGTTAGTG	100	100	+	1.6097e-10
GATAGTGAGCGCCCTTAGCC	AGTTAGTTAGTGAGCGC	CCTTAGCCAGTTAGTTAGTG	100	125	+	2.9102e-11
GTTAGTGAGCGCCCTTAGCC	AGTTAGTTAGTGAGCGC	CCTTGCCAGTTAGTTAGTGA	100	150	+	2.9102e-11
AGTTAGTGAGCGCCCTTGCC	AGTTAGTTAGTGAGCAC	CCTTGCCAGTT	100	174	+	1.2976e-10
Motif 7: T C A W R M K K K K A A A S C G A	E-Value: 3.27e-10
CCGAAGCACAGCAAGGTA	TCAAGAGGTTAAACCGA	AGCACAGCAAGGTCTCAAGA	73	167	-	3.3474e-08
AACCGAAGCACAGCAAGGTC	TCAAGAGGTTAAACCGA	AGCACAGCAAGGTCTCAAGA	73	136	-	3.3474e-08
AACCGAAGCACAGCAAGGTC	TCAAGAGGTTAAACCGA	AGCACAGCAAAGTATCAAGA	73	105	-	3.3474e-08
AACCGAAGCACAGCAAAGTA	TCAAGAGGTTAAACCGA	AGCACAGCAAAGTATCAAGA	73	74	-	3.3474e-08
AACCGAAGCACAGCAAAGTA	TCAAGAGGTTAAACCGA	AGCACAGCAAGGCATCAACA	73	43	-	3.3474e-08
CCGAGGACAACAC	TCATACTTGGCAACCGA	GGACAACACTCATACTTGGA	156	14	+	3.5074e-08
TTGGCAACCGAGGACAACAC	TCATACTTGGAAACCGA	GGACAACACTCATACTTGGA	156	40	+	4.5101e-11
TTGGAAACCGAGGACAACAC	TCATACTTGGAAAGCGA	GGACAACACTCATACTTGGA	156	66	+	1.9527e-10
TTGGAAAGCGAGGACAACAC	TCATACTTGGAAAGCGA	GGACAACACTCATACTTGGA	156	92	+	1.9527e-10
TTGGAAAGCGAGGACAACAC	TCATACTTGGAAAGTGA	GGACAACACTCATACTTGGA	156	118	+	1.5559e-08
TTGGAAAGTGAGGACAACAC	TCATACTTGGAAAGTGA	GGACAACACTCATACTTGGA	156	144	+	1.5559e-08
TTGGAAAGTGAGGACAACAC	TCATACTTGGAAAGCGA	GGACAACACTCATAC	156	170	+	1.9527e-10
Motif 8: C A C A Y V C A S A C N Y D C A C	E-Value: 3.82e-10
TCA	CACATGCACACCTGCAC	ACACGTGCACACACATGCTC	1	4	+	2.5958e-07
CACGTGCACACACATGCTCA	CACACGCACACCTGCAC	ACACTCATACATGCACACCT	1	42	+	8.3881e-08
CGCACACCTGCACACACTCA	TACATGCACACCTGCAC	ACGTGTGCACACACATGCTC	1	66	+	1.7383e-06
TGCACACCTGCACACGTGTG	CACACACATGCTCACAC	GTGCACACACATGCTCGCAC	1	90	+	1.4173e-06
CACACACATGCTCACACGTG	CACACACATGCTCGCAC	ATGCACACCTGGACACACAT	1	110	+	1.309e-06
CGCACATGCACACCTGGACA	CACATGCACACCTGCAC	ACACGTGCACAGACGTGCTT	1	142	+	2.5958e-07
CACACGTGCACAGACGTGCT	TACATGCACACCTGCAC	ACATACG	1	178	+	1.7383e-06
CAGGCATGCATTTGTGCACA	CACACACACACATGCAC	ACATGGACACAGCTTGATGC	36	24	-	2.5653e-08
ACCCTCTCACTCCCAGCACA	CACACACAGAAGTGCAC	TGTAATGGAACATGGAGGGT	71	149	-	1.3419e-06
ACCCTCTCACTCCCAGCACA	CACACACAGAAGTGCAC	TGTAATGGAACATGGAGGGT	71	74	-	1.3419e-06
ACCCTCTCACTCCCAGCACA	CACACACAGAAGTGCAC		71	1	-	1.3419e-06
GCTCCACACTCACCAATAAA	CACACACACACACACAC	AAACACACACACTCTCTCTC	118	121	-	2.1099e-08
ACACCCATGCGCGGGCTGGG	CACACGCACATGCACAC	AGGCAGGAAGGCATCCCCAC	194	39	-	1.2754e-06
TTTGTACAATCAAAAATAAA	CACACACACACAAACAC	TCCACGCATGCATGCACAAG	215	21	-	1.9651e-07
GAAACACATGGACACACAAA	GACATGCACACTCACAC	AAACGCAGGGACACACACAC	235	54	+	1.0063e-06
CACACTCACACAAACGCAGG	GACACACACACAAACAC	AATTACAAAAATGTGGGGTT	235	80	+	1.5566e-06
CTAAACATCCCCCCAGCACA	CACACGCACAGACACAC	ACCTGCACGCCCTCACGTAG	305	113	-	8.6732e-07
ACACGCCACACACACTCCAC	CACATACACACTCCCAC	ACAGCCACACAGACACACAC	346	121	-	5.4514e-07
GCAGACGTCACT	CACACCCACACTCTCAC	CATAAGAGCTGACACCCGCA	347	13	+	1.9219e-07
TGACACCCGCAGACGTCACT	CACACCCACACTCTCAC	CATAAGAGCTGAGGCCCACA	347	59	+	1.9219e-07
TGAGGCCCACAGAGGTCACT	CACACCCATACTCTCAC	CATAAGAGCTGACACCCGCA	347	105	+	8.0999e-07
TGACACCCGCAGAAGTCACT	CACACCCACACTCTCAC	CATAAGAGCTGAGGCCCACA	347	151	+	1.9219e-07
CCTGGATGTAAATGCACACA	CACACACAGACACACAC	ACGCACGCGCGTGCATGTCT	372	161	+	1.5719e-07
Motif 9: T M W W Y C A G C G T G T S G A Y	E-Value: 1.21e-08
CCGTGGCCACATCA	TATTTCAGCGTGTGGAT	GGCCATGCCGTGGCCATGTC	189	15	+	3.8624e-10
GCCATGCCGTGGCCATGTCA	TATTTCAGCGTGTGGAT	GGCCATACCATAGCCACGTC	189	53	+	3.8624e-10
GCCATACCATAGCCACGTCA	TATTTCAGTGTGTGGAT	GGCCACGCCATGGCTGTGCC	189	91	+	1.5536e-08
GCCACGCCATGGCTGTGCCG	TATTTCAGCGTGTGGAT	GGCCACGCCGTGGCCACATC	189	129	+	3.8624e-10
GCCACGCCGTGGCCACATCA	TATTTCAGCGTGTGGAT	GGCCACGCCGTGGCCACG	189	167	+	3.8624e-10
G	TCAACCAGCGTGTCGAC	GTTTCACAATCATCCTTAAT	352	184	-	8.5525e-09
TTTCACAATCATCCTTAATC	TCAACCAGCGTGTCGAC	GTTTCACAATCATCCTTAAT	352	146	-	8.5525e-09
TTTCACAATCATCCTTAATG	TCAACCAGCGTGTTGAC	GTTTCACAATCATCCTTAAT	352	108	-	1.4226e-08
TTTCACAATCATCCTTAATG	TCAACCAGCGTGTCGAC	GTTTCACAATCATCCTTAAT	352	70	-	8.5525e-09
TTTCACAATCATCCTTAATC	TCAACCAGCGTGTAGAC	GTTTCACAATCATCCTTAAT	352	32	-	1.4226e-08
Motif 10: W C A W T C A T C C D K M A T S T	E-Value: 1.64e-08
GACATTCCATTCAC	TCATTCATCCAGCATCT	GAGAGACGGACATTTCATTC	323	171	-	1.6511e-08
GAGACGGACATTTCATTCAG	TCATTCATCCGGCATCT	GAGAGACGGACATTCCATTC	323	132	-	6.9554e-09
GAGACGGACATTCCATTCAC	TCATTCATCCGGCATCT	GAGAGATGGACATTTCATTC	323	93	-	6.9554e-09
GAGATGGACATTTCATTCAG	TCATTCATCCAGCATCT	GAGAGATGGACATTTCATTC	323	54	-	1.6511e-08
GAGATGGACATTTCATTCAG	TCATTCATCCGGCATCT	GAGATACAGACATT	323	15	-	6.9554e-09
AACCAGCGTGTCGACGTTTC	ACAATCATCCTTAATCT	CAACCAGCGTGTCGACGTTT	352	162	-	4.3888e-10
AACCAGCGTGTCGACGTTTC	ACAATCATCCTTAATGT	CAACCAGCGTGTTGACGTTT	352	124	-	6.1552e-09
AACCAGCGTGTTGACGTTTC	ACAATCATCCTTAATGT	CAACCAGCGTGTCGACGTTT	352	86	-	6.1552e-09
AACCAGCGTGTCGACGTTTC	ACAATCATCCTTAATCT	CAACCAGCGTGTAGACGTTT	352	48	-	4.3888e-10
AACCAGCGTGTAGACGTTTC	ACAATCATCCTTAATGT	CAACCAGCG	352	10	-	6.1552e-09
Motif 11: T G G A A C A R G A A R C R T C C	E-Value: 2.50e-06
CAGGAAGCATCCAGAG	TGGAACAAGAAACGTCC	AGCATGGAACAGGAAGCATC	116	17	+	7.3982e-09
GGAACAAGAAACGTCCAGCA	TGGAACAGGAAGCATCC	AGCATGTAACAGGAAGCATC	116	38	+	1.5342e-09
GGAACAGGAAGCATCCAGCA	TGTAACAGGAAGCATCC	AGAGTGGAACAAGAAACGTC	116	59	+	4.8021e-09
GTAACAGGAAGCATCCAGAG	TGGAACAAGAAACGTCC	AGCATGGAACAGGAAGCATC	116	80	+	7.3982e-09
GGAACAAGAAACGTCCAGCA	TGGAACAGGAAGCATCC	AGCATGGAACAGGAAGCATC	116	101	+	1.5342e-09
GGAACAGGAAGCATCCAGCA	TGGAACAGGAAGCATCC	AGCATGGAACAGGAAGCATC	116	122	+	1.5342e-09
GGAACAGGAAGCATCCAGCA	TGGAACAGGAAGCATCC	AGAGTGGAACAAGAAATGTC	116	143	+	1.5342e-09
GGAACAAGAAATGTCCAGCA	TGGAACAGGAAGCATCC		116	185	+	1.5342e-09
Motif 12: T C A A C C A A T C M C W G C A C	E-Value: 2.76e-06
CACAGTCGGCGC	TCAACCAATCACAGCAC	ACAGTCGGCGCTCAACCAAT	129	13	+	1.8396e-09
TCACAGCACACAGTCGGCGC	TCAACCAATCCCTGCAC	ACAGTCGGCGCTCAATCAAT	129	41	+	4.92e-10
TCCCTGCACACAGTCGGCGC	TCAATCAATCCCTGCAC	ACAGTCGGCGCTCAACCAAT	129	69	+	2.1436e-09
TCCCTGCACACAGTCGGCGC	TCAACCAATCCCTGCAC	ACAGTCGGCGCTCAACCAAT	129	97	+	4.92e-10
TCCCTGCACACAGTCGGCGC	TCAACCAATCACTGCAC	ACAGTCGGCGCTCAACCAAT	129	125	+	8.3383e-10
TCACTGCACACAGTCGGCGC	TCAACCAATCACAGCAC	ACAGTCGGCGCTCAACCAAT	129	153	+	1.8396e-09
TCACAGCACACAGTCGGCGC	TCAACCAATCCCTGCAC	ACAG	129	181	+	4.92e-10
Motif 13: G A A C T A G G C T T T T C D A C	E-Value: 6.31e-06
TTCAACAGTGTGACTCCTGT	GAACTAGGCTTTTCTAC	AGTGTGACTCCTGTGAACTA	328	163	-	1.6379e-10
TTCTACAGTGTGACTCCTGT	GAACTAGGCTTTTCTAC	AGTGTGACTCCTGTGAACTA	328	132	-	1.6379e-10
TTCTACAGTGTGACTCCTGT	GAACTAGGCTTTTCAAC	AGTGTGACTCCTGTGAACTA	328	101	-	4.2842e-10
TTCAACAGTGTGACTCCTGT	GAACTAGGCTTTTCGAC	AGTGTGACTCCTGTGAACTA	328	70	-	2.1487e-10
TTCGACAGTGTGACTCCTGT	GAACTAGGATTTTCGAC	AGTGTGACTCGTATGAACTA	328	39	-	5.3524e-10
TTCGACAGTGTGACTCGTAT	GAACTAGGCTTTTCTAC	AGTGTGA	328	8	-	1.6379e-10
Motif 14: G T G A C T C C T G T G A A C T A	E-Value: 1.43e-05
TTTTCAACAGT	GTGACTCCTGTGAACTA	GGCTTTTCTACAGTGTGACT	328	174	-	4.7868e-10
GAACTAGGCTTTTCTACAGT	GTGACTCCTGTGAACTA	GGCTTTTCTACAGTGTGACT	328	143	-	4.7868e-10
GAACTAGGCTTTTCTACAGT	GTGACTCCTGTGAACTA	GGCTTTTCAACAGTGTGACT	328	112	-	4.7868e-10
GAACTAGGCTTTTCAACAGT	GTGACTCCTGTGAACTA	GGCTTTTCGACAGTGTGACT	328	81	-	4.7868e-10
GAACTAGGCTTTTCGACAGT	GTGACTCCTGTGAACTA	GGATTTTCGACAGTGTGACT	328	50	-	4.7868e-10
GAACTAGGATTTTCGACAGT	GTGACTCGTATGAACTA	GGCTTTTCTACAGTGTGA	328	19	-	7.0313e-10
Motif 15: G C T G A G G A C C A G A T A C A	E-Value: 1.73e-05
	GCTGAGGACCAGATACA	CTATGCTGAGGCTGAGGACC	265	1	+	8.9488e-10
ACCAGATACACTATGCTGAG	GCTGAGGACCAGATACA	CTATACTGAGGCTGAGGACC	265	28	+	8.9488e-10
ACCAGATACACTATACTGAG	GCTGAGGACCAGATACA	CCATGCTGAGGTTGAGTACC	265	55	+	8.9488e-10
TTGAGTACCACATACACTAT	GCTGAGGATCAGGTACA	CCATGCCGAGGCTGAGGACC	265	103	+	3.6197e-09
ATCAGGTACACCATGCCGAG	GCTGAGGACCAGATACA	CCATGCCGAGGCTGAGGACC	265	130	+	8.9488e-10
ACCAGATACACCATGCCGAG	GCTGAGGACCAGATACA	CCATGCCGAGGCTGAGGACC	265	157	+	8.9488e-10
ACCAGATACACCATGCCGAG	GCTGAGGACCAGATACA	C	265	184	+	8.9488e-10
Motif 16: G G T G T C T C T C A C D T G T C	E-Value: 2.21e-05
GTTTCTCA	GGTGTCTCTCACGTGTC	CTCAGGTGTTTCTCAGGTGT	107	9	+	5.5705e-10
GTGTCCTCAGGTGTTTCTCA	GGTGTCTCTCACGTGTC	CTCAGGTGTTTCTCAGGTGT	107	41	+	5.5705e-10
GTGTCCTCAGGTGTTTCTCA	GGTGTCTCTCACGTGTC	CTCCGGTGTCTCTCACTTGT	107	73	+	5.5705e-10
GTGTCTCTCACGTGTCCTCC	GGTGTCTCTCACTTGTC	CTCAGGTGTTTCTCAGGTGT	107	94	+	3.2701e-09
TTGTCCTCAGGTGTTTCTCA	GGTGTCTCTCACATGTC	CCCAGGTGTCTCTCAGGGTA	107	126	+	2.2488e-09
TGTCCCCAGGTGTCTCTCAG	GGTATCTCTCACATGTC	CTCAGGTGTCTCTCACGTGT	107	159	+	3.8832e-09
GTATCTCTCACATGTCCTCA	GGTGTCTCTCACGTGTC	CTCAG	107	180	+	5.5705e-10
Motif 17: G T T G V T T G G G G T G T T G G	E-Value: 4.55e-05
GTTGGCTGACATGTTGGGGT	GTTGGTTGGGGTGCTGG	CTGGCATGTTGGTTGGGGTG	56	23	+	3.3144e-09
GTTGGGGTGCTGGCTGGCAT	GTTGGTTGGGGTGTTGG	CTGGGGTGTTGGTTGGGGTG	56	47	+	4.8736e-10
GTTGGGGTGTTGGCTGGGGT	GTTGGTTGGGGTGTTGG	TTGGTGTGTTGGTTGGGGCG	56	71	+	4.8736e-10
GTTGGGGTGTTGGTTGGTGT	GTTGGTTGGGGCGTTGG	CTGGCATGTTGGTTGGCATG	56	95	+	3.3144e-09
TGGCATGTTGGTTGGCATGT	GTTGGTTGGGATGTTGG	CTGGCATGTTGATTGGGGTG	56	133	+	2.1772e-09
GTTGGGATGTTGGCTGGCAT	GTTGATTGGGGTGTTGG	CTGCCATGTTGCTTGAGGTG	56	157	+	7.8886e-10
ATTGGGGTGTTGGCTGCCAT	GTTGCTTGAGGTGTTGG	CTGG	56	181	+	4.7725e-09
Motif 18: C C G A A G C A C A G C A A R G T	E-Value: 5.73e-05
	CCGAAGCACAGCAAGGT	ATCAAGAGGTTAAACCGAAG	73	185	-	3.556e-10
CAAGGTATCAAGAGGTTAAA	CCGAAGCACAGCAAGGT	CTCAAGAGGTTAAACCGAAG	73	154	-	3.556e-10
CAAGGTCTCAAGAGGTTAAA	CCGAAGCACAGCAAGGT	CTCAAGAGGTTAAACCGAAG	73	123	-	3.556e-10
CAAGGTCTCAAGAGGTTAAA	CCGAAGCACAGCAAAGT	ATCAAGAGGTTAAACCGAAG	73	92	-	6.3728e-10
CAAAGTATCAAGAGGTTAAA	CCGAAGCACAGCAAAGT	ATCAAGAGGTTAAACCGAAG	73	61	-	6.3728e-10
CAAAGTATCAAGAGGTTAAA	CCGAAGCACAGCAAGGC	ATCAACAGCAAATTGGTTGA	73	30	-	1.1164e-09
Motif 19: A T C C T T C A G G C C C C G C C	E-Value: 7.66e-05
CCCGCCTCCTTTCCCACCGC	ATCCCTCAGGCCCCGCC	TCCTTTCCACTGCATCCTTC	193	31	+	1.23e-09
CCCCGCCTCCTTTCCACTGC	ATCCTTCAGGCCCCGCC	TCCTTTCCCACTGCATCCTT	193	61	+	5.3049e-10
CCCGCCTCCTTTCCCACTGC	ATCCTTCAGGCCCCGCC	TCCTTTCCCACTGCATCCTT	193	92	+	5.3049e-10
CCCGCCTCCTTTCCCACTGC	ATCCTTCAGGCCCCGCC	TCCTTTCCCACTGCATCCTT	193	123	+	5.3049e-10
CCCGCCTCCTTTCCCACTGC	ATCCTTCAGGCCCCGCC	TCATTTCCCACTGCATCCTT	193	154	+	5.3049e-10
CCCGCCTCATTTCCCACTGC	ATCCTTCAGGCCCCGCC		193	185	+	5.3049e-10
Motif 20: G G G T G G A G G T C A C G T C G	E-Value: 9.47e-04
TCAGATCACAGGCACTAG	GGGTGGAGGTCACGTCG	GGCAGAGTCAGATCACAGGC	102	167	-	1.0447e-10
AGTCAGATCACAGGCACTAG	GGGTGGAGGTCACGTCG	GGCAGTCAGATCGCAGGCAC	102	125	-	1.0447e-10
AGTCAGATCGCAGGCACTAG	GGGTGGAGGTCATGTCG	GGCAGAGTCAGATCGCAGGC	102	85	-	4.219e-10
AGTCAGATCGCAGGCACTAG	GGGTGGAGGTCACGTCG	GGCAGAGTCAGATCGCAGGC	102	43	-	1.0447e-10
AGTCAGATCGCAGGCACTAG	GGGTGGAGGTCACGTCG		102	1	-	1.0447e-10
Motif 21: T C Y C A G C A C M C A S A C	E-Value: 1.09e-03
GTGTGTATTTACCCTCTCAC	TCCCAGCACACACAC	ACAGAAGTGCACTGTAATGG	71	161	-	2.7473e-07
GTGTGTATTTACCCTCTCAC	TCCCAGCACACACAC	ACAGAAGTGCACTGTAATGG	71	86	-	2.7473e-07
ATGTGTGTTTACCCTCTCAC	TCCCAGCACACACAC	ACAGAAGTGCAC	71	13	-	2.7473e-07
ATC	TCTCAGCACCCAGAC	CTCTCAGCACCCAGACCTCG	188	184	-	6.3417e-08
ATCTCTCAGCACCCAGACC	TCTCAGCACCCAGAC	CTCGGTACCCAGACCTCGGC	188	168	-	6.3417e-08
CAGACCTCGGCACACAGACC	TCTCAGCACACAGAC	CTCTCAGCACCCAGACCTCA	188	124	-	3.5451e-08
GACCTCTCAGCACACAGACC	TCTCAGCACCCAGAC	CTCAGCACCCAGACCTCTCA	188	108	-	6.3417e-08
CAGACCTCTCAGCACCCAGG	CCTCAGCACCCAGAC	CTCTCAGCACCCAGACCTCG	188	64	-	4.0259e-07
CAGGCCTCAGCACCCAGACC	TCTCAGCACCCAGAC	CTCGGCACCCAGACCTCTCA	188	48	-	6.3417e-08
CAGACCTCGGCACCCAGACC	TCTCAGCACACAGAC	CTCTCAGCACACAGACC	188	18	-	3.5451e-08
GACCTCTCAGCACACAGACC	TCTCAGCACACAGAC	C	188	2	-	3.5451e-08
Motif 22: G A C A A C T G G C T T C A G A C	E-Value: 1.72e-03
CTC	GTCAACTGGCTTCAGAC	TGTCCTACGCTCTGACAACT	266	4	+	2.2822e-09
TTCAGACTGTCCTACGCTCT	GACAACTGGCTCCAGAC	TGTCCTACGCTCTGACAACT	266	34	+	3.4724e-09
TCCAGACTGTCCTACGCTCT	GACAACTGGCTTCAGAC	TGTCCTGTGCTCTAACTGAC	266	64	+	7.773e-10
GACTGTCCTGTGCTCTAACT	GACAACTGGCTTCAGAC	TGTCCTATGCTCTGACAACT	266	98	+	7.773e-10
TTCAGACTGTCCTATGCTCT	GACAACTGGCTTCAGAC	TGTCCTATGCTCTAACTCGA	266	128	+	7.773e-10
ACTGTCCTATGCTCTAACTC	GACAAGTGGCTTCAGAC	TGTCCTACGCTCTGACAACT	266	163	+	1.634e-09
Motif 23: A G A C T G T C C T A Y G C T C T	E-Value: 1.87e-03
CTCGTCAACTGGCTTC	AGACTGTCCTACGCTCT	GACAACTGGCTCCAGACTGT	266	17	+	8.1801e-10
ACGCTCTGACAACTGGCTCC	AGACTGTCCTACGCTCT	GACAACTGGCTTCAGACTGT	266	47	+	8.1801e-10
ACGCTCTGACAACTGGCTTC	AGACTGTCCTGTGCTCT	AACTGACAACTGGCTTCAGA	266	77	+	3.5669e-09
TCTAACTGACAACTGGCTTC	AGACTGTCCTATGCTCT	GACAACTGGCTTCAGACTGT	266	111	+	6.1247e-10
ATGCTCTGACAACTGGCTTC	AGACTGTCCTATGCTCT	AACTCGACAAGTGGCTTCAG	266	141	+	6.1247e-10
CTAACTCGACAAGTGGCTTC	AGACTGTCCTACGCTCT	GACAACTGG	266	176	+	8.1801e-10
Motif 24: R C T T G A R C C Y R G G A G K T	E-Value: 4.03e-03
GAGGCTGAGGTGGGAGGATG	ACTTGAGCCCAGGAGTT	TGAGGCTGAAGCGAGCAATG	14	153	-	8.8878e-09
GATGCCGAGGCAGGAGAATC	ACTTGAACCTGGGAGGT	GCAGAAGTTGCAGTGAGCTG	37	37	+	3.5731e-08
TC	GCTTGAGCCTGGGAGGT	GGAGATTGCAGTGAGCCATG	68	3	+	2.0472e-08
TAGGCTGAGGTAGGAGAATC	ACTTGAACCCAGGAGGC	AGAGGCCGCAGTAGCCAAGA	95	162	+	4.6919e-08
GAGGCTAAGTCAGGAGAATC	CCTTGAGCCCAGGAGTT	CAAGGCTGTAGTGAGCTATG	171	47	-	2.423e-08
GACT	GCTTGAGCCCAGGAGTT	CGAGGCCGTGATTGAATACC	236	181	-	6.9847e-09
C	GCTTGAACCCGGGAGGT	GAAGGTTGCAGTGAGCCGAG	293	2	+	1.2288e-08
NNNNGGAAGTGGGAGGATTT	GCTTGAGCCCAGGAGGT	CCAGACTTGAAAACAGAACT	396	112	+	2.4863e-09
Motif 25: T C C C R A Y G G T G A A C T G C	E-Value: 4.19e-03
CTCG	TCCCGATGGTGAACTGC	CTAACTCTACCTCGTCCCAA	128	5	+	1.8226e-10
AACTGCCTAACTCTACCTCG	TCCCAATGGTGAACTGC	CTAACTCTACCACATCCTGA	128	36	+	8.8554e-10
AACTGCCTAACTCTACCACA	TCCTGATGGTGAACTGC	TAACTCTGCCGCATCCCGAC	128	67	+	2.2708e-09
GAACTGCTAACTCTGCCGCA	TCCCGACGGTGAACTGC	CAAACTCTACCTCGTCCCGA	128	97	+	9.4128e-10
AACTGCCAAACTCTACCTCG	TCCCGACGGTGAACTGC	CAAACTCTACCTCGTCCCAG	128	128	+	9.4128e-10
AACTGCCAAACTCTACCTCG	TCCCAGTGGTGAACTGC	TAACTCAGCCGCATCCCGAT	128	159	+	4.6704e-09
Motif 26: G T G G G A A A G G A G G C G G G	E-Value: 2.61e-02
GGCGGGGCCTGAAGGATGCA	GTGGGAAATGAGGCGGG	GCCTGAAGGATGCAGTGGGA	193	165	-	1.5907e-09
GGCGGGGCCTGAAGGATGCA	GTGGGAAAGGAGGCGGG	GCCTGAAGGATGCAGTGGGA	193	134	-	1.0212e-09
GGCGGGGCCTGAAGGATGCA	GTGGGAAAGGAGGCGGG	GCCTGAAGGATGCAGTGGGA	193	103	-	1.0212e-09
GGCGGGGCCTGAAGGATGCA	GTGGGAAAGGAGGCGGG	GCCTGAAGGATGCAGTGGAA	193	72	-	1.0212e-09
GGCGGGGCCTGAGGGATGCG	GTGGGAAAGGAGGCGGG	GCATGAGGAC	193	11	-	1.0212e-09
Motif 27: G T G A R G C C T C C C A A C A G	E-Value: 3.36e-02
GCGGGCCT	GTGAAGCCTCCCAACAG	GAAGTAGGCACGTGAAGCCT	203	9	+	2.1361e-09
TCCCAACAGGAAGTAGGCAC	GTGAAGCCTCCCAACAG	GAGGTGGGTGTGTGAGGCCT	203	37	+	2.1361e-09
TCCCAACAGGAGGTGGGTGT	GTGAGGCCTCCCAACAG	GAAGTGGGCATGTGAGGCCT	203	65	+	5.3137e-09
TCCCAACAGGAAGTGGGCAT	GTGAGGCCTCCCAACAG	GAAGTGGCATGTGAGGCCTT	203	93	+	5.3137e-09
CTCCCAACAGGAAGTGGCAT	GTGAGGCCTTCCAACAG	GAAGTGGGCGTGTGAAGCCT	203	120	+	9.3432e-09
TTCCAACAGGAAGTGGGCGT	GTGAAGCCTCCCAACAG	CACCTGCGACCTGGAGGCCA	203	148	+	2.1361e-09
Motif 28: G D C T C A G T G C C C T G C A C	E-Value: 3.58e-02
CACAGTAGGGGCTCCAT	GGCTCAGTGCCCTGCAC	GTAGTAGGGGCTCCATGGCT	207	18	+	3.6721e-09
GCACGTAGTAGGGGCTCCAT	GGCTCAGTGCCCTGCAC	GTAGTAGGGGCTCCATGGCT	207	51	+	3.6721e-09
GCACGTAGTAGGGGCTCCAT	GGCTCAGTGCCCTGCAC	ACAGTAGGGGCTTTATGACT	207	84	+	3.6721e-09
GCACACAGTAGGGGCTTTAT	GACTCAGTGCCCTGCAC	ATAGTAGGGGCTCCATGTCT	207	117	+	7.8795e-09
GCACATAGTAGGGGCTCCAT	GTCTCAGTGCCCTGCAC	AAAGTAGGGCTTTATGGCTC	207	150	+	7.8795e-09
TGCACAAAGTAGGGCTTTAT	GGCTCAATGCCCTGCAC	ACA	207	182	+	9.548e-09
Motif 29: G M M C G A W C H C W M W C G G R	E-Value: 6.50e-02
ACTATGGGCACCCTATGACT	GCACGATCTCAATCGGG	GTCTCCCAGACATGGTGCTA	231	165	-	1.0503e-08
ACTATGGACACCCTATGACC	GCACGAACCCAATCGGG	GTTTCCTAGACATGGTGCTA	231	59	-	1.1649e-08
GCTATGGGCACCCTATGACC	GCACGATCTCAATCGGG	GTTTC	231	6	-	1.0503e-08
GGCTCAAAACCT	GACCGAACACTCACGGA	AAAAGCCCAGGTTCTGTGAT	366	13	+	1.8593e-09
GATGGCTGGGCTCAAAACCT	GACCGAACACTCACGGA	AAAAGCCCAGGTTCTGTGAT	366	74	+	1.8593e-09
GATGGCTGGGCTCAAAACCG	GACCGAACACTCACGGA	AAAAGCCCAGGTTCTGTGAT	366	135	+	1.8593e-09
Motif 30: T C G G T C M G G T T T T G A G C	E-Value: 8.85e-02
	TCGGTCAGGTTTTGAGC	CCAGCCATCTCTGATCACAG	366	185	-	1.9897e-10
TGGGCTTTTTCCGTGAGTGT	TCGGTCCGGTTTTGAGC	CCAGCCATCTCTGATCACAG	366	124	-	2.4406e-10
TGGGCTTTTTCCGTGAGTGT	TCGGTCAGGTTTTGAGC	CCAGCCATCTCTGATCACAG	366	63	-	1.9897e-10
TGGGCTTTTTCCGTGAGTGT	TCGGTCAGGTTTTGAGC	C	366	2	-	1.9897e-10
Motif 31: C M T C C C A G G A R M A S T G G	E-Value: 9.16e-02
CGTGGGCTGCCCCACATGG	CATCCCAGGAACAGTGG	GGTCAGAGGCTCCCGCGGGA	234	20	+	4.1975e-08
GTGTGGGCTGCCCCGCATGG	CATCCCAGGAACAGTGG	GGTCAGAGGCTCCCTCAGGA	234	81	+	4.1975e-08
GTGTGGGCTGCCCCGCATGG	CATCCCAGGAACAGTGG	GGTCAGAGGCTCCCTCGGGA	234	142	+	4.1975e-08
GACCCTCG	CCTCCCAGGAGAACTGG	ATATCCACATGCAGAGGAGT	344	9	+	2.2441e-08
AGGAGTGAGCCAGACCCTCG	CCTCCCAGGAGAACTGG	ATATCCACACGCAGAGGAGT	344	60	+	2.2441e-08
GGAGTGTGGCCAGACCCTCG	CCTCCCAGGAGAACTGG	ATATCCACACGCAGAGGAGT	344	112	+	2.2441e-08
GGAGTGTGGCCAGACCCTCA	CCTCCCAGGAAAACTGG	ATATCCACATGCAGAGGAAT	344	164	+	4.129e-09
Motif 32: G C S M S C Y W A G C C A G Y Y A	E-Value: 1.73e-01
CTTGCCAGTTAGTTAAGTGA	GCGCCCTTAGCCAGTTA	GATAGTGAGCGCCCTTAGCC	100	88	+	1.2023e-07
CTTAGCCAGTTAGATAGTGA	GCGCCCTTAGCCAGTTA	GTTAGTGAGCGCCCTTAGCC	100	113	+	1.2023e-07
CTTAGCCAGTTAGTTAGTGA	GCGCCCTTAGCCAGTTA	GTTAGTGAGCGCCCTTGCCA	100	138	+	1.2023e-07
CAGCCAGCAAAGCTGGCCAA	ACCAGCCAAGCCAGTCA	GCCAAGCCAGCCAAGCCAGC	209	155	-	7.2617e-08
CAGCCAAGCCAGTCAGCCAA	GCCAGCCAAGCCAGCCA	AGCCGCCCAGCCAAGCCGCC	209	133	-	6.7524e-09
CCGCCCAGCCAAGCCGCCCA	GCCAGCCAAGCCAGCCA	AGCCGCCCAGCTAACCAGGC	209	94	-	6.7524e-09
CCACCCAGCCAGTGAGCCAA	GCCAGCCAAGCCAGCCA	GGCAGCCAAGCCAGCCAAGC	209	34	-	6.7524e-09
CAAGCCAGCCAGGCAGCCAA	GCCAGCCAAGCCAGCCA	AGCCAGC	209	8	-	6.7524e-09
Motif 33: W A A R A A W R M A A A A W H W	E-Value: 1.90e-01
AGAGCAAGACTCTATATGAA	AAAGAAAACATAAAAA	TCAAAGGGAGAAAGGAAAAA	37	126	+	5.3872e-07
NNNNNNNNNNNNNCATCTCA	AAAAAAAAAAAAAAGA	ACACAGGATTGGGTTTCTTA	52	34	-	9.3915e-08
GGCGAAACCCTGTCTCTACC	AAAAAAAACAAAAATT	AGCCTGGCATGATGGCGTGC	59	31	+	6.7276e-08
ACAGAACAAGACCCTGTCTC	AAAGAAAAAAAAAAAA	AGAAAAAGGATGCGTAGCAC	68	88	+	8.1029e-08
TGGTGAAACCCCGTTTCTAC	TAAAAATACAAAAAAA	ATTACCCAGGCACTCACTCT	79	49	+	2.229e-07
TGGTAAAACCCTGTGTCTAC	TAAAAATGCAAAAACT		93	1	-	5.2015e-07
	AAAAAAAAAAAAATCT	TAGATAAGAGGATGCTGTGC	143	1	+	1.8306e-07
GGCAAAGTGAATCAGAGGGA	AAAAAAAAAAAAATCA	CACAGGGAGATGGCTGCTCA	168	63	+	1.076e-07
CACAGTGAGGACCCTGTCTC	TAAAAAAGAAAAAATT	CAGGACTGAATATGGTGGCT	236	85	-	2.7199e-07
GGGAAGG	TAAGAAAGCAAAAACA	TCTTGCCTACATCACAAATT	257	179	-	3.3624e-07
Motif 34: A A C T G G A T A T C C A C A Y G	E-Value: 2.57e-01
GACCCTCGCCTCCCAGGAG	AACTGGATATCCACATG	CAGAGGAGTGAGCCAGACCC	344	20	+	3.1198e-10
AGACCCTCGCCTCCCAGGAG	AACTGGATATCCACACG	CAGAGGAGTGTGGCCAGACC	344	71	+	4.1606e-10
AGACCCTCGCCTCCCAGGAG	AACTGGATATCCACACG	CAGAGGAGTGTGGCCAGACC	344	123	+	4.1606e-10
AGACCCTCACCTCCCAGGAA	AACTGGATATCCACATG	CAGAGGAATG	344	175	+	3.1198e-10
Motif 35: T A A A M G C T C A C C C A G C G	E-Value: 2.82e-01
AGCGCACAGTAGGTGCTCTG	TAAACGCTCACCCAGCG	CACAGTAGGTGCTCTGTAAA	152	39	+	7.6423e-11
AGCGCACAGTAGGTGCTCTG	TAAACGCTCACCCAGCG	CACAGTAGGTGCTCTGTAAA	152	72	+	7.6423e-11
AGCGCACAGTAGGTGCTCTG	TAAACGCTCACCCAGCG	CACAGTAGGTGCTCTGTGAA	152	105	+	7.6423e-11
AGCGCACAGTAGGTGCTCTG	TAAAAGCTCACCCAGCG	CACAGAAGGTGCTCTGTA	152	167	+	4.3535e-10
Motif 36: T G T C C R W C T C T C A G A T G	E-Value: 7.89e-01
CTGCAGCTGGCTGACCTTGG	TGTCCAACTCTGAGATG	ACACAGTCCCGCTTGGTGAG	8	22	-	6.2172e-09
GGATGAATGACTGAATGAAA	TGTCCATCTCTCAGATG	CTGGATGAATGACTGAATGA	323	42	+	1.3876e-09
GGATGAATGACTGAATGAAA	TGTCCATCTCTCAGATG	CCGGATGAATGAGTGAATGG	323	81	+	1.3876e-09
GGATGAATGAGTGAATGGAA	TGTCCGTCTCTCAGATG	CCGGATGAATGACTGAATGA	323	120	+	1.8056e-09
GGATGAATGACTGAATGAAA	TGTCCGTCTCTCAGATG	CTGGATGAATGAGTGAATGG	323	159	+	1.8056e-09
Motif 37: R C A G A V G T C A C T C A C A C	E-Value: 9.05e-01
	GCAGACGTCACTCACAC	CCACACTCTCACCATAAGAG	347	1	+	2.634e-09
CACCATAAGAGCTGACACCC	GCAGACGTCACTCACAC	CCACACTCTCACCATAAGAG	347	47	+	2.634e-09
CACCATAAGAGCTGAGGCCC	ACAGAGGTCACTCACAC	CCATACTCTCACCATAAGAG	347	93	+	5.2166e-09
CACCATAAGAGCTGACACCC	GCAGAAGTCACTCACAC	CCACACTCTCACCATAAGAG	347	139	+	6.5693e-09
CACCATAAGAGCTGAGGCCC	ACAGAGGTCACTCACAC		347	185	+	5.2166e-09
Motif 38: C T C A C C A T A A G A G C T G A	E-Value: 1.47e+00
ACGTCACTCACACCCACACT	CTCACCATAAGAGCTGA	CACCCGCAGACGTCACTCAC	347	25	+	9.9425e-10
ACGTCACTCACACCCACACT	CTCACCATAAGAGCTGA	GGCCCACAGAGGTCACTCAC	347	71	+	9.9425e-10
AGGTCACTCACACCCATACT	CTCACCATAAGAGCTGA	CACCCGCAGAAGTCACTCAC	347	117	+	9.9425e-10
AAGTCACTCACACCCACACT	CTCACCATAAGAGCTGA	GGCCCACAGAGGTCACTCAC	347	163	+	9.9425e-10
Motif 39: M C T A Y A R T S S Y R G M T A C	E-Value: 1.67e+00
GCCGGGTGTTGTGGTGCTCG	CCTATAATCCCAGCTAC	TTGGTAGGCTGAGGTAGGAG	95	121	+	2.6849e-10
GCCAAGCACCGTGGCATGTG	CCTATAGTCCTAACTAC	TGAGGAGGCTAAGTCAGGAG	171	88	-	8.384e-09
GCCGGGCGTGGTGGTGGGCA	CCTATAATCCCGGCTAC	TCGGGAGGCTAAGGAGGAGA	223	32	+	4.63e-09
GCGAAACTATGCTGTGTGAC	ACTACAATGGTAGATAC	ATGTCATTAAAGAGGTGAAC	241	35	+	3.3631e-09
GCGAAACTATGCTGTGTGAC	ACTACAATGGTAGATAC	ATGTCATTAAAGAGGTGAAC	241	120	+	3.3631e-09
Motif 40: T G G G S T K T T B M C K T G A K	E-Value: 2.66e+00
GTTTAGATTCTTTTGTCCCA	TGGGGTGTTCCCTTGAT	GGGGTGCTCTTCCTCTTTTC	308	135	-	2.8212e-08
AGGTCTGCGTCCCTGAGCTG	TGGGCTGTTGACGTGAT	TCTGATGCCTGCGTCCCTGA	345	133	+	3.0908e-08
ATGCCTGCGTCCCTGAGCTG	TGGGCTGTTCAGGTGAT	TGTGAGGCCTG	345	174	+	5.8053e-08
ATTCTCTTGTCCCA	TGGGGTGATCCCTTGAT	GTGGTTTTCTCCCCTTTTCC	358	171	-	1.1007e-07
CCATCTCTGATCACAGAACC	TGGGCTTTTTCCGTGAG	TGTTCGGTCCGGTTTTGAGC	366	144	-	2.8248e-09
CCATCTCTGATCACAGAACC	TGGGCTTTTTCCGTGAG	TGTTCGGTCAGGTTTTGAGC	366	83	-	2.8248e-09
CCATCTCTGATCACAGAACC	TGGGCTTTTTCCGTGAG	TGTTCGGTCAGGTTTTGAGC	366	22	-	2.8248e-09
Motif 41: A T C A A G T C T T G T A A A T T	E-Value: 2.87e+00
CTGCCATTCTCCCATCAGAC	ATCAAGTCTTGTAAATT	CCACCTCCTACCTCTGTCTG	50	31	+	5.2083e-11
CTGCCATTCTCCCATCAGAC	ATCAAGTCTTGTAAATT	CCACCTCCTACCTCTGTCTG	50	94	+	5.2083e-11
CTGCCATTCTCCCATCAGAC	ATCAAGTCTTGTAAATT	CCACCTCCTACCTCTGTCTA	50	157	+	5.2083e-11
Motif 42: A G C T C A G R G A C G C A G R C	E-Value: 6.81e+00
CAATCACCTGAACAGCCCAC	AGCTCAGGGACGCAGGC	ATCAGAATCACGTCAACAGC	345	156	-	1.6709e-09
GAATCACGTCAACAGCCCAC	AGCTCAGGGACGCAGAC	CTCAGAATCACCCAGACACC	345	115	-	6.3237e-10
GAATCACCCAGACACCCCAG	AGCTCAGGGACGCAGGC	CTCAGAATCACCCGGACACC	345	74	-	1.6709e-09
GAATCACCCGGACACCCCAC	AGCTCAGAGACGCAGAC	CTAAGAATCACCCAGACACT	345	33	-	2.1415e-09
Motif 43: Y R G C A G W G M R G R Y A G A	E-Value: 7.32e+00
CACGGGAGGGGCCTGTGGGC	CAGCAGAGAGGGCAGA	GTGTGCAGTGTGCAGTTTGC	48	100	-	2.2891e-07
CTTGATGTCTGATGGGAGAA	TGGCAGTGAGGACAGA	CAGAGGTAGGAGGTGGAATT	50	127	-	8.8324e-08
CTTGATGTCTGATGGGAGAA	TGGCAGTGAGGACAGA	CAGAGGTAGGAGGTGGAATT	50	64	-	8.8324e-08
CTTGATGTCTGATGGGAGAA	TGGCAGTGAGGATAGA		50	1	-	2.6811e-07
AGT	CGGCAGAGCAGGCAGA	CCAAGGAGTTCATCTTCTCG	125	4	+	2.3869e-07
GCAGACACTCGTGGAGGCGT	CGGCAGAGCAGGCAGA	CCAAGGAGTTCATCTTCTCA	125	95	+	2.3869e-07
GAAGACACTCGTGGAGGCGT	CGGCAGAGCAGGCAGA		125	186	+	2.3869e-07
TTAGGAACTCCTAGGGGCAG	TAGCAGTGAGGGTAGA	GTGGATGACAAGAGCCCTGG	285	147	-	4.0865e-07
Motif 44: R G C C A Y G S C G T G G C C A T	E-Value: 7.55e+00
TCATATTTCAGCGTGTGGAT	GGCCATGCCGTGGCCAT	GTCATATTTCAGCGTGTGGA	189	32	+	2.2536e-09
CGT	GGCCACGGCGTGGCCAT	CCACACGCTGAAATATGATG	189	182	-	9.8192e-10
CACACGCTGAAATATGATGT	GGCCACGGCGTGGCCAT	CCACACGCTGAAATACGGCA	189	144	-	9.8192e-10
CACACGCTGAAATACGGCAC	AGCCATGGCGTGGCCAT	CCACACACTGAAATATGACG	189	106	-	1.6817e-09
Motif 45: G C G A A A C T A T G C T G T G T	E-Value: 8.92e+00
GGACTGTTGGGACA	GCGAAACTATGCTGTGT	GACACTACAATGGTAGATAC	241	15	+	1.1098e-10
CACAGAGGACTGTTGGGACA	GCGAAACTATGCTGTGT	GACACTACAATGGTAGATAC	241	100	+	1.1098e-10
CACAGAGGACTGTTGGGACA	GCGAAACTATGCTGTGT		241	185	+	1.1098e-10
Motif 46: A T T C G T T C R Y A T G A A G T	E-Value: 9.00e+00
TTCAGTCAAGCTGTGGTGGG	ATTCGTTCGTATGAAGT	TCTCACACACTCAGGATGAA	98	142	-	1.1164e-10
TTCAGTCAAGCTGCGGTGGG	ATTCGTTCACATGAAGT	TCTCACACACTCAAGATGAA	98	78	-	7.2609e-11
TTCAGTCAAGCTGTGGTGGG	ATTCGTTCACATGAAGT	TCTCACACACTCA	98	14	-	7.2609e-11
Motif 47: Y R Y C T K C G W T C T K W C	E-Value: 9.43e+00
GACGTGACCTCCACCCCTAG	TGCCTGCGATCTGAC	TCTGCCCGACGTGACCTCCA	102	22	+	8.0076e-08
GACGTGACCTCCACCCCTAG	TGCCTGCGATCTGAC	TCTGCCCGACATGACCTCCA	102	64	+	8.0076e-08
GACATGACCTCCACCCCTAG	TGCCTGCGATCTGAC	TGCCCGACGTGACCTCCACC	102	106	+	8.0076e-08
AGCTCTGCAAGGAGAGGTTG	TGTCTTCGTTCTTTC	CGCCATCTTCGTTCTTTCCA	402	93	+	4.5557e-09
TGTGTCTTCGTTCTTTCCGC	CATCTTCGTTCTTTC	CAACATCTTCGTTCTTTCTC	402	111	+	1.3086e-07
GCCATCTTCGTTCTTTCCAA	CATCTTCGTTCTTTC	TCACTGACCGAGACTCAGCC	402	129	+	1.3086e-07
Motif 48: C K G C T T C C A W C A C C R R C	E-Value: 1.28e+01
GAGCTCAGGTTCACGACACC	CTGCTTCCAACAGCAGC	CAAGTACAACATGTGGACTC	198	165	+	1.8987e-08
AAATGTTAACACCCTGAGCA	CTGCTTCCAACACCAGC	CGCAAAGGTGAGAACGACCC	269	63	+	8.441e-09
ATCACTACAGCTCTATGGAC	CGGCTTCCATCACCGAC	GCTCACGCAGGATGATGACA	332	40	+	1.8827e-09
ATCACTACAGCTCTACGGAC	CGGCTTCCATCACCGAC	GCCCATGCAGGATGACATCA	332	96	+	1.8827e-09
ATCACTACAGCTCTACGGAC	CGGCTTCCATCACCAAC	GCCCACGCAGGATGATGACA	332	149	+	2.0596e-10
Motif 49: T G A A C G G Y A C A T T C A G T	E-Value: 1.56e+01
ACACACTCAGGA	TGAACGGTACATTCAGT	CAAGCTGTGGTGGGATTCGT	98	173	-	6.8719e-11
AAGTTCTCACACACTCAGGA	TGAACGGCACATTCAGT	CAAGCTGCGGTGGGATTCGT	98	109	-	1.613e-10
AAGTTCTCACACACTCAAGA	TGAACGGTACATTCAGT	CAAGCTGTGGTGGGATTCGT	98	45	-	6.8719e-11
Motif 50: Y T C G T G G W S K C G Y Y G G C	E-Value: 1.96e+01
AGTTTCTTCCTTCTGGTGGG	TTCGTGGTCTCGCTGGC	TCAGGAGTGAAGCTGCAGAC	101	101	-	3.6295e-09
TGTTCGTTCCTCCCGGTGGG	CTCGTGGTCTCGCTGGC		101	1	-	1.4218e-09
CGCGTCGGAACCTGCAGACA	CTCGTGGAGGCGTCGGC	AGAGCAGGCAGACCAAGGAG	125	82	+	2.4891e-09
CGCGTGGGAACGAGAAGACA	CTCGTGGAGGCGTCGGC	AGAGCAGGCAGA	125	173	+	2.4891e-09
Motif 51: G W G G G C T G C C C C G M A T	E-Value: 2.21e+01
CCTCGGCCCTCTGCGTTAGA	GAGGGCTGCCCCGAAT	CGGCTTTGAACGCTGACTCG	122	88	-	6.8249e-09
AGGCTCCCGCGGGAACCCGT	GTGGGCTGCCCCGCAT	GGCATCCCAGGAACAGTGGG	234	63	+	2.156e-09
AGGCTCCCTCAGGAACCTGT	GTGGGCTGCCCCGCAT	GGCATCCCAGGAACAGTGGG	234	124	+	2.156e-09
AGGCTCCCTCGGGAACCCGC	GTGGGCTGCCCCGCAT	G	234	185	+	2.156e-09
Motif 52: G C T G T C A G A T G C T Y R C C	E-Value: 2.36e+01
	GCTGTCAGATGCTCACC	TGGGGGTGTGGGTGCTGTTC	2	185	-	1.7882e-09
GGGTGTGGGTGCTGTTCCAG	GCTGTCAGATGCTCACC	TGTTGGTGTGGGTGCTGCTT	2	145	-	1.7882e-09
TGGTGTGGGTGCTGCTTCAG	GCTGTCAGATGCTCACC	TGGAGTGTGGGTGCTGCTCC	2	105	-	1.7882e-09
GGTGCAGGGTTCTGTTCCAG	GCTGTCAGATGCTTGCC	TGGGGGTGTGGTTGCTGTTC	2	25	-	3.9825e-09
