# Supplementary material for: FH535, a β-catenin pathway inhibitor, represses pancreatic cancer xenograft growth and angiogenesis
Source: Oncotarget. 2016 Jun 13;7(30):47145–62. doi: 10.18632/oncotarget.9975 (PMC5216931; doi:10.18632/oncotarget.9975)
Supplement: Supplementary file 6 [file oncotarget-07-47145-s006.xls]

## Sheet: AllGO_Result
GOID	GOTerm	DifGene	AllDifGene	GeneInGOID	AllGene	P-Value	FDR	Enrichment	(-log2P)
GO:0043547	positive regulation of GTPase activity	32	524	351	16679	6.08291e-07	0.00134554	2.90189	20.6487
GO:0048011	neurotrophin TRK receptor signaling pathway	23	524	276	16679	7.03687e-05	0.0778278	2.65251	13.7947
GO:0016310	phosphorylation	46	524	784	16679	0.000160964	0.118684	1.86759	12.601
GO:0035249	synaptic transmission, glutamatergic	7	524	35	16679	0.000266941	0.147618	6.36603	11.8712
GO:0051056	regulation of small GTPase mediated signal transduction	15	524	164	16679	0.000472566	0.209063	2.91129	11.0472
GO:0006112	energy reserve metabolic process	11	524	100	16679	0.000644409	0.209186	3.50132	10.5997
GO:0045332	phospholipid translocation	5	524	19	16679	0.00070169	0.209186	8.37636	10.4769
GO:0007173	epidermal growth factor receptor signaling pathway	16	524	197	16679	0.00102106	0.209186	2.58519	9.93571
GO:0007596	blood coagulation	30	524	495	16679	0.00114378	0.209186	1.9291	9.77197
GO:0007202	activation of phospholipase C activity	8	524	61	16679	0.00123383	0.209186	4.17445	9.66264
GO:0006897	endocytosis	15	524	182	16679	0.00125451	0.209186	2.62336	9.63866
GO:0070588	calcium ion transmembrane transport	12	524	127	16679	0.0012758	0.209186	3.00757	9.61439
GO:0048791	calcium ion-dependent exocytosis of neurotransmitter	3	524	5	16679	0.00142491	0.209186	19.0981	9.45491
GO:0006686	sphingomyelin biosynthetic process	3	524	5	16679	0.00142491	0.209186	19.0981	9.45491
GO:0035023	regulation of Rho protein signal transduction	9	524	78	16679	0.00142652	0.209186	3.67271	9.45329
GO:0007215	glutamate receptor signaling pathway	4	524	13	16679	0.0015131	0.209186	9.79389	9.36828
GO:0032321	positive regulation of Rho GTPase activity	11	524	115	16679	0.00181765	0.229364	3.04462	9.10371
GO:0051151	negative regulation of smooth muscle cell differentiation	3	524	6	16679	0.00208858	0.229364	15.9151	8.90326
GO:0061049	cell growth involved in cardiac muscle cell development	3	524	6	16679	0.00208858	0.229364	15.9151	8.90326
GO:0035725	sodium ion transmembrane transport	9	524	84	16679	0.00226942	0.229364	3.41037	8.78346
GO:0035329	hippo signaling	5	524	26	16679	0.00234628	0.229364	6.12118	8.73541
GO:0035556	intracellular signal transduction	27	524	453	16679	0.00237384	0.229364	1.89716	8.71856
GO:0006915	apoptotic process	40	524	758	16679	0.00238489	0.229364	1.67969	8.71186
GO:0048010	vascular endothelial growth factor receptor signaling pathway	10	524	105	16679	0.00294676	0.271593	3.03144	8.40665
GO:0006468	protein phosphorylation	34	524	627	16679	0.00314984	0.278698	1.72604	8.31051
GO:0016477	cell migration	14	524	183	16679	0.00333553	0.283777	2.43509	8.22787
GO:0007268	synaptic transmission	25	524	423	16679	0.00366242	0.300047	1.88121	8.09299
GO:0017158	regulation of calcium ion-dependent exocytosis	3	524	8	16679	0.00391787	0.309512	11.9363	7.99571
GO:0097120	receptor localization to synapse	3	524	9	16679	0.00510519	0.357356	10.6101	7.61382
GO:0007614	short-term memory	3	524	9	16679	0.00510519	0.357356	10.6101	7.61382
GO:0030007	cellular potassium ion homeostasis	3	524	9	16679	0.00510519	0.357356	10.6101	7.61382
GO:0032312	regulation of ARF GTPase activity	5	524	32	16679	0.0051697	0.357356	4.97346	7.5957
GO:0060443	mammary gland morphogenesis	2	524	2	16679	0.00537176	0.360071	31.8302	7.54039
GO:0007010	cytoskeleton organization	10	524	116	16679	0.00562618	0.364168	2.74398	7.47363
GO:0007264	small GTPase mediated signal transduction	21	524	348	16679	0.00576216	0.364168	1.92079	7.43918
GO:0035162	embryonic hemopoiesis	4	524	21	16679	0.0066148	0.406443	6.06289	7.24009
GO:0015914	phospholipid transport	5	524	35	16679	0.00723463	0.424129	4.54716	7.11087
GO:2000772	regulation of cellular senescence	3	524	11	16679	0.00806841	0.424129	8.68095	6.9535
GO:0045176	apical protein localization	3	524	11	16679	0.00806841	0.424129	8.68095	6.9535
GO:0006707	cholesterol catabolic process	3	524	11	16679	0.00806841	0.424129	8.68095	6.9535
GO:0030001	metal ion transport	4	524	23	16679	0.00874216	0.424129	5.53568	6.8378
GO:0050951	sensory perception of temperature stimulus	2	524	3	16679	0.00877109	0.424129	21.2201	6.83303
GO:2000721	positive regulation of transcription from RNA polymerase II promoter involved in smooth muscle cell differentiation	2	524	3	16679	0.00877109	0.424129	21.2201	6.83303
GO:1903378	positive regulation of oxidative stress-induced neuron intrinsic apoptotic signaling pathway	2	524	3	16679	0.00877109	0.424129	21.2201	6.83303
GO:0030573	bile acid catabolic process	2	524	3	16679	0.00877109	0.424129	21.2201	6.83303
GO:0008543	fibroblast growth factor receptor signaling pathway	12	524	166	16679	0.00929114	0.424129	2.30097	6.74993
GO:0097190	apoptotic signaling pathway	10	524	127	16679	0.0099068	0.424129	2.50631	6.65737
GO:0008344	adult locomotory behavior	6	524	54	16679	0.0100312	0.424129	3.53668	6.63936
GO:0043001	Golgi to plasma membrane protein transport	4	524	25	16679	0.0112718	0.424129	5.09282	6.47114
GO:0007050	cell cycle arrest	10	524	132	16679	0.0125202	0.424129	2.41138	6.3196
GO:0030835	negative regulation of actin filament depolymerization	2	524	4	16679	0.0128901	0.424129	15.9151	6.27759
GO:0033299	secretion of lysosomal enzymes	2	524	4	16679	0.0128901	0.424129	15.9151	6.27759
GO:0043549	regulation of kinase activity	2	524	4	16679	0.0128901	0.424129	15.9151	6.27759
GO:0007161	calcium-independent cell-matrix adhesion	2	524	4	16679	0.0128901	0.424129	15.9151	6.27759
GO:0010499	proteasomal ubiquitin-independent protein catabolic process	2	524	4	16679	0.0128901	0.424129	15.9151	6.27759
GO:2000650	negative regulation of sodium ion transmembrane transporter activity	2	524	4	16679	0.0128901	0.424129	15.9151	6.27759
GO:0035412	regulation of catenin import into nucleus	2	524	4	16679	0.0128901	0.424129	15.9151	6.27759
GO:0050882	voluntary musculoskeletal movement	2	524	4	16679	0.0128901	0.424129	15.9151	6.27759
GO:0090403	oxidative stress-induced premature senescence	2	524	4	16679	0.0128901	0.424129	15.9151	6.27759
GO:0010468	regulation of gene expression	12	524	176	16679	0.0138493	0.424129	2.17024	6.17404
GO:0048009	insulin-like growth factor receptor signaling pathway	3	524	14	16679	0.0140757	0.424129	6.82075	6.15064
GO:0001662	behavioral fear response	4	524	27	16679	0.0142285	0.424129	4.71558	6.13507
GO:0007411	axon guidance	21	524	383	16679	0.0147782	0.424129	1.74526	6.08038
GO:0006605	protein targeting	5	524	43	16679	0.0153999	0.424129	3.70118	6.02094
GO:0001964	startle response	3	524	15	16679	0.0165112	0.424129	6.36603	5.92041
GO:0050730	regulation of peptidyl-tyrosine phosphorylation	3	524	15	16679	0.0165112	0.424129	6.36603	5.92041
GO:1903053	regulation of extracellular matrix organization	2	524	5	16679	0.0176816	0.424129	12.7321	5.82161
GO:0033631	cell-cell adhesion mediated by integrin	2	524	5	16679	0.0176816	0.424129	12.7321	5.82161
GO:0032966	negative regulation of collagen biosynthetic process	2	524	5	16679	0.0176816	0.424129	12.7321	5.82161
GO:0051138	positive regulation of NK T cell differentiation	2	524	5	16679	0.0176816	0.424129	12.7321	5.82161
GO:0034620	cellular response to unfolded protein	2	524	5	16679	0.0176816	0.424129	12.7321	5.82161
GO:0090383	phagosome acidification	2	524	5	16679	0.0176816	0.424129	12.7321	5.82161
GO:0009611	response to wounding	6	524	63	16679	0.0190595	0.424129	3.03144	5.71335
GO:0009967	positive regulation of signal transduction	6	524	63	16679	0.0190595	0.424129	3.03144	5.71335
GO:0048266	behavioral response to pain	3	524	16	16679	0.0191672	0.424129	5.96815	5.70522
GO:0017156	calcium ion-dependent exocytosis	3	524	16	16679	0.0191672	0.424129	5.96815	5.70522
GO:0015671	oxygen transport	3	524	16	16679	0.0191672	0.424129	5.96815	5.70522
GO:0075733	intracellular transport of virus	3	524	16	16679	0.0191672	0.424129	5.96815	5.70522
GO:2000811	negative regulation of anoikis	3	524	16	16679	0.0191672	0.424129	5.96815	5.70522
GO:0071320	cellular response to cAMP	5	524	46	16679	0.0196017	0.424129	3.4598	5.67288
GO:0042391	regulation of membrane potential	7	524	82	16679	0.0196023	0.424129	2.71721	5.67283
GO:0030036	actin cytoskeleton organization	11	524	164	16679	0.0197822	0.424129	2.13495	5.65966
GO:0030168	platelet activation	13	524	211	16679	0.0218305	0.424129	1.9611	5.51751
GO:0019226	transmission of nerve impulse	3	524	17	16679	0.0220446	0.424129	5.61709	5.50343
GO:0030033	microvillus assembly	3	524	17	16679	0.0220446	0.424129	5.61709	5.50343
GO:0042593	glucose homeostasis	8	524	104	16679	0.0221557	0.424129	2.44847	5.49618
GO:0098655	cation transmembrane transport	8	524	104	16679	0.0221557	0.424129	2.44847	5.49618
GO:0008360	regulation of cell shape	9	524	125	16679	0.022672	0.424129	2.29177	5.46294
GO:0048146	positive regulation of fibroblast proliferation	5	524	48	16679	0.0227824	0.424129	3.31564	5.45594
GO:0035914	skeletal muscle cell differentiation	5	524	48	16679	0.0227824	0.424129	3.31564	5.45594
GO:0009396	folic acid-containing compound biosynthetic process	2	524	6	16679	0.0231005	0.424129	10.6101	5.43593
GO:0007182	common-partner SMAD protein phosphorylation	2	524	6	16679	0.0231005	0.424129	10.6101	5.43593
GO:0021797	forebrain anterior/posterior pattern specification	2	524	6	16679	0.0231005	0.424129	10.6101	5.43593
GO:0046512	sphingosine biosynthetic process	2	524	6	16679	0.0231005	0.424129	10.6101	5.43593
GO:0016075	rRNA catabolic process	2	524	6	16679	0.0231005	0.424129	10.6101	5.43593
GO:0010649	regulation of cell communication by electrical coupling	2	524	6	16679	0.0231005	0.424129	10.6101	5.43593
GO:0045656	negative regulation of monocyte differentiation	2	524	6	16679	0.0231005	0.424129	10.6101	5.43593
GO:0000042	protein targeting to Golgi	3	524	18	16679	0.0251437	0.424129	5.30503	5.31366
GO:0001508	action potential	3	524	18	16679	0.0251437	0.424129	5.30503	5.31366
GO:0050775	positive regulation of dendrite morphogenesis	3	524	18	16679	0.0251437	0.424129	5.30503	5.31366
GO:2000311	regulation of alpha-amino-3-hydroxy-5-methyl-4-isoxazole propionate selective glutamate receptor activity	3	524	18	16679	0.0251437	0.424129	5.30503	5.31366
GO:0050796	regulation of insulin secretion	7	524	87	16679	0.0255635	0.424129	2.56105	5.28977
GO:0006730	one-carbon metabolic process	4	524	33	16679	0.0258563	0.424129	3.8582	5.27334
GO:0030032	lamellipodium assembly	4	524	33	16679	0.0258563	0.424129	3.8582	5.27334
GO:0030512	negative regulation of transforming growth factor beta receptor signaling pathway	6	524	69	16679	0.0274662	0.424129	2.76784	5.1862
GO:0050885	neuromuscular process controlling balance	5	524	51	16679	0.0281475	0.424129	3.1206	5.15085
GO:0023014	signal transduction by phosphorylation	5	524	51	16679	0.0281475	0.424129	3.1206	5.15085
GO:0016485	protein processing	5	524	51	16679	0.0281475	0.424129	3.1206	5.15085
GO:0030073	insulin secretion	4	524	34	16679	0.0282154	0.424129	3.74472	5.14737
GO:0061024	membrane organization	10	524	152	16679	0.0283153	0.424129	2.09409	5.14227
GO:0010880	regulation of release of sequestered calcium ion into cytosol by sarcoplasmic reticulum	3	524	19	16679	0.028464	0.424129	5.02581	5.13472
GO:0007026	negative regulation of microtubule depolymerization	3	524	19	16679	0.028464	0.424129	5.02581	5.13472
GO:0006376	mRNA splice site selection	3	524	19	16679	0.028464	0.424129	5.02581	5.13472
GO:0051693	actin filament capping	3	524	19	16679	0.028464	0.424129	5.02581	5.13472
GO:2000463	positive regulation of excitatory postsynaptic membrane potential	3	524	19	16679	0.028464	0.424129	5.02581	5.13472
GO:0016055	Wnt signaling pathway	12	524	197	16679	0.0287024	0.424129	1.93889	5.12268
GO:0007196	adenylate cyclase-inhibiting G-protein coupled glutamate receptor signaling pathway	2	524	7	16679	0.0291039	0.424129	9.09433	5.10264
GO:0031340	positive regulation of vesicle fusion	2	524	7	16679	0.0291039	0.424129	9.09433	5.10264
GO:0035999	tetrahydrofolate interconversion	2	524	7	16679	0.0291039	0.424129	9.09433	5.10264
GO:0060087	relaxation of vascular smooth muscle	2	524	7	16679	0.0291039	0.424129	9.09433	5.10264
GO:0030323	respiratory tube development	2	524	7	16679	0.0291039	0.424129	9.09433	5.10264
GO:0070050	neuron cellular homeostasis	2	524	7	16679	0.0291039	0.424129	9.09433	5.10264
GO:0031639	plasminogen activation	2	524	7	16679	0.0291039	0.424129	9.09433	5.10264
GO:0045986	negative regulation of smooth muscle contraction	2	524	7	16679	0.0291039	0.424129	9.09433	5.10264
GO:0060325	face morphogenesis	4	524	35	16679	0.030698	0.424129	3.63773	5.02571
GO:0006303	double-strand break repair via nonhomologous end joining	3	524	20	16679	0.0320044	0.424129	4.77452	4.96559
GO:2001240	negative regulation of extrinsic apoptotic signaling pathway in absence of ligand	4	524	36	16679	0.0333051	0.424129	3.53668	4.90811
GO:0030148	sphingolipid biosynthetic process	4	524	36	16679	0.0333051	0.424129	3.53668	4.90811
GO:0043473	pigmentation	4	524	36	16679	0.0333051	0.424129	3.53668	4.90811
GO:0007417	central nervous system development	9	524	135	16679	0.0338264	0.424129	2.12201	4.88571
GO:0006874	cellular calcium ion homeostasis	7	524	93	16679	0.0342144	0.424129	2.39582	4.86925
GO:0042060	wound healing	7	524	93	16679	0.0342144	0.424129	2.39582	4.86925
GO:0008654	phospholipid biosynthetic process	5	524	54	16679	0.0342498	0.424129	2.94724	4.86776
GO:0030853	negative regulation of granulocyte differentiation	2	524	8	16679	0.035651	0.424129	7.95754	4.80991
GO:0007184	SMAD protein import into nucleus	2	524	8	16679	0.035651	0.424129	7.95754	4.80991
GO:0071499	cellular response to laminar fluid shear stress	2	524	8	16679	0.035651	0.424129	7.95754	4.80991
GO:0042987	amyloid precursor protein catabolic process	2	524	8	16679	0.035651	0.424129	7.95754	4.80991
GO:0040036	regulation of fibroblast growth factor receptor signaling pathway	2	524	8	16679	0.035651	0.424129	7.95754	4.80991
GO:0008090	retrograde axon cargo transport	2	524	8	16679	0.035651	0.424129	7.95754	4.80991
GO:0042753	positive regulation of circadian rhythm	2	524	8	16679	0.035651	0.424129	7.95754	4.80991
GO:0051168	nuclear export	2	524	8	16679	0.035651	0.424129	7.95754	4.80991
GO:0001825	blastocyst formation	2	524	8	16679	0.035651	0.424129	7.95754	4.80991
GO:0071361	cellular response to ethanol	2	524	8	16679	0.035651	0.424129	7.95754	4.80991
GO:0032816	positive regulation of natural killer cell activation	2	524	8	16679	0.035651	0.424129	7.95754	4.80991
GO:0090005	negative regulation of establishment of protein localization to plasma membrane	2	524	8	16679	0.035651	0.424129	7.95754	4.80991
GO:0010763	positive regulation of fibroblast migration	2	524	8	16679	0.035651	0.424129	7.95754	4.80991
GO:0042594	response to starvation	4	524	37	16679	0.0360371	0.424129	3.4411	4.79438
GO:0018107	peptidyl-threonine phosphorylation	4	524	37	16679	0.0360371	0.424129	3.4411	4.79438
GO:0017148	negative regulation of translation	5	524	55	16679	0.0364515	0.424129	2.89365	4.77788
GO:0001933	negative regulation of protein phosphorylation	5	524	56	16679	0.0387381	0.424129	2.84198	4.6901
GO:0035690	cellular response to drug	5	524	56	16679	0.0387381	0.424129	2.84198	4.6901
GO:0030318	melanocyte differentiation	3	524	22	16679	0.0397379	0.424129	4.34048	4.65334
GO:0032438	melanosome organization	3	524	22	16679	0.0397379	0.424129	4.34048	4.65334
GO:0007612	learning	5	524	57	16679	0.0411099	0.424129	2.79212	4.60437
GO:0017157	regulation of exocytosis	4	524	39	16679	0.0418769	0.424129	3.26463	4.5777
GO:0007155	cell adhesion	29	524	639	16679	0.0424234	0.424129	1.44456	4.559
GO:0048149	behavioral response to ethanol	2	524	9	16679	0.0427028	0.424129	7.07337	4.54953
GO:0022027	interkinetic nuclear migration	2	524	9	16679	0.0427028	0.424129	7.07337	4.54953
GO:0010955	negative regulation of protein processing	2	524	9	16679	0.0427028	0.424129	7.07337	4.54953
GO:0007216	G-protein coupled glutamate receptor signaling pathway	2	524	9	16679	0.0427028	0.424129	7.07337	4.54953
GO:0048280	vesicle fusion with Golgi apparatus	2	524	9	16679	0.0427028	0.424129	7.07337	4.54953
GO:0001952	regulation of cell-matrix adhesion	2	524	9	16679	0.0427028	0.424129	7.07337	4.54953
GO:0019934	cGMP-mediated signaling	2	524	9	16679	0.0427028	0.424129	7.07337	4.54953
GO:0060316	positive regulation of ryanodine-sensitive calcium-release channel activity	2	524	9	16679	0.0427028	0.424129	7.07337	4.54953
GO:0061003	positive regulation of dendritic spine morphogenesis	2	524	9	16679	0.0427028	0.424129	7.07337	4.54953
GO:0046653	tetrahydrofolate metabolic process	2	524	9	16679	0.0427028	0.424129	7.07337	4.54953
GO:0007435	salivary gland morphogenesis	2	524	9	16679	0.0427028	0.424129	7.07337	4.54953
GO:0070997	neuron death	2	524	9	16679	0.0427028	0.424129	7.07337	4.54953
GO:0071380	cellular response to prostaglandin E stimulus	2	524	9	16679	0.0427028	0.424129	7.07337	4.54953
GO:0032836	glomerular basement membrane development	2	524	9	16679	0.0427028	0.424129	7.07337	4.54953
GO:0046847	filopodium assembly	3	524	23	16679	0.0439259	0.424129	4.15176	4.50879
GO:0030511	positive regulation of transforming growth factor beta receptor signaling pathway	3	524	23	16679	0.0439259	0.424129	4.15176	4.50879
GO:0006635	fatty acid beta-oxidation	4	524	41	16679	0.048218	0.424129	3.10538	4.37428
GO:0019933	cAMP-mediated signaling	3	524	24	16679	0.0483238	0.424129	3.97877	4.37112
GO:0035235	ionotropic glutamate receptor signaling pathway	3	524	24	16679	0.0483238	0.424129	3.97877	4.37112
GO:0051491	positive regulation of filopodium assembly	3	524	24	16679	0.0483238	0.424129	3.97877	4.37112
GO:0006694	steroid biosynthetic process	5	524	60	16679	0.0487412	0.424129	2.65251	4.35871
GO:0016049	cell growth	5	524	60	16679	0.0487412	0.424129	2.65251	4.35871
GO:0008202	steroid metabolic process	8	524	123	16679	0.0489035	0.424129	2.07025	4.35392
GO:0043065	positive regulation of apoptotic process	16	524	313	16679	0.04907	0.424129	1.6271	4.34902
GO:0046415	urate metabolic process	2	524	10	16679	0.0502223	0.424129	6.36603	4.31553
GO:0006029	proteoglycan metabolic process	2	524	10	16679	0.0502223	0.424129	6.36603	4.31553
GO:0033598	mammary gland epithelial cell proliferation	2	524	10	16679	0.0502223	0.424129	6.36603	4.31553
GO:0048016	inositol phosphate-mediated signaling	2	524	10	16679	0.0502223	0.424129	6.36603	4.31553
GO:0031669	cellular response to nutrient levels	2	524	10	16679	0.0502223	0.424129	6.36603	4.31553
GO:0046325	negative regulation of glucose import	2	524	10	16679	0.0502223	0.424129	6.36603	4.31553
GO:0070830	tight junction assembly	4	524	42	16679	0.0515758	0.424129	3.03144	4.27716
GO:0045773	positive regulation of axon extension	3	524	25	16679	0.0529281	0.424129	3.81962	4.23982
GO:0014065	phosphatidylinositol 3-kinase signaling	3	524	25	16679	0.0529281	0.424129	3.81962	4.23982
GO:0022008	neurogenesis	4	524	43	16679	0.0550577	0.424129	2.96094	4.18291
GO:0048706	embryonic skeletal system development	4	524	43	16679	0.0550577	0.424129	2.96094	4.18291
GO:0018105	peptidyl-serine phosphorylation	6	524	83	16679	0.0556142	0.424129	2.30097	4.1684
GO:0030097	hemopoiesis	6	524	83	16679	0.0556142	0.424129	2.30097	4.1684
GO:0098656	anion transmembrane transport	3	524	26	16679	0.0577346	0.424129	3.67271	4.11442
GO:0010634	positive regulation of epithelial cell migration	3	524	26	16679	0.0577346	0.424129	3.67271	4.11442
GO:0019082	viral protein processing	2	524	11	16679	0.0581743	0.424129	5.7873	4.10347
GO:0043583	ear development	2	524	11	16679	0.0581743	0.424129	5.7873	4.10347
GO:0010613	positive regulation of cardiac muscle hypertrophy	2	524	11	16679	0.0581743	0.424129	5.7873	4.10347
GO:0006911	phagocytosis, engulfment	2	524	11	16679	0.0581743	0.424129	5.7873	4.10347
GO:0016540	protein autoprocessing	2	524	11	16679	0.0581743	0.424129	5.7873	4.10347
GO:0006768	biotin metabolic process	2	524	11	16679	0.0581743	0.424129	5.7873	4.10347
GO:0048935	peripheral nervous system neuron development	2	524	11	16679	0.0581743	0.424129	5.7873	4.10347
GO:0009950	dorsal/ventral axis specification	2	524	11	16679	0.0581743	0.424129	5.7873	4.10347
GO:0031110	regulation of microtubule polymerization or depolymerization	2	524	11	16679	0.0581743	0.424129	5.7873	4.10347
GO:0071230	cellular response to amino acid stimulus	4	524	44	16679	0.058663	0.424129	2.89365	4.09141
GO:0097115	neurexin clustering	1	524	1	16679	0.0600994	0.424129	31.8302	4.05651
GO:0070350	regulation of white fat cell proliferation	1	524	1	16679	0.0600994	0.424129	31.8302	4.05651
GO:1902997	negative regulation of neurofibrillary tangle assembly	1	524	1	16679	0.0600994	0.424129	31.8302	4.05651
GO:0021822	negative regulation of cell motility involved in cerebral cortex radial glia guided migration	1	524	1	16679	0.0600994	0.424129	31.8302	4.05651
GO:1901350	cell-cell signaling involved in cell-cell junction organization	1	524	1	16679	0.0600994	0.424129	31.8302	4.05651
GO:0032594	protein transport within lipid bilayer	1	524	1	16679	0.0600994	0.424129	31.8302	4.05651
GO:0051589	negative regulation of neurotransmitter transport	1	524	1	16679	0.0600994	0.424129	31.8302	4.05651
GO:1901725	regulation of histone deacetylase activity	1	524	1	16679	0.0600994	0.424129	31.8302	4.05651
GO:0071839	apoptotic process in bone marrow	1	524	1	16679	0.0600994	0.424129	31.8302	4.05651
GO:1902960	negative regulation of aspartic-type endopeptidase activity involved in amyloid precursor protein catabolic process	1	524	1	16679	0.0600994	0.424129	31.8302	4.05651
GO:2001031	positive regulation of cellular glucuronidation	1	524	1	16679	0.0600994	0.424129	31.8302	4.05651
GO:1902955	positive regulation of early endosome to recycling endosome transport	1	524	1	16679	0.0600994	0.424129	31.8302	4.05651
GO:1902948	negative regulation of tau-protein kinase activity	1	524	1	16679	0.0600994	0.424129	31.8302	4.05651
GO:0070346	positive regulation of fat cell proliferation	1	524	1	16679	0.0600994	0.424129	31.8302	4.05651
GO:0051148	negative regulation of muscle cell differentiation	1	524	1	16679	0.0600994	0.424129	31.8302	4.05651
GO:1900242	regulation of synaptic vesicle endocytosis	1	524	1	16679	0.0600994	0.424129	31.8302	4.05651
GO:0036270	response to diuretic	1	524	1	16679	0.0600994	0.424129	31.8302	4.05651
GO:0060823	canonical Wnt signaling pathway involved in neural plate anterior/posterior pattern formation	1	524	1	16679	0.0600994	0.424129	31.8302	4.05651
GO:0007072	positive regulation of transcription on exit from mitosis	1	524	1	16679	0.0600994	0.424129	31.8302	4.05651
GO:0098746	fast, calcium ion-dependent exocytosis of neurotransmitter	1	524	1	16679	0.0600994	0.424129	31.8302	4.05651
GO:0048789	cytoskeletal matrix organization at active zone	1	524	1	16679	0.0600994	0.424129	31.8302	4.05651
GO:0048034	heme O biosynthetic process	1	524	1	16679	0.0600994	0.424129	31.8302	4.05651
GO:0042637	catagen	1	524	1	16679	0.0600994	0.424129	31.8302	4.05651
GO:0021905	forebrain-midbrain boundary formation	1	524	1	16679	0.0600994	0.424129	31.8302	4.05651
GO:0021918	regulation of transcription from RNA polymerase II promoter involved in somatic motor neuron fate commitment	1	524	1	16679	0.0600994	0.424129	31.8302	4.05651
GO:0098700	neurotransmitter loading into synaptic vesicle	1	524	1	16679	0.0600994	0.424129	31.8302	4.05651
GO:0009229	thiamine diphosphate biosynthetic process	1	524	1	16679	0.0600994	0.424129	31.8302	4.05651
GO:0032514	positive regulation of protein phosphatase type 2B activity	1	524	1	16679	0.0600994	0.424129	31.8302	4.05651
GO:0043697	cell dedifferentiation	1	524	1	16679	0.0600994	0.424129	31.8302	4.05651
GO:1901879	regulation of protein depolymerization	1	524	1	16679	0.0600994	0.424129	31.8302	4.05651
GO:0002001	renin secretion into blood stream	1	524	1	16679	0.0600994	0.424129	31.8302	4.05651
GO:0097338	response to clozapine	1	524	1	16679	0.0600994	0.424129	31.8302	4.05651
GO:0090210	regulation of establishment of blood-brain barrier	1	524	1	16679	0.0600994	0.424129	31.8302	4.05651
GO:0072600	establishment of protein localization to Golgi	1	524	1	16679	0.0600994	0.424129	31.8302	4.05651
GO:0021881	Wnt-activated signaling pathway involved in forebrain neuron fate commitment	1	524	1	16679	0.0600994	0.424129	31.8302	4.05651
GO:0002044	blood vessel endothelial cell migration involved in intussusceptive angiogenesis	1	524	1	16679	0.0600994	0.424129	31.8302	4.05651
GO:0090298	negative regulation of mitochondrial DNA replication	1	524	1	16679	0.0600994	0.424129	31.8302	4.05651
GO:2000230	negative regulation of pancreatic stellate cell proliferation	1	524	1	16679	0.0600994	0.424129	31.8302	4.05651
GO:1903265	positive regulation of tumor necrosis factor-mediated signaling pathway	1	524	1	16679	0.0600994	0.424129	31.8302	4.05651
GO:0008057	eye pigment granule organization	1	524	1	16679	0.0600994	0.424129	31.8302	4.05651
GO:0034959	endothelin maturation	1	524	1	16679	0.0600994	0.424129	31.8302	4.05651
GO:0006617	SRP-dependent cotranslational protein targeting to membrane, signal sequence recognition	1	524	1	16679	0.0600994	0.424129	31.8302	4.05651
GO:0006616	SRP-dependent cotranslational protein targeting to membrane, translocation	1	524	1	16679	0.0600994	0.424129	31.8302	4.05651
GO:0042748	circadian sleep/wake cycle, non-REM sleep	1	524	1	16679	0.0600994	0.424129	31.8302	4.05651
GO:0046293	formaldehyde biosynthetic process	1	524	1	16679	0.0600994	0.424129	31.8302	4.05651
GO:1902771	positive regulation of choline O-acetyltransferase activity	1	524	1	16679	0.0600994	0.424129	31.8302	4.05651
GO:0033490	cholesterol biosynthetic process via lathosterol	1	524	1	16679	0.0600994	0.424129	31.8302	4.05651
GO:0033860	regulation of NAD(P)H oxidase activity	1	524	1	16679	0.0600994	0.424129	31.8302	4.05651
GO:1901558	response to metformin	1	524	1	16679	0.0600994	0.424129	31.8302	4.05651
GO:1902745	positive regulation of lamellipodium organization	1	524	1	16679	0.0600994	0.424129	31.8302	4.05651
GO:1903305	regulation of regulated secretory pathway	1	524	1	16679	0.0600994	0.424129	31.8302	4.05651
GO:2000707	positive regulation of dense core granule biogenesis	1	524	1	16679	0.0600994	0.424129	31.8302	4.05651
GO:1900062	regulation of replicative cell aging	1	524	1	16679	0.0600994	0.424129	31.8302	4.05651
GO:0032353	negative regulation of hormone biosynthetic process	1	524	1	16679	0.0600994	0.424129	31.8302	4.05651
GO:0001743	optic placode formation	1	524	1	16679	0.0600994	0.424129	31.8302	4.05651
GO:2001200	positive regulation of dendritic cell differentiation	1	524	1	16679	0.0600994	0.424129	31.8302	4.05651
GO:2000724	positive regulation of cardiac vascular smooth muscle cell differentiation	1	524	1	16679	0.0600994	0.424129	31.8302	4.05651
GO:0021590	cerebellum maturation	1	524	1	16679	0.0600994	0.424129	31.8302	4.05651
GO:0021593	rhombomere morphogenesis	1	524	1	16679	0.0600994	0.424129	31.8302	4.05651
GO:0060694	regulation of cholesterol transporter activity	1	524	1	16679	0.0600994	0.424129	31.8302	4.05651
GO:0002335	mature B cell differentiation	1	524	1	16679	0.0600994	0.424129	31.8302	4.05651
GO:1901992	positive regulation of mitotic cell cycle phase transition	1	524	1	16679	0.0600994	0.424129	31.8302	4.05651
GO:0071602	phytosphingosine biosynthetic process	1	524	1	16679	0.0600994	0.424129	31.8302	4.05651
GO:0035733	hepatic stellate cell activation	1	524	1	16679	0.0600994	0.424129	31.8302	4.05651
GO:1903382	negative regulation of endoplasmic reticulum stress-induced neuron intrinsic apoptotic signaling pathway	1	524	1	16679	0.0600994	0.424129	31.8302	4.05651
GO:0031279	regulation of cyclase activity	1	524	1	16679	0.0600994	0.424129	31.8302	4.05651
GO:1900407	regulation of cellular response to oxidative stress	1	524	1	16679	0.0600994	0.424129	31.8302	4.05651
GO:2000302	positive regulation of synaptic vesicle exocytosis	1	524	1	16679	0.0600994	0.424129	31.8302	4.05651
GO:0043060	meiotic metaphase I plate congression	1	524	1	16679	0.0600994	0.424129	31.8302	4.05651
GO:0010636	positive regulation of mitochondrial fusion	1	524	1	16679	0.0600994	0.424129	31.8302	4.05651
GO:0010635	regulation of mitochondrial fusion	1	524	1	16679	0.0600994	0.424129	31.8302	4.05651
GO:0070237	positive regulation of activation-induced cell death of T cells	1	524	1	16679	0.0600994	0.424129	31.8302	4.05651
GO:0002663	positive regulation of B cell tolerance induction	1	524	1	16679	0.0600994	0.424129	31.8302	4.05651
GO:0000415	negative regulation of histone H3-K36 methylation	1	524	1	16679	0.0600994	0.424129	31.8302	4.05651
GO:0042883	cysteine transport	1	524	1	16679	0.0600994	0.424129	31.8302	4.05651
GO:0010814	substance P catabolic process	1	524	1	16679	0.0600994	0.424129	31.8302	4.05651
GO:0010816	calcitonin catabolic process	1	524	1	16679	0.0600994	0.424129	31.8302	4.05651
GO:0002651	positive regulation of tolerance induction to self antigen	1	524	1	16679	0.0600994	0.424129	31.8302	4.05651
GO:0005983	starch catabolic process	1	524	1	16679	0.0600994	0.424129	31.8302	4.05651
GO:0090096	positive regulation of metanephric cap mesenchymal cell proliferation	1	524	1	16679	0.0600994	0.424129	31.8302	4.05651
GO:0021679	cerebellar molecular layer development	1	524	1	16679	0.0600994	0.424129	31.8302	4.05651
GO:0071336	regulation of hair follicle cell proliferation	1	524	1	16679	0.0600994	0.424129	31.8302	4.05651
GO:1903712	cysteine transmembrane transport	1	524	1	16679	0.0600994	0.424129	31.8302	4.05651
GO:1900169	regulation of glucocorticoid mediated signaling pathway	1	524	1	16679	0.0600994	0.424129	31.8302	4.05651
GO:0003322	pancreatic A cell development	1	524	1	16679	0.0600994	0.424129	31.8302	4.05651
GO:0043954	cellular component maintenance	1	524	1	16679	0.0600994	0.424129	31.8302	4.05651
GO:0045713	low-density lipoprotein particle receptor biosynthetic process	1	524	1	16679	0.0600994	0.424129	31.8302	4.05651
GO:0051638	barbed-end actin filament uncapping	1	524	1	16679	0.0600994	0.424129	31.8302	4.05651
GO:1900139	negative regulation of arachidonic acid secretion	1	524	1	16679	0.0600994	0.424129	31.8302	4.05651
GO:0051257	meiotic spindle midzone assembly	1	524	1	16679	0.0600994	0.424129	31.8302	4.05651
GO:0051248	negative regulation of protein metabolic process	1	524	1	16679	0.0600994	0.424129	31.8302	4.05651
GO:0050680	negative regulation of epithelial cell proliferation	5	524	64	16679	0.0601259	0.424129	2.48673	4.05587
GO:0030334	regulation of cell migration	5	524	64	16679	0.0601259	0.424129	2.48673	4.05587
GO:0030522	intracellular receptor signaling pathway	4	524	45	16679	0.0623906	0.424129	2.82935	4.00253
GO:0032147	activation of protein kinase activity	3	524	27	16679	0.062739	0.424129	3.53668	3.99449
GO:0070059	intrinsic apoptotic signaling pathway in response to endoplasmic reticulum stress	3	524	27	16679	0.062739	0.424129	3.53668	3.99449
GO:0006814	sodium ion transport	8	524	131	16679	0.0646114	0.424129	1.94383	3.95207
GO:0007179	transforming growth factor beta receptor signaling pathway	8	524	131	16679	0.0646114	0.424129	1.94383	3.95207
GO:0007416	synapse assembly	4	524	46	16679	0.0662397	0.424129	2.76784	3.91616
GO:0043154	negative regulation of cysteine-type endopeptidase activity involved in apoptotic process	5	524	66	16679	0.0663359	0.424129	2.41138	3.91407
GO:0000712	resolution of meiotic recombination intermediates	2	524	12	16679	0.0665253	0.424129	5.30503	3.90995
GO:0014912	negative regulation of smooth muscle cell migration	2	524	12	16679	0.0665253	0.424129	5.30503	3.90995
GO:0048193	Golgi vesicle transport	2	524	12	16679	0.0665253	0.424129	5.30503	3.90995
GO:0006590	thyroid hormone generation	2	524	12	16679	0.0665253	0.424129	5.30503	3.90995
GO:0055119	relaxation of cardiac muscle	2	524	12	16679	0.0665253	0.424129	5.30503	3.90995
GO:0030278	regulation of ossification	2	524	12	16679	0.0665253	0.424129	5.30503	3.90995
GO:0010738	regulation of protein kinase A signaling	2	524	12	16679	0.0665253	0.424129	5.30503	3.90995
GO:0006622	protein targeting to lysosome	2	524	12	16679	0.0665253	0.424129	5.30503	3.90995
GO:0003094	glomerular filtration	2	524	12	16679	0.0665253	0.424129	5.30503	3.90995
GO:0035435	phosphate ion transmembrane transport	2	524	12	16679	0.0665253	0.424129	5.30503	3.90995
GO:0035418	protein localization to synapse	2	524	12	16679	0.0665253	0.424129	5.30503	3.90995
GO:0032886	regulation of microtubule-based process	2	524	12	16679	0.0665253	0.424129	5.30503	3.90995
GO:0021670	lateral ventricle development	2	524	12	16679	0.0665253	0.424129	5.30503	3.90995
GO:0007507	heart development	11	524	203	16679	0.0667144	0.424129	1.72479	3.90586
GO:0007163	establishment or maintenance of cell polarity	3	524	28	16679	0.0679365	0.424129	3.41037	3.87967
GO:0051017	actin filament bundle assembly	3	524	28	16679	0.0679365	0.424129	3.41037	3.87967
GO:0009791	post-embryonic development	6	524	88	16679	0.0687368	0.424129	2.17024	3.86277
GO:0006665	sphingolipid metabolic process	6	524	88	16679	0.0687368	0.424129	2.17024	3.86277
GO:0048662	negative regulation of smooth muscle cell proliferation	3	524	29	16679	0.0733223	0.424129	3.29277	3.7696
GO:0000381	regulation of alternative mRNA splicing, via spliceosome	3	524	29	16679	0.0733223	0.424129	3.29277	3.7696
GO:0046627	negative regulation of insulin receptor signaling pathway	3	524	29	16679	0.0733223	0.424129	3.29277	3.7696
GO:0016126	sterol biosynthetic process	3	524	29	16679	0.0733223	0.424129	3.29277	3.7696
GO:2000379	positive regulation of reactive oxygen species metabolic process	3	524	29	16679	0.0733223	0.424129	3.29277	3.7696
GO:0030534	adult behavior	3	524	29	16679	0.0733223	0.424129	3.29277	3.7696
GO:0030818	negative regulation of cAMP biosynthetic process	2	524	13	16679	0.0752434	0.424129	4.89695	3.73229
GO:0000380	alternative mRNA splicing, via spliceosome	2	524	13	16679	0.0752434	0.424129	4.89695	3.73229
GO:0048268	clathrin coat assembly	2	524	13	16679	0.0752434	0.424129	4.89695	3.73229
GO:0007212	dopamine receptor signaling pathway	2	524	13	16679	0.0752434	0.424129	4.89695	3.73229
GO:2000145	regulation of cell motility	2	524	13	16679	0.0752434	0.424129	4.89695	3.73229
GO:0032469	endoplasmic reticulum calcium ion homeostasis	2	524	13	16679	0.0752434	0.424129	4.89695	3.73229
GO:0060389	pathway-restricted SMAD protein phosphorylation	2	524	13	16679	0.0752434	0.424129	4.89695	3.73229
GO:0032743	positive regulation of interleukin-2 production	2	524	13	16679	0.0752434	0.424129	4.89695	3.73229
GO:0010633	negative regulation of epithelial cell migration	2	524	13	16679	0.0752434	0.424129	4.89695	3.73229
GO:0050877	neurological system process	2	524	13	16679	0.0752434	0.424129	4.89695	3.73229
GO:0021680	cerebellar Purkinje cell layer development	2	524	13	16679	0.0752434	0.424129	4.89695	3.73229
GO:0032230	positive regulation of synaptic transmission, GABAergic	2	524	13	16679	0.0752434	0.424129	4.89695	3.73229
GO:0045995	regulation of embryonic development	2	524	13	16679	0.0752434	0.424129	4.89695	3.73229
GO:0007169	transmembrane receptor protein tyrosine kinase signaling pathway	7	524	114	16679	0.0787113	0.424129	1.95448	3.66729
GO:0031122	cytoplasmic microtubule organization	3	524	30	16679	0.0788911	0.424129	3.18302	3.66399
GO:0006886	intracellular protein transport	14	524	288	16679	0.0838229	0.424129	1.5473	3.57651
GO:0060065	uterus development	2	524	14	16679	0.0842984	0.424129	4.54716	3.56835
GO:0000266	mitochondrial fission	2	524	14	16679	0.0842984	0.424129	4.54716	3.56835
GO:0030239	myofibril assembly	2	524	14	16679	0.0842984	0.424129	4.54716	3.56835
GO:0006646	phosphatidylethanolamine biosynthetic process	2	524	14	16679	0.0842984	0.424129	4.54716	3.56835
GO:0051290	protein heterotetramerization	2	524	14	16679	0.0842984	0.424129	4.54716	3.56835
GO:0019395	fatty acid oxidation	2	524	14	16679	0.0842984	0.424129	4.54716	3.56835
GO:1902230	negative regulation of intrinsic apoptotic signaling pathway in response to DNA damage	2	524	14	16679	0.0842984	0.424129	4.54716	3.56835
GO:0006654	phosphatidic acid biosynthetic process	3	524	31	16679	0.0846377	0.424129	3.08034	3.56256
GO:0042493	response to drug	15	524	315	16679	0.085904	0.424129	1.51572	3.54113
GO:0007160	cell-matrix adhesion	6	524	94	16679	0.0866395	0.424129	2.03171	3.52883
GO:0001666	response to hypoxia	9	524	165	16679	0.0880165	0.424129	1.73619	3.50608
GO:0045761	regulation of adenylate cyclase activity	1	524	2	16679	0.0887782	0.424129	15.9151	3.49365
GO:1902530	positive regulation of protein linear polyubiquitination	1	524	2	16679	0.0887782	0.424129	15.9151	3.49365
GO:0030832	regulation of actin filament length	1	524	2	16679	0.0887782	0.424129	15.9151	3.49365
GO:0070375	ERK5 cascade	1	524	2	16679	0.0887782	0.424129	15.9151	3.49365
GO:0031345	negative regulation of cell projection organization	1	524	2	16679	0.0887782	0.424129	15.9151	3.49365
GO:2000074	regulation of type B pancreatic cell development	1	524	2	16679	0.0887782	0.424129	15.9151	3.49365
GO:0046898	response to cycloheximide	1	524	2	16679	0.0887782	0.424129	15.9151	3.49365
GO:0035553	oxidative single-stranded RNA demethylation	1	524	2	16679	0.0887782	0.424129	15.9151	3.49365
GO:0035552	oxidative single-stranded DNA demethylation	1	524	2	16679	0.0887782	0.424129	15.9151	3.49365
GO:0019050	suppression by virus of host apoptotic process	1	524	2	16679	0.0887782	0.424129	15.9151	3.49365
GO:0006837	serotonin transport	1	524	2	16679	0.0887782	0.424129	15.9151	3.49365
GO:0071451	cellular response to superoxide	1	524	2	16679	0.0887782	0.424129	15.9151	3.49365
GO:0010899	regulation of phosphatidylcholine catabolic process	1	524	2	16679	0.0887782	0.424129	15.9151	3.49365
GO:0002121	inter-male aggressive behavior	1	524	2	16679	0.0887782	0.424129	15.9151	3.49365
GO:0060433	bronchus development	1	524	2	16679	0.0887782	0.424129	15.9151	3.49365
GO:0060434	bronchus morphogenesis	1	524	2	16679	0.0887782	0.424129	15.9151	3.49365
GO:0006399	tRNA metabolic process	1	524	2	16679	0.0887782	0.424129	15.9151	3.49365
GO:0048211	Golgi vesicle docking	1	524	2	16679	0.0887782	0.424129	15.9151	3.49365
GO:2001015	negative regulation of skeletal muscle cell differentiation	1	524	2	16679	0.0887782	0.424129	15.9151	3.49365
GO:0071000	response to magnetism	1	524	2	16679	0.0887782	0.424129	15.9151	3.49365
GO:0060073	micturition	1	524	2	16679	0.0887782	0.424129	15.9151	3.49365
GO:1902963	negative regulation of metalloendopeptidase activity involved in amyloid precursor protein catabolic process	1	524	2	16679	0.0887782	0.424129	15.9151	3.49365
GO:1902966	positive regulation of protein localization to early endosome	1	524	2	16679	0.0887782	0.424129	15.9151	3.49365
GO:0007206	phospholipase C-activating G-protein coupled glutamate receptor signaling pathway	1	524	2	16679	0.0887782	0.424129	15.9151	3.49365
GO:0021778	oligodendrocyte cell fate specification	1	524	2	16679	0.0887782	0.424129	15.9151	3.49365
GO:2001032	regulation of double-strand break repair via nonhomologous end joining	1	524	2	16679	0.0887782	0.424129	15.9151	3.49365
GO:0021761	limbic system development	1	524	2	16679	0.0887782	0.424129	15.9151	3.49365
GO:1900244	positive regulation of synaptic vesicle endocytosis	1	524	2	16679	0.0887782	0.424129	15.9151	3.49365
GO:0044346	fibroblast apoptotic process	1	524	2	16679	0.0887782	0.424129	15.9151	3.49365
GO:1903169	regulation of calcium ion transmembrane transport	1	524	2	16679	0.0887782	0.424129	15.9151	3.49365
GO:0014846	esophagus smooth muscle contraction	1	524	2	16679	0.0887782	0.424129	15.9151	3.49365
GO:0046511	sphinganine biosynthetic process	1	524	2	16679	0.0887782	0.424129	15.9151	3.49365
GO:0048753	pigment granule organization	1	524	2	16679	0.0887782	0.424129	15.9151	3.49365
GO:0035669	TRAM-dependent toll-like receptor 4 signaling pathway	1	524	2	16679	0.0887782	0.424129	15.9151	3.49365
GO:0010611	regulation of cardiac muscle hypertrophy	1	524	2	16679	0.0887782	0.424129	15.9151	3.49365
GO:0009756	carbohydrate mediated signaling	1	524	2	16679	0.0887782	0.424129	15.9151	3.49365
GO:0017004	cytochrome complex assembly	1	524	2	16679	0.0887782	0.424129	15.9151	3.49365
GO:0008627	intrinsic apoptotic signaling pathway in response to osmotic stress	1	524	2	16679	0.0887782	0.424129	15.9151	3.49365
GO:0032510	endosome to lysosome transport via multivesicular body sorting pathway	1	524	2	16679	0.0887782	0.424129	15.9151	3.49365
GO:0007060	male meiosis chromosome segregation	1	524	2	16679	0.0887782	0.424129	15.9151	3.49365
GO:0071109	superior temporal gyrus development	1	524	2	16679	0.0887782	0.424129	15.9151	3.49365
GO:0060341	regulation of cellular localization	1	524	2	16679	0.0887782	0.424129	15.9151	3.49365
GO:1901898	negative regulation of relaxation of cardiac muscle	1	524	2	16679	0.0887782	0.424129	15.9151	3.49365
GO:1902170	cellular response to reactive nitrogen species	1	524	2	16679	0.0887782	0.424129	15.9151	3.49365
GO:0070094	positive regulation of glucagon secretion	1	524	2	16679	0.0887782	0.424129	15.9151	3.49365
GO:0042137	sequestering of neurotransmitter	1	524	2	16679	0.0887782	0.424129	15.9151	3.49365
GO:0048320	axial mesoderm formation	1	524	2	16679	0.0887782	0.424129	15.9151	3.49365
GO:0000105	histidine biosynthetic process	1	524	2	16679	0.0887782	0.424129	15.9151	3.49365
GO:0045950	negative regulation of mitotic recombination	1	524	2	16679	0.0887782	0.424129	15.9151	3.49365
GO:0006649	phospholipid transfer to membrane	1	524	2	16679	0.0887782	0.424129	15.9151	3.49365
GO:0031585	regulation of inositol 1,4,5-trisphosphate-sensitive calcium-release channel activity	1	524	2	16679	0.0887782	0.424129	15.9151	3.49365
GO:0046605	regulation of centrosome cycle	1	524	2	16679	0.0887782	0.424129	15.9151	3.49365
GO:0010710	regulation of collagen catabolic process	1	524	2	16679	0.0887782	0.424129	15.9151	3.49365
GO:0034184	positive regulation of maintenance of mitotic sister chromatid cohesion	1	524	2	16679	0.0887782	0.424129	15.9151	3.49365
GO:0070171	negative regulation of tooth mineralization	1	524	2	16679	0.0887782	0.424129	15.9151	3.49365
GO:0048875	chemical homeostasis within a tissue	1	524	2	16679	0.0887782	0.424129	15.9151	3.49365
GO:1900452	regulation of long term synaptic depression	1	524	2	16679	0.0887782	0.424129	15.9151	3.49365
GO:1903281	positive regulation of calcium:sodium antiporter activity	1	524	2	16679	0.0887782	0.424129	15.9151	3.49365
GO:2000254	regulation of male germ cell proliferation	1	524	2	16679	0.0887782	0.424129	15.9151	3.49365
GO:0043314	negative regulation of neutrophil degranulation	1	524	2	16679	0.0887782	0.424129	15.9151	3.49365
GO:0042704	uterine wall breakdown	1	524	2	16679	0.0887782	0.424129	15.9151	3.49365
GO:0032401	establishment of melanosome localization	1	524	2	16679	0.0887782	0.424129	15.9151	3.49365
GO:0061051	positive regulation of cell growth involved in cardiac muscle cell development	1	524	2	16679	0.0887782	0.424129	15.9151	3.49365
GO:0065001	specification of axis polarity	1	524	2	16679	0.0887782	0.424129	15.9151	3.49365
GO:0014056	regulation of acetylcholine secretion, neurotransmission	1	524	2	16679	0.0887782	0.424129	15.9151	3.49365
GO:0042264	peptidyl-aspartic acid hydroxylation	1	524	2	16679	0.0887782	0.424129	15.9151	3.49365
GO:0071242	cellular response to ammonium ion	1	524	2	16679	0.0887782	0.424129	15.9151	3.49365
GO:0002380	immunoglobulin secretion involved in immune response	1	524	2	16679	0.0887782	0.424129	15.9151	3.49365
GO:0021592	fourth ventricle development	1	524	2	16679	0.0887782	0.424129	15.9151	3.49365
GO:0032368	regulation of lipid transport	1	524	2	16679	0.0887782	0.424129	15.9151	3.49365
GO:0002337	B-1a B cell differentiation	1	524	2	16679	0.0887782	0.424129	15.9151	3.49365
GO:0042245	RNA repair	1	524	2	16679	0.0887782	0.424129	15.9151	3.49365
GO:0070561	vitamin D receptor signaling pathway	1	524	2	16679	0.0887782	0.424129	15.9151	3.49365
GO:1903385	regulation of homophilic cell adhesion	1	524	2	16679	0.0887782	0.424129	15.9151	3.49365
GO:1900020	positive regulation of protein kinase C activity	1	524	2	16679	0.0887782	0.424129	15.9151	3.49365
GO:0015942	formate metabolic process	1	524	2	16679	0.0887782	0.424129	15.9151	3.49365
GO:0003430	growth plate cartilage chondrocyte growth	1	524	2	16679	0.0887782	0.424129	15.9151	3.49365
GO:2000779	regulation of double-strand break repair	1	524	2	16679	0.0887782	0.424129	15.9151	3.49365
GO:2000342	negative regulation of chemokine (C-X-C motif) ligand 2 production	1	524	2	16679	0.0887782	0.424129	15.9151	3.49365
GO:0045684	positive regulation of epidermis development	1	524	2	16679	0.0887782	0.424129	15.9151	3.49365
GO:0035408	histone H3-T6 phosphorylation	1	524	2	16679	0.0887782	0.424129	15.9151	3.49365
GO:0045634	regulation of melanocyte differentiation	1	524	2	16679	0.0887782	0.424129	15.9151	3.49365
GO:0071306	cellular response to vitamin E	1	524	2	16679	0.0887782	0.424129	15.9151	3.49365
GO:0015684	ferrous iron transport	1	524	2	16679	0.0887782	0.424129	15.9151	3.49365
GO:0002204	somatic recombination of immunoglobulin genes involved in immune response	1	524	2	16679	0.0887782	0.424129	15.9151	3.49365
GO:0033364	mast cell secretory granule organization	1	524	2	16679	0.0887782	0.424129	15.9151	3.49365
GO:0006784	heme a biosynthetic process	1	524	2	16679	0.0887782	0.424129	15.9151	3.49365
GO:0021740	principal sensory nucleus of trigeminal nerve development	1	524	2	16679	0.0887782	0.424129	15.9151	3.49365
GO:0043482	cellular pigment accumulation	1	524	2	16679	0.0887782	0.424129	15.9151	3.49365
GO:0090091	positive regulation of extracellular matrix disassembly	1	524	2	16679	0.0887782	0.424129	15.9151	3.49365
GO:0021750	vestibular nucleus development	1	524	2	16679	0.0887782	0.424129	15.9151	3.49365
GO:2000813	negative regulation of barbed-end actin filament capping	1	524	2	16679	0.0887782	0.424129	15.9151	3.49365
GO:1903427	negative regulation of reactive oxygen species biosynthetic process	1	524	2	16679	0.0887782	0.424129	15.9151	3.49365
GO:0002296	T-helper 1 cell lineage commitment	1	524	2	16679	0.0887782	0.424129	15.9151	3.49365
GO:0098901	regulation of cardiac muscle cell action potential	1	524	2	16679	0.0887782	0.424129	15.9151	3.49365
GO:0042351	'de novo' GDP-L-fucose biosynthetic process	1	524	2	16679	0.0887782	0.424129	15.9151	3.49365
GO:0035051	cardiocyte differentiation	1	524	2	16679	0.0887782	0.424129	15.9151	3.49365
GO:0032268	regulation of cellular protein metabolic process	1	524	2	16679	0.0887782	0.424129	15.9151	3.49365
GO:0038063	collagen-activated tyrosine kinase receptor signaling pathway	1	524	2	16679	0.0887782	0.424129	15.9151	3.49365
GO:2000872	positive regulation of progesterone secretion	1	524	2	16679	0.0887782	0.424129	15.9151	3.49365
GO:0071709	membrane assembly	1	524	2	16679	0.0887782	0.424129	15.9151	3.49365
GO:0051648	vesicle localization	1	524	2	16679	0.0887782	0.424129	15.9151	3.49365
GO:0086003	cardiac muscle cell contraction	1	524	2	16679	0.0887782	0.424129	15.9151	3.49365
GO:0030029	actin filament-based process	1	524	2	16679	0.0887782	0.424129	15.9151	3.49365
GO:0003365	establishment of cell polarity involved in ameboidal cell migration	1	524	2	16679	0.0887782	0.424129	15.9151	3.49365
GO:0038018	Wnt receptor catabolic process	1	524	2	16679	0.0887782	0.424129	15.9151	3.49365
GO:2001170	negative regulation of ATP biosynthetic process	1	524	2	16679	0.0887782	0.424129	15.9151	3.49365
GO:0046777	protein autophosphorylation	9	524	166	16679	0.0903959	0.424129	1.72573	3.4676
GO:0006890	retrograde vesicle-mediated transport, Golgi to ER	3	524	32	16679	0.0905564	0.424129	2.98408	3.46504
GO:0007094	mitotic spindle assembly checkpoint	3	524	32	16679	0.0905564	0.424129	2.98408	3.46504
GO:0048008	platelet-derived growth factor receptor signaling pathway	3	524	32	16679	0.0905564	0.424129	2.98408	3.46504
GO:0034644	cellular response to UV	3	524	32	16679	0.0905564	0.424129	2.98408	3.46504
GO:0050714	positive regulation of protein secretion	3	524	32	16679	0.0905564	0.424129	2.98408	3.46504
GO:0043085	positive regulation of catalytic activity	5	524	73	16679	0.0907397	0.424129	2.18015	3.46212
GO:0030178	negative regulation of Wnt signaling pathway	4	524	52	16679	0.0918049	0.424129	2.44847	3.44529
GO:0051044	positive regulation of membrane protein ectodomain proteolysis	2	524	15	16679	0.0936614	0.424129	4.24402	3.4164
GO:0036092	phosphatidylinositol-3-phosphate biosynthetic process	2	524	15	16679	0.0936614	0.424129	4.24402	3.4164
GO:0033189	response to vitamin A	2	524	15	16679	0.0936614	0.424129	4.24402	3.4164
GO:0002089	lens morphogenesis in camera-type eye	2	524	15	16679	0.0936614	0.424129	4.24402	3.4164
GO:0030214	hyaluronan catabolic process	2	524	15	16679	0.0936614	0.424129	4.24402	3.4164
GO:0005513	detection of calcium ion	2	524	15	16679	0.0936614	0.424129	4.24402	3.4164
GO:0051439	regulation of ubiquitin-protein ligase activity involved in mitotic cell cycle	5	524	74	16679	0.0945567	0.424129	2.15069	3.40268
GO:0050900	leukocyte migration	7	524	120	16679	0.0956527	0.424129	1.85676	3.38605
GO:0021987	cerebral cortex development	4	524	53	16679	0.096462	0.424129	2.40228	3.3739
GO:0051726	regulation of cell cycle	8	524	145	16679	0.0988214	0.424129	1.75615	3.33903
GO:0045665	negative regulation of neuron differentiation	4	524	54	16679	0.101227	0.424129	2.35779	3.30433
GO:0010971	positive regulation of G2/M transition of mitotic cell cycle	2	524	16	16679	0.103305	0.424129	3.97877	3.27502
GO:0033198	response to ATP	2	524	16	16679	0.103305	0.424129	3.97877	3.27502
GO:0002042	cell migration involved in sprouting angiogenesis	2	524	16	16679	0.103305	0.424129	3.97877	3.27502
GO:0042176	regulation of protein catabolic process	2	524	16	16679	0.103305	0.424129	3.97877	3.27502
GO:0007398	ectoderm development	2	524	16	16679	0.103305	0.424129	3.97877	3.27502
GO:0046328	regulation of JNK cascade	2	524	16	16679	0.103305	0.424129	3.97877	3.27502
GO:0045987	positive regulation of smooth muscle contraction	2	524	16	16679	0.103305	0.424129	3.97877	3.27502
GO:0043161	proteasome-mediated ubiquitin-dependent protein catabolic process	8	524	147	16679	0.104404	0.424129	1.73225	3.25975
GO:0000226	microtubule cytoskeleton organization	5	524	77	16679	0.106485	0.424129	2.06689	3.23127
GO:0000209	protein polyubiquitination	7	524	124	16679	0.107975	0.424129	1.79686	3.21123
GO:0007628	adult walking behavior	3	524	35	16679	0.109288	0.424129	2.7283	3.1938
GO:0032320	positive regulation of Ras GTPase activity	3	524	35	16679	0.109288	0.424129	2.7283	3.1938
GO:0008286	insulin receptor signaling pathway	8	524	149	16679	0.110157	0.424129	1.709	3.18237
GO:0051216	cartilage development	5	524	78	16679	0.110617	0.424129	2.04039	3.17635
GO:0006811	ion transport	28	524	684	16679	0.11166	0.424129	1.30299	3.16282
GO:0019068	virion assembly	2	524	17	16679	0.113204	0.424129	3.74472	3.14301
GO:0045445	myoblast differentiation	2	524	17	16679	0.113204	0.424129	3.74472	3.14301
GO:0031589	cell-substrate adhesion	2	524	17	16679	0.113204	0.424129	3.74472	3.14301
GO:0034199	activation of protein kinase A activity	2	524	17	16679	0.113204	0.424129	3.74472	3.14301
GO:0045598	regulation of fat cell differentiation	2	524	17	16679	0.113204	0.424129	3.74472	3.14301
GO:0001709	cell fate determination	2	524	17	16679	0.113204	0.424129	3.74472	3.14301
GO:0031293	membrane protein intracellular domain proteolysis	2	524	17	16679	0.113204	0.424129	3.74472	3.14301
GO:0042445	hormone metabolic process	2	524	17	16679	0.113204	0.424129	3.74472	3.14301
GO:0043536	positive regulation of blood vessel endothelial cell migration	2	524	17	16679	0.113204	0.424129	3.74472	3.14301
GO:0030048	actin filament-based movement	2	524	17	16679	0.113204	0.424129	3.74472	3.14301
GO:0009887	organ morphogenesis	7	524	126	16679	0.114438	0.424129	1.76834	3.12736
GO:0002053	positive regulation of mesenchymal cell proliferation	3	524	36	16679	0.115837	0.424129	2.65251	3.10983
GO:0006695	cholesterol biosynthetic process	3	524	36	16679	0.115837	0.424129	2.65251	3.10983
GO:0008630	intrinsic apoptotic signaling pathway in response to DNA damage	4	524	57	16679	0.116149	0.424129	2.23369	3.10595
GO:0045759	negative regulation of action potential	1	524	3	16679	0.11658	0.424129	10.6101	3.1006
GO:1903078	positive regulation of protein localization to plasma membrane	1	524	3	16679	0.11658	0.424129	10.6101	3.1006
GO:0003231	cardiac ventricle development	1	524	3	16679	0.11658	0.424129	10.6101	3.1006
GO:0045726	positive regulation of integrin biosynthetic process	1	524	3	16679	0.11658	0.424129	10.6101	3.1006
GO:0000056	ribosomal small subunit export from nucleus	1	524	3	16679	0.11658	0.424129	10.6101	3.1006
GO:0002554	serotonin secretion by platelet	1	524	3	16679	0.11658	0.424129	10.6101	3.1006
GO:0045794	negative regulation of cell volume	1	524	3	16679	0.11658	0.424129	10.6101	3.1006
GO:0070358	actin polymerization-dependent cell motility	1	524	3	16679	0.11658	0.424129	10.6101	3.1006
GO:0046885	regulation of hormone biosynthetic process	1	524	3	16679	0.11658	0.424129	10.6101	3.1006
GO:1903659	regulation of complement-dependent cytotoxicity	1	524	3	16679	0.11658	0.424129	10.6101	3.1006
GO:0036123	histone H3-K9 dimethylation	1	524	3	16679	0.11658	0.424129	10.6101	3.1006
GO:0006420	arginyl-tRNA aminoacylation	1	524	3	16679	0.11658	0.424129	10.6101	3.1006
GO:0019478	D-amino acid catabolic process	1	524	3	16679	0.11658	0.424129	10.6101	3.1006
GO:0010972	negative regulation of G2/M transition of mitotic cell cycle	1	524	3	16679	0.11658	0.424129	10.6101	3.1006
GO:0097195	pilomotor reflex	1	524	3	16679	0.11658	0.424129	10.6101	3.1006
GO:0072553	terminal button organization	1	524	3	16679	0.11658	0.424129	10.6101	3.1006
GO:0060440	trachea formation	1	524	3	16679	0.11658	0.424129	10.6101	3.1006
GO:0010871	negative regulation of receptor biosynthetic process	1	524	3	16679	0.11658	0.424129	10.6101	3.1006
GO:0006382	adenosine to inosine editing	1	524	3	16679	0.11658	0.424129	10.6101	3.1006
GO:0070779	D-aspartate import	1	524	3	16679	0.11658	0.424129	10.6101	3.1006
GO:0051583	dopamine uptake involved in synaptic transmission	1	524	3	16679	0.11658	0.424129	10.6101	3.1006
GO:2001016	positive regulation of skeletal muscle cell differentiation	1	524	3	16679	0.11658	0.424129	10.6101	3.1006
GO:0060083	smooth muscle contraction involved in micturition	1	524	3	16679	0.11658	0.424129	10.6101	3.1006
GO:0035166	post-embryonic hemopoiesis	1	524	3	16679	0.11658	0.424129	10.6101	3.1006
GO:0008207	C21-steroid hormone metabolic process	1	524	3	16679	0.11658	0.424129	10.6101	3.1006
GO:1902953	positive regulation of ER to Golgi vesicle-mediated transport	1	524	3	16679	0.11658	0.424129	10.6101	3.1006
GO:1900222	negative regulation of beta-amyloid clearance	1	524	3	16679	0.11658	0.424129	10.6101	3.1006
GO:0009786	regulation of asymmetric cell division	1	524	3	16679	0.11658	0.424129	10.6101	3.1006
GO:0007638	mechanosensory behavior	1	524	3	16679	0.11658	0.424129	10.6101	3.1006
GO:0048295	positive regulation of isotype switching to IgE isotypes	1	524	3	16679	0.11658	0.424129	10.6101	3.1006
GO:0001560	regulation of cell growth by extracellular stimulus	1	524	3	16679	0.11658	0.424129	10.6101	3.1006
GO:0097091	synaptic vesicle clustering	1	524	3	16679	0.11658	0.424129	10.6101	3.1006
GO:0021912	regulation of transcription from RNA polymerase II promoter involved in spinal cord motor neuron fate specification	1	524	3	16679	0.11658	0.424129	10.6101	3.1006
GO:0015888	thiamine transport	1	524	3	16679	0.11658	0.424129	10.6101	3.1006
GO:0042660	positive regulation of cell fate specification	1	524	3	16679	0.11658	0.424129	10.6101	3.1006
GO:0071578	zinc ion transmembrane import	1	524	3	16679	0.11658	0.424129	10.6101	3.1006
GO:0048069	eye pigmentation	1	524	3	16679	0.11658	0.424129	10.6101	3.1006
GO:0018094	protein polyglycylation	1	524	3	16679	0.11658	0.424129	10.6101	3.1006
GO:0010159	specification of organ position	1	524	3	16679	0.11658	0.424129	10.6101	3.1006
GO:1902803	regulation of synaptic vesicle transport	1	524	3	16679	0.11658	0.424129	10.6101	3.1006
GO:0002005	angiotensin catabolic process in blood	1	524	3	16679	0.11658	0.424129	10.6101	3.1006
GO:0070084	protein initiator methionine removal	1	524	3	16679	0.11658	0.424129	10.6101	3.1006
GO:0042133	neurotransmitter metabolic process	1	524	3	16679	0.11658	0.424129	10.6101	3.1006
GO:1903202	negative regulation of oxidative stress-induced cell death	1	524	3	16679	0.11658	0.424129	10.6101	3.1006
GO:0044828	negative regulation by host of viral genome replication	1	524	3	16679	0.11658	0.424129	10.6101	3.1006
GO:2000681	negative regulation of rubidium ion transport	1	524	3	16679	0.11658	0.424129	10.6101	3.1006
GO:0000103	sulfate assimilation	1	524	3	16679	0.11658	0.424129	10.6101	3.1006
GO:2000687	negative regulation of rubidium ion transmembrane transporter activity	1	524	3	16679	0.11658	0.424129	10.6101	3.1006
GO:0090292	nuclear matrix anchoring at nuclear membrane	1	524	3	16679	0.11658	0.424129	10.6101	3.1006
GO:0044861	protein transport into plasma membrane raft	1	524	3	16679	0.11658	0.424129	10.6101	3.1006
GO:0030201	heparan sulfate proteoglycan metabolic process	1	524	3	16679	0.11658	0.424129	10.6101	3.1006
GO:0045163	clustering of voltage-gated potassium channels	1	524	3	16679	0.11658	0.424129	10.6101	3.1006
GO:0006627	protein processing involved in protein targeting to mitochondrion	1	524	3	16679	0.11658	0.424129	10.6101	3.1006
GO:1902306	negative regulation of sodium ion transmembrane transport	1	524	3	16679	0.11658	0.424129	10.6101	3.1006
GO:0050779	RNA destabilization	1	524	3	16679	0.11658	0.424129	10.6101	3.1006
GO:1903291	positive regulation of ATP catabolic process	1	524	3	16679	0.11658	0.424129	10.6101	3.1006
GO:0019836	hemolysis by symbiont of host erythrocytes	1	524	3	16679	0.11658	0.424129	10.6101	3.1006
GO:0018193	peptidyl-amino acid modification	1	524	3	16679	0.11658	0.424129	10.6101	3.1006
GO:1903288	positive regulation of potassium ion import	1	524	3	16679	0.11658	0.424129	10.6101	3.1006
GO:0003032	detection of oxygen	1	524	3	16679	0.11658	0.424129	10.6101	3.1006
GO:0072709	cellular response to sorbitol	1	524	3	16679	0.11658	0.424129	10.6101	3.1006
GO:0043328	protein targeting to vacuole involved in ubiquitin-dependent protein catabolic process via the multivesicular body sorting pathway	1	524	3	16679	0.11658	0.424129	10.6101	3.1006
GO:0060623	regulation of chromosome condensation	1	524	3	16679	0.11658	0.424129	10.6101	3.1006
GO:0021615	glossopharyngeal nerve morphogenesis	1	524	3	16679	0.11658	0.424129	10.6101	3.1006
GO:1901142	insulin metabolic process	1	524	3	16679	0.11658	0.424129	10.6101	3.1006
GO:0021543	pallium development	1	524	3	16679	0.11658	0.424129	10.6101	3.1006
GO:2001274	negative regulation of glucose import in response to insulin stimulus	1	524	3	16679	0.11658	0.424129	10.6101	3.1006
GO:0097461	ferric iron import into cell	1	524	3	16679	0.11658	0.424129	10.6101	3.1006
GO:0060279	positive regulation of ovulation	1	524	3	16679	0.11658	0.424129	10.6101	3.1006
GO:2001242	regulation of intrinsic apoptotic signaling pathway	1	524	3	16679	0.11658	0.424129	10.6101	3.1006
GO:0043415	positive regulation of skeletal muscle tissue regeneration	1	524	3	16679	0.11658	0.424129	10.6101	3.1006
GO:0038171	cannabinoid signaling pathway	1	524	3	16679	0.11658	0.424129	10.6101	3.1006
GO:0044154	histone H3-K14 acetylation	1	524	3	16679	0.11658	0.424129	10.6101	3.1006
GO:1903351	cellular response to dopamine	1	524	3	16679	0.11658	0.424129	10.6101	3.1006
GO:0055098	response to low-density lipoprotein particle	1	524	3	16679	0.11658	0.424129	10.6101	3.1006
GO:0070508	cholesterol import	1	524	3	16679	0.11658	0.424129	10.6101	3.1006
GO:0051795	positive regulation of catagen	1	524	3	16679	0.11658	0.424129	10.6101	3.1006
GO:0010632	regulation of epithelial cell migration	1	524	3	16679	0.11658	0.424129	10.6101	3.1006
GO:0045661	regulation of myoblast differentiation	1	524	3	16679	0.11658	0.424129	10.6101	3.1006
GO:0006760	folic acid-containing compound metabolic process	1	524	3	16679	0.11658	0.424129	10.6101	3.1006
GO:0050883	musculoskeletal movement, spinal reflex action	1	524	3	16679	0.11658	0.424129	10.6101	3.1006
GO:0045218	zonula adherens maintenance	1	524	3	16679	0.11658	0.424129	10.6101	3.1006
GO:0042447	hormone catabolic process	1	524	3	16679	0.11658	0.424129	10.6101	3.1006
GO:0015680	intracellular copper ion transport	1	524	3	16679	0.11658	0.424129	10.6101	3.1006
GO:0033353	S-adenosylmethionine cycle	1	524	3	16679	0.11658	0.424129	10.6101	3.1006
GO:2001137	positive regulation of endocytic recycling	1	524	3	16679	0.11658	0.424129	10.6101	3.1006
GO:0021678	third ventricle development	1	524	3	16679	0.11658	0.424129	10.6101	3.1006
GO:0071379	cellular response to prostaglandin stimulus	1	524	3	16679	0.11658	0.424129	10.6101	3.1006
GO:0032204	regulation of telomere maintenance	1	524	3	16679	0.11658	0.424129	10.6101	3.1006
GO:0042369	vitamin D catabolic process	1	524	3	16679	0.11658	0.424129	10.6101	3.1006
GO:0098909	regulation of cardiac muscle cell action potential involved in regulation of contraction	1	524	3	16679	0.11658	0.424129	10.6101	3.1006
GO:0060154	cellular process regulating host cell cycle in response to virus	1	524	3	16679	0.11658	0.424129	10.6101	3.1006
GO:0050849	negative regulation of calcium-mediated signaling	1	524	3	16679	0.11658	0.424129	10.6101	3.1006
GO:0051220	cytoplasmic sequestering of protein	1	524	3	16679	0.11658	0.424129	10.6101	3.1006
GO:1900138	negative regulation of phospholipase A2 activity	1	524	3	16679	0.11658	0.424129	10.6101	3.1006
GO:0044065	regulation of respiratory system process	1	524	3	16679	0.11658	0.424129	10.6101	3.1006
GO:2001171	positive regulation of ATP biosynthetic process	1	524	3	16679	0.11658	0.424129	10.6101	3.1006
GO:0031145	anaphase-promoting complex-dependent proteasomal ubiquitin-dependent protein catabolic process	5	524	80	16679	0.119109	0.424129	1.98938	3.06965
GO:0006979	response to oxidative stress	7	524	128	16679	0.121097	0.424129	1.74071	3.04576
GO:0042787	protein ubiquitination involved in ubiquitin-dependent protein catabolic process	4	524	58	16679	0.121324	0.424129	2.19518	3.04306
GO:0043401	steroid hormone mediated signaling pathway	4	524	58	16679	0.121324	0.424129	2.19518	3.04306
GO:0097192	extrinsic apoptotic signaling pathway in absence of ligand	3	524	37	16679	0.122529	0.424129	2.58082	3.02881
GO:0008219	cell death	3	524	37	16679	0.122529	0.424129	2.58082	3.02881
GO:0048813	dendrite morphogenesis	3	524	37	16679	0.122529	0.424129	2.58082	3.02881
GO:0048278	vesicle docking	2	524	18	16679	0.123333	0.424129	3.53668	3.01937
GO:0042462	eye photoreceptor cell development	2	524	18	16679	0.123333	0.424129	3.53668	3.01937
GO:0048699	generation of neurons	2	524	18	16679	0.123333	0.424129	3.53668	3.01937
GO:0007009	plasma membrane organization	2	524	18	16679	0.123333	0.424129	3.53668	3.01937
GO:0060314	regulation of ryanodine-sensitive calcium-release channel activity	2	524	18	16679	0.123333	0.424129	3.53668	3.01937
GO:0090201	negative regulation of release of cytochrome c from mitochondria	2	524	18	16679	0.123333	0.424129	3.53668	3.01937
GO:0016601	Rac protein signal transduction	2	524	18	16679	0.123333	0.424129	3.53668	3.01937
GO:0002063	chondrocyte development	2	524	18	16679	0.123333	0.424129	3.53668	3.01937
GO:0042730	fibrinolysis	2	524	18	16679	0.123333	0.424129	3.53668	3.01937
GO:0050768	negative regulation of neurogenesis	2	524	18	16679	0.123333	0.424129	3.53668	3.01937
GO:0090316	positive regulation of intracellular protein transport	2	524	18	16679	0.123333	0.424129	3.53668	3.01937
GO:0032874	positive regulation of stress-activated MAPK cascade	2	524	18	16679	0.123333	0.424129	3.53668	3.01937
GO:0048566	embryonic digestive tract development	2	524	18	16679	0.123333	0.424129	3.53668	3.01937
GO:0007219	Notch signaling pathway	7	524	129	16679	0.1245	0.424129	1.72722	3.00579
GO:0034220	ion transmembrane transport	13	524	283	16679	0.1251	0.424129	1.46216	2.99884
GO:0010628	positive regulation of gene expression	11	524	232	16679	0.128772	0.424129	1.50919	2.95711
GO:0071377	cellular response to glucagon stimulus	3	524	38	16679	0.129357	0.424129	2.51291	2.95057
GO:0051603	proteolysis involved in cellular protein catabolic process	3	524	38	16679	0.129357	0.424129	2.51291	2.95057
GO:0007613	memory	4	524	60	16679	0.131961	0.424129	2.12201	2.92181
GO:0045860	positive regulation of protein kinase activity	4	524	60	16679	0.131961	0.424129	2.12201	2.92181
GO:0006869	lipid transport	6	524	107	16679	0.133167	0.424129	1.78487	2.90869
GO:0009952	anterior/posterior pattern specification	6	524	107	16679	0.133167	0.424129	1.78487	2.90869
GO:0006826	iron ion transport	2	524	19	16679	0.133668	0.424129	3.35054	2.90327
GO:0010881	regulation of cardiac muscle contraction by regulation of the release of sequestered calcium ion	2	524	19	16679	0.133668	0.424129	3.35054	2.90327
GO:0006970	response to osmotic stress	2	524	19	16679	0.133668	0.424129	3.35054	2.90327
GO:0002026	regulation of the force of heart contraction	2	524	19	16679	0.133668	0.424129	3.35054	2.90327
GO:0046697	decidualization	2	524	19	16679	0.133668	0.424129	3.35054	2.90327
GO:0070584	mitochondrion morphogenesis	2	524	19	16679	0.133668	0.424129	3.35054	2.90327
GO:0045638	negative regulation of myeloid cell differentiation	2	524	19	16679	0.133668	0.424129	3.35054	2.90327
GO:0001894	tissue homeostasis	2	524	19	16679	0.133668	0.424129	3.35054	2.90327
GO:0016486	peptide hormone processing	2	524	19	16679	0.133668	0.424129	3.35054	2.90327
GO:0010811	positive regulation of cell-substrate adhesion	3	524	39	16679	0.136316	0.424129	2.44847	2.87498
GO:0032855	positive regulation of Rac GTPase activity	3	524	39	16679	0.136316	0.424129	2.44847	2.87498
GO:0006511	ubiquitin-dependent protein catabolic process	9	524	183	16679	0.136459	0.424129	1.56542	2.87346
GO:0001525	angiogenesis	11	524	236	16679	0.139204	0.424129	1.48361	2.84472
GO:0006644	phospholipid metabolic process	8	524	159	16679	0.1414	0.424129	1.60152	2.82215
GO:0045740	positive regulation of DNA replication	3	524	40	16679	0.143398	0.424129	2.38726	2.8019
GO:0009301	snRNA transcription	1	524	4	16679	0.143533	0.424129	7.95754	2.80055
GO:0072102	glomerulus morphogenesis	1	524	4	16679	0.143533	0.424129	7.95754	2.80055
GO:1902514	regulation of generation of L-type calcium current	1	524	4	16679	0.143533	0.424129	7.95754	2.80055
GO:0003257	positive regulation of transcription from RNA polymerase II promoter involved in myocardial precursor cell differentiation	1	524	4	16679	0.143533	0.424129	7.95754	2.80055
GO:0031365	N-terminal protein amino acid modification	1	524	4	16679	0.143533	0.424129	7.95754	2.80055
GO:0000055	ribosomal large subunit export from nucleus	1	524	4	16679	0.143533	0.424129	7.95754	2.80055
GO:0010936	negative regulation of macrophage cytokine production	1	524	4	16679	0.143533	0.424129	7.95754	2.80055
GO:0010002	cardioblast differentiation	1	524	4	16679	0.143533	0.424129	7.95754	2.80055
GO:0046498	S-adenosylhomocysteine metabolic process	1	524	4	16679	0.143533	0.424129	7.95754	2.80055
GO:0071459	protein localization to chromosome, centromeric region	1	524	4	16679	0.143533	0.424129	7.95754	2.80055
GO:0010040	response to iron(II) ion	1	524	4	16679	0.143533	0.424129	7.95754	2.80055
GO:0000395	mRNA 5'-splice site recognition	1	524	4	16679	0.143533	0.424129	7.95754	2.80055
GO:0046040	IMP metabolic process	1	524	4	16679	0.143533	0.424129	7.95754	2.80055
GO:0006123	mitochondrial electron transport, cytochrome c to oxygen	1	524	4	16679	0.143533	0.424129	7.95754	2.80055
GO:0060439	trachea morphogenesis	1	524	4	16679	0.143533	0.424129	7.95754	2.80055
GO:0010883	regulation of lipid storage	1	524	4	16679	0.143533	0.424129	7.95754	2.80055
GO:0002159	desmosome assembly	1	524	4	16679	0.143533	0.424129	7.95754	2.80055
GO:0060078	regulation of postsynaptic membrane potential	1	524	4	16679	0.143533	0.424129	7.95754	2.80055
GO:0032534	regulation of microvillus assembly	1	524	4	16679	0.143533	0.424129	7.95754	2.80055
GO:0097237	cellular response to toxic substance	1	524	4	16679	0.143533	0.424129	7.95754	2.80055
GO:0051572	negative regulation of histone H3-K4 methylation	1	524	4	16679	0.143533	0.424129	7.95754	2.80055
GO:0050955	thermoception	1	524	4	16679	0.143533	0.424129	7.95754	2.80055
GO:0044320	cellular response to leptin stimulus	1	524	4	16679	0.143533	0.424129	7.95754	2.80055
GO:0051152	positive regulation of smooth muscle cell differentiation	1	524	4	16679	0.143533	0.424129	7.95754	2.80055
GO:0042063	gliogenesis	1	524	4	16679	0.143533	0.424129	7.95754	2.80055
GO:1990086	lens fiber cell apoptotic process	1	524	4	16679	0.143533	0.424129	7.95754	2.80055
GO:1900245	positive regulation of MDA-5 signaling pathway	1	524	4	16679	0.143533	0.424129	7.95754	2.80055
GO:0042089	cytokine biosynthetic process	1	524	4	16679	0.143533	0.424129	7.95754	2.80055
GO:0042982	amyloid precursor protein metabolic process	1	524	4	16679	0.143533	0.424129	7.95754	2.80055
GO:0060005	vestibular reflex	1	524	4	16679	0.143533	0.424129	7.95754	2.80055
GO:0015705	iodide transport	1	524	4	16679	0.143533	0.424129	7.95754	2.80055
GO:0060024	rhythmic synaptic transmission	1	524	4	16679	0.143533	0.424129	7.95754	2.80055
GO:0032909	regulation of transforming growth factor beta2 production	1	524	4	16679	0.143533	0.424129	7.95754	2.80055
GO:0036091	positive regulation of transcription from RNA polymerase II promoter in response to oxidative stress	1	524	4	16679	0.143533	0.424129	7.95754	2.80055
GO:2000121	regulation of removal of superoxide radicals	1	524	4	16679	0.143533	0.424129	7.95754	2.80055
GO:0021913	regulation of transcription from RNA polymerase II promoter involved in ventral spinal cord interneuron specification	1	524	4	16679	0.143533	0.424129	7.95754	2.80055
GO:1902459	positive regulation of stem cell maintenance	1	524	4	16679	0.143533	0.424129	7.95754	2.80055
GO:0036003	positive regulation of transcription from RNA polymerase II promoter in response to stress	1	524	4	16679	0.143533	0.424129	7.95754	2.80055
GO:0045415	negative regulation of interleukin-8 biosynthetic process	1	524	4	16679	0.143533	0.424129	7.95754	2.80055
GO:0003179	heart valve morphogenesis	1	524	4	16679	0.143533	0.424129	7.95754	2.80055
GO:0021943	formation of radial glial scaffolds	1	524	4	16679	0.143533	0.424129	7.95754	2.80055
GO:0032455	nerve growth factor processing	1	524	4	16679	0.143533	0.424129	7.95754	2.80055
GO:2000628	regulation of miRNA metabolic process	1	524	4	16679	0.143533	0.424129	7.95754	2.80055
GO:2000623	negative regulation of nuclear-transcribed mRNA catabolic process, nonsense-mediated decay	1	524	4	16679	0.143533	0.424129	7.95754	2.80055
GO:1901897	regulation of relaxation of cardiac muscle	1	524	4	16679	0.143533	0.424129	7.95754	2.80055
GO:0019673	GDP-mannose metabolic process	1	524	4	16679	0.143533	0.424129	7.95754	2.80055
GO:0051447	negative regulation of meiotic cell cycle	1	524	4	16679	0.143533	0.424129	7.95754	2.80055
GO:0051454	intracellular pH elevation	1	524	4	16679	0.143533	0.424129	7.95754	2.80055
GO:0042159	lipoprotein catabolic process	1	524	4	16679	0.143533	0.424129	7.95754	2.80055
GO:0002051	osteoblast fate commitment	1	524	4	16679	0.143533	0.424129	7.95754	2.80055
GO:0090238	positive regulation of arachidonic acid secretion	1	524	4	16679	0.143533	0.424129	7.95754	2.80055
GO:1900747	negative regulation of vascular endothelial growth factor signaling pathway	1	524	4	16679	0.143533	0.424129	7.95754	2.80055
GO:0031507	heterochromatin assembly	1	524	4	16679	0.143533	0.424129	7.95754	2.80055
GO:0015837	amine transport	1	524	4	16679	0.143533	0.424129	7.95754	2.80055
GO:1903278	positive regulation of sodium ion export from cell	1	524	4	16679	0.143533	0.424129	7.95754	2.80055
GO:0006650	glycerophospholipid metabolic process	1	524	4	16679	0.143533	0.424129	7.95754	2.80055
GO:0010715	regulation of extracellular matrix disassembly	1	524	4	16679	0.143533	0.424129	7.95754	2.80055
GO:0055069	zinc ion homeostasis	1	524	4	16679	0.143533	0.424129	7.95754	2.80055
GO:0045132	meiotic chromosome segregation	1	524	4	16679	0.143533	0.424129	7.95754	2.80055
GO:0042723	thiamine-containing compound metabolic process	1	524	4	16679	0.143533	0.424129	7.95754	2.80055
GO:0003056	regulation of vascular smooth muscle contraction	1	524	4	16679	0.143533	0.424129	7.95754	2.80055
GO:0016080	synaptic vesicle targeting	1	524	4	16679	0.143533	0.424129	7.95754	2.80055
GO:0014051	gamma-aminobutyric acid secretion	1	524	4	16679	0.143533	0.424129	7.95754	2.80055
GO:0016553	base conversion or substitution editing	1	524	4	16679	0.143533	0.424129	7.95754	2.80055
GO:0090330	regulation of platelet aggregation	1	524	4	16679	0.143533	0.424129	7.95754	2.80055
GO:0040023	establishment of nucleus localization	1	524	4	16679	0.143533	0.424129	7.95754	2.80055
GO:0060686	negative regulation of prostatic bud formation	1	524	4	16679	0.143533	0.424129	7.95754	2.80055
GO:0071205	protein localization to juxtaparanode region of axon	1	524	4	16679	0.143533	0.424129	7.95754	2.80055
GO:0033004	negative regulation of mast cell activation	1	524	4	16679	0.143533	0.424129	7.95754	2.80055
GO:0051351	positive regulation of ligase activity	1	524	4	16679	0.143533	0.424129	7.95754	2.80055
GO:0001780	neutrophil homeostasis	1	524	4	16679	0.143533	0.424129	7.95754	2.80055
GO:0015936	coenzyme A metabolic process	1	524	4	16679	0.143533	0.424129	7.95754	2.80055
GO:0010693	negative regulation of alkaline phosphatase activity	1	524	4	16679	0.143533	0.424129	7.95754	2.80055
GO:0035771	interleukin-4-mediated signaling pathway	1	524	4	16679	0.143533	0.424129	7.95754	2.80055
GO:1903377	negative regulation of oxidative stress-induced neuron intrinsic apoptotic signaling pathway	1	524	4	16679	0.143533	0.424129	7.95754	2.80055
GO:0001765	membrane raft assembly	1	524	4	16679	0.143533	0.424129	7.95754	2.80055
GO:0010841	positive regulation of circadian sleep/wake cycle, wakefulness	1	524	4	16679	0.143533	0.424129	7.95754	2.80055
GO:0045646	regulation of erythrocyte differentiation	1	524	4	16679	0.143533	0.424129	7.95754	2.80055
GO:0006772	thiamine metabolic process	1	524	4	16679	0.143533	0.424129	7.95754	2.80055
GO:0034465	response to carbon monoxide	1	524	4	16679	0.143533	0.424129	7.95754	2.80055
GO:0070940	dephosphorylation of RNA polymerase II C-terminal domain	1	524	4	16679	0.143533	0.424129	7.95754	2.80055
GO:0023041	neuronal signal transduction	1	524	4	16679	0.143533	0.424129	7.95754	2.80055
GO:0048512	circadian behavior	1	524	4	16679	0.143533	0.424129	7.95754	2.80055
GO:1902261	positive regulation of delayed rectifier potassium channel activity	1	524	4	16679	0.143533	0.424129	7.95754	2.80055
GO:0032859	activation of Ral GTPase activity	1	524	4	16679	0.143533	0.424129	7.95754	2.80055
GO:0032864	activation of Cdc42 GTPase activity	1	524	4	16679	0.143533	0.424129	7.95754	2.80055
GO:0016048	detection of temperature stimulus	1	524	4	16679	0.143533	0.424129	7.95754	2.80055
GO:0032232	negative regulation of actin filament bundle assembly	1	524	4	16679	0.143533	0.424129	7.95754	2.80055
GO:0071322	cellular response to carbohydrate stimulus	1	524	4	16679	0.143533	0.424129	7.95754	2.80055
GO:0003310	pancreatic A cell differentiation	1	524	4	16679	0.143533	0.424129	7.95754	2.80055
GO:0030953	astral microtubule organization	1	524	4	16679	0.143533	0.424129	7.95754	2.80055
GO:0007320	insemination	1	524	4	16679	0.143533	0.424129	7.95754	2.80055
GO:0003338	metanephros morphogenesis	1	524	4	16679	0.143533	0.424129	7.95754	2.80055
GO:0046939	nucleotide phosphorylation	2	524	20	16679	0.144189	0.424129	3.18302	2.79397
GO:0072661	protein targeting to plasma membrane	2	524	20	16679	0.144189	0.424129	3.18302	2.79397
GO:0036342	post-anal tail morphogenesis	2	524	20	16679	0.144189	0.424129	3.18302	2.79397
GO:0000132	establishment of mitotic spindle orientation	2	524	20	16679	0.144189	0.424129	3.18302	2.79397
GO:0031572	G2 DNA damage checkpoint	2	524	20	16679	0.144189	0.424129	3.18302	2.79397
GO:0016125	sterol metabolic process	2	524	20	16679	0.144189	0.424129	3.18302	2.79397
GO:0010800	positive regulation of peptidyl-threonine phosphorylation	2	524	20	16679	0.144189	0.424129	3.18302	2.79397
GO:0007626	locomotory behavior	5	524	86	16679	0.14631	0.428903	1.85059	2.77289
GO:0030326	embryonic limb morphogenesis	4	524	63	16679	0.148596	0.428903	2.02096	2.75053
GO:0010595	positive regulation of endothelial cell migration	3	524	41	16679	0.150599	0.428903	2.32904	2.73121
GO:0007566	embryo implantation	3	524	41	16679	0.150599	0.428903	2.32904	2.73121
GO:0048469	cell maturation	3	524	41	16679	0.150599	0.428903	2.32904	2.73121
GO:0030199	collagen fibril organization	3	524	41	16679	0.150599	0.428903	2.32904	2.73121
GO:2001237	negative regulation of extrinsic apoptotic signaling pathway	3	524	41	16679	0.150599	0.428903	2.32904	2.73121
GO:0071333	cellular response to glucose stimulus	3	524	41	16679	0.150599	0.428903	2.32904	2.73121
GO:0006887	exocytosis	6	524	112	16679	0.153664	0.428903	1.70519	2.70215
GO:0006810	transport	69	524	1906	16679	0.153927	0.428903	1.1523	2.69968
GO:0051291	protein heterooligomerization	4	524	64	16679	0.154312	0.428903	1.98938	2.69608
GO:0010975	regulation of neuron projection development	2	524	21	16679	0.154873	0.428903	3.03144	2.69084
GO:0046513	ceramide biosynthetic process	2	524	21	16679	0.154873	0.428903	3.03144	2.69084
GO:0048741	skeletal muscle fiber development	2	524	21	16679	0.154873	0.428903	3.03144	2.69084
GO:0006997	nucleus organization	2	524	21	16679	0.154873	0.428903	3.03144	2.69084
GO:0032007	negative regulation of TOR signaling	2	524	21	16679	0.154873	0.428903	3.03144	2.69084
GO:0042744	hydrogen peroxide catabolic process	2	524	21	16679	0.154873	0.428903	3.03144	2.69084
GO:0051966	regulation of synaptic transmission, glutamatergic	2	524	21	16679	0.154873	0.428903	3.03144	2.69084
GO:0071345	cellular response to cytokine stimulus	2	524	21	16679	0.154873	0.428903	3.03144	2.69084
GO:0009790	embryo development	3	524	42	16679	0.157912	0.428903	2.27358	2.6628
GO:0030593	neutrophil chemotaxis	3	524	42	16679	0.157912	0.428903	2.27358	2.6628
GO:0006367	transcription initiation from RNA polymerase II promoter	9	524	190	16679	0.158369	0.428903	1.50774	2.65864
GO:0072659	protein localization to plasma membrane	4	524	65	16679	0.160108	0.428903	1.95878	2.64288
GO:0038096	Fc-gamma receptor signaling pathway involved in phagocytosis	6	524	114	16679	0.162229	0.428903	1.67527	2.6239
GO:0030838	positive regulation of actin filament polymerization	3	524	43	16679	0.165331	0.428903	2.22071	2.59657
GO:0001942	hair follicle development	3	524	43	16679	0.165331	0.428903	2.22071	2.59657
GO:0045070	positive regulation of viral genome replication	2	524	22	16679	0.165701	0.428903	2.89365	2.59335
GO:0006699	bile acid biosynthetic process	2	524	22	16679	0.165701	0.428903	2.89365	2.59335
GO:0021522	spinal cord motor neuron differentiation	2	524	22	16679	0.165701	0.428903	2.89365	2.59335
GO:0050804	regulation of synaptic transmission	2	524	22	16679	0.165701	0.428903	2.89365	2.59335
GO:0046474	glycerophospholipid biosynthetic process	5	524	90	16679	0.165773	0.428903	1.76834	2.59271
GO:0008203	cholesterol metabolic process	5	524	90	16679	0.165773	0.428903	1.76834	2.59271
GO:0008152	metabolic process	71	524	1980	16679	0.16789	0.428903	1.14138	2.57442
GO:0045351	type I interferon biosynthetic process	1	524	5	16679	0.169661	0.428903	6.36603	2.55927
GO:0007195	adenylate cyclase-inhibiting dopamine receptor signaling pathway	1	524	5	16679	0.169661	0.428903	6.36603	2.55927
GO:0048672	positive regulation of collateral sprouting	1	524	5	16679	0.169661	0.428903	6.36603	2.55927
GO:0051047	positive regulation of secretion	1	524	5	16679	0.169661	0.428903	6.36603	2.55927
GO:0097114	N-methyl-D-aspartate receptor clustering	1	524	5	16679	0.169661	0.428903	6.36603	2.55927
GO:0097113	alpha-amino-3-hydroxy-5-methyl-4-isoxazole propionate selective glutamate receptor clustering	1	524	5	16679	0.169661	0.428903	6.36603	2.55927
GO:0000338	protein deneddylation	1	524	5	16679	0.169661	0.428903	6.36603	2.55927
GO:0014909	smooth muscle cell migration	1	524	5	16679	0.169661	0.428903	6.36603	2.55927
GO:0035519	protein K29-linked ubiquitination	1	524	5	16679	0.169661	0.428903	6.36603	2.55927
GO:0050996	positive regulation of lipid catabolic process	1	524	5	16679	0.169661	0.428903	6.36603	2.55927
GO:0071447	cellular response to hydroperoxide	1	524	5	16679	0.169661	0.428903	6.36603	2.55927
GO:0033622	integrin activation	1	524	5	16679	0.169661	0.428903	6.36603	2.55927
GO:0097151	positive regulation of inhibitory postsynaptic membrane potential	1	524	5	16679	0.169661	0.428903	6.36603	2.55927
GO:0006896	Golgi to vacuole transport	1	524	5	16679	0.169661	0.428903	6.36603	2.55927
GO:0060850	regulation of transcription involved in cell fate commitment	1	524	5	16679	0.169661	0.428903	6.36603	2.55927
GO:0060438	trachea development	1	524	5	16679	0.169661	0.428903	6.36603	2.55927
GO:0060830	ciliary receptor clustering involved in smoothened signaling pathway	1	524	5	16679	0.169661	0.428903	6.36603	2.55927
GO:0050920	regulation of chemotaxis	1	524	5	16679	0.169661	0.428903	6.36603	2.55927
GO:0010891	negative regulation of sequestering of triglyceride	1	524	5	16679	0.169661	0.428903	6.36603	2.55927
GO:0007221	positive regulation of transcription of Notch receptor target	1	524	5	16679	0.169661	0.428903	6.36603	2.55927
GO:0051546	keratinocyte migration	1	524	5	16679	0.169661	0.428903	6.36603	2.55927
GO:0044314	protein K27-linked ubiquitination	1	524	5	16679	0.169661	0.428903	6.36603	2.55927
GO:0070734	histone H3-K27 methylation	1	524	5	16679	0.169661	0.428903	6.36603	2.55927
GO:0043276	anoikis	1	524	5	16679	0.169661	0.428903	6.36603	2.55927
GO:0097070	ductus arteriosus closure	1	524	5	16679	0.169661	0.428903	6.36603	2.55927
GO:0060023	soft palate development	1	524	5	16679	0.169661	0.428903	6.36603	2.55927
GO:0071896	protein localization to adherens junction	1	524	5	16679	0.169661	0.428903	6.36603	2.55927
GO:0042634	regulation of hair cycle	1	524	5	16679	0.169661	0.428903	6.36603	2.55927
GO:0018406	protein C-linked glycosylation via 2'-alpha-mannosyl-L-tryptophan	1	524	5	16679	0.169661	0.428903	6.36603	2.55927
GO:0045053	protein retention in Golgi apparatus	1	524	5	16679	0.169661	0.428903	6.36603	2.55927
GO:0003100	regulation of systemic arterial blood pressure by endothelin	1	524	5	16679	0.169661	0.428903	6.36603	2.55927
GO:0018022	peptidyl-lysine methylation	1	524	5	16679	0.169661	0.428903	6.36603	2.55927
GO:0008611	ether lipid biosynthetic process	1	524	5	16679	0.169661	0.428903	6.36603	2.55927
GO:0018027	peptidyl-lysine dimethylation	1	524	5	16679	0.169661	0.428903	6.36603	2.55927
GO:0008626	granzyme-mediated apoptotic signaling pathway	1	524	5	16679	0.169661	0.428903	6.36603	2.55927
GO:0033119	negative regulation of RNA splicing	1	524	5	16679	0.169661	0.428903	6.36603	2.55927
GO:0006552	leucine catabolic process	1	524	5	16679	0.169661	0.428903	6.36603	2.55927
GO:0006545	glycine biosynthetic process	1	524	5	16679	0.169661	0.428903	6.36603	2.55927
GO:0048305	immunoglobulin secretion	1	524	5	16679	0.169661	0.428903	6.36603	2.55927
GO:0007023	post-chaperonin tubulin folding pathway	1	524	5	16679	0.169661	0.428903	6.36603	2.55927
GO:0033564	anterior/posterior axon guidance	1	524	5	16679	0.169661	0.428903	6.36603	2.55927
GO:0036035	osteoclast development	1	524	5	16679	0.169661	0.428903	6.36603	2.55927
GO:0009299	mRNA transcription	1	524	5	16679	0.169661	0.428903	6.36603	2.55927
GO:0010991	negative regulation of SMAD protein complex assembly	1	524	5	16679	0.169661	0.428903	6.36603	2.55927
GO:0060336	negative regulation of interferon-gamma-mediated signaling pathway	1	524	5	16679	0.169661	0.428903	6.36603	2.55927
GO:0019626	short-chain fatty acid catabolic process	1	524	5	16679	0.169661	0.428903	6.36603	2.55927
GO:0032460	negative regulation of protein oligomerization	1	524	5	16679	0.169661	0.428903	6.36603	2.55927
GO:0048368	lateral mesoderm development	1	524	5	16679	0.169661	0.428903	6.36603	2.55927
GO:0060761	negative regulation of response to cytokine stimulus	1	524	5	16679	0.169661	0.428903	6.36603	2.55927
GO:0071559	response to transforming growth factor beta	1	524	5	16679	0.169661	0.428903	6.36603	2.55927
GO:0048318	axial mesoderm development	1	524	5	16679	0.169661	0.428903	6.36603	2.55927
GO:0006910	phagocytosis, recognition	1	524	5	16679	0.169661	0.428903	6.36603	2.55927
GO:0044245	polysaccharide digestion	1	524	5	16679	0.169661	0.428903	6.36603	2.55927
GO:0018101	protein citrullination	1	524	5	16679	0.169661	0.428903	6.36603	2.55927
GO:0070842	aggresome assembly	1	524	5	16679	0.169661	0.428903	6.36603	2.55927
GO:0030263	apoptotic chromosome condensation	1	524	5	16679	0.169661	0.428903	6.36603	2.55927
GO:0071985	multivesicular body sorting pathway	1	524	5	16679	0.169661	0.428903	6.36603	2.55927
GO:0036336	dendritic cell migration	1	524	5	16679	0.169661	0.428903	6.36603	2.55927
GO:0070863	positive regulation of protein exit from endoplasmic reticulum	1	524	5	16679	0.169661	0.428903	6.36603	2.55927
GO:0001661	conditioned taste aversion	1	524	5	16679	0.169661	0.428903	6.36603	2.55927
GO:0031915	positive regulation of synaptic plasticity	1	524	5	16679	0.169661	0.428903	6.36603	2.55927
GO:0060662	salivary gland cavitation	1	524	5	16679	0.169661	0.428903	6.36603	2.55927
GO:0030644	cellular chloride ion homeostasis	1	524	5	16679	0.169661	0.428903	6.36603	2.55927
GO:0008038	neuron recognition	1	524	5	16679	0.169661	0.428903	6.36603	2.55927
GO:0051891	positive regulation of cardioblast differentiation	1	524	5	16679	0.169661	0.428903	6.36603	2.55927
GO:0006658	phosphatidylserine metabolic process	1	524	5	16679	0.169661	0.428903	6.36603	2.55927
GO:2001257	regulation of cation channel activity	1	524	5	16679	0.169661	0.428903	6.36603	2.55927
GO:0019318	hexose metabolic process	1	524	5	16679	0.169661	0.428903	6.36603	2.55927
GO:0051782	negative regulation of cell division	1	524	5	16679	0.169661	0.428903	6.36603	2.55927
GO:0071287	cellular response to manganese ion	1	524	5	16679	0.169661	0.428903	6.36603	2.55927
GO:0043043	peptide biosynthetic process	1	524	5	16679	0.169661	0.428903	6.36603	2.55927
GO:0007423	sensory organ development	1	524	5	16679	0.169661	0.428903	6.36603	2.55927
GO:0010637	negative regulation of mitochondrial fusion	1	524	5	16679	0.169661	0.428903	6.36603	2.55927
GO:0010833	telomere maintenance via telomere lengthening	1	524	5	16679	0.169661	0.428903	6.36603	2.55927
GO:0002666	positive regulation of T cell tolerance induction	1	524	5	16679	0.169661	0.428903	6.36603	2.55927
GO:0035404	histone-serine phosphorylation	1	524	5	16679	0.169661	0.428903	6.36603	2.55927
GO:0007290	spermatid nucleus elongation	1	524	5	16679	0.169661	0.428903	6.36603	2.55927
GO:0010815	bradykinin catabolic process	1	524	5	16679	0.169661	0.428903	6.36603	2.55927
GO:0046321	positive regulation of fatty acid oxidation	1	524	5	16679	0.169661	0.428903	6.36603	2.55927
GO:0035022	positive regulation of Rac protein signal transduction	1	524	5	16679	0.169661	0.428903	6.36603	2.55927
GO:0035860	glial cell-derived neurotrophic factor receptor signaling pathway	1	524	5	16679	0.169661	0.428903	6.36603	2.55927
GO:0032224	positive regulation of synaptic transmission, cholinergic	1	524	5	16679	0.169661	0.428903	6.36603	2.55927
GO:0032237	activation of store-operated calcium channel activity	1	524	5	16679	0.169661	0.428903	6.36603	2.55927
GO:0030091	protein repair	1	524	5	16679	0.169661	0.428903	6.36603	2.55927
GO:0060157	urinary bladder development	1	524	5	16679	0.169661	0.428903	6.36603	2.55927
GO:1900165	negative regulation of interleukin-6 secretion	1	524	5	16679	0.169661	0.428903	6.36603	2.55927
GO:0032808	lacrimal gland development	1	524	5	16679	0.169661	0.428903	6.36603	2.55927
GO:0030011	maintenance of cell polarity	1	524	5	16679	0.169661	0.428903	6.36603	2.55927
GO:0060100	positive regulation of phagocytosis, engulfment	1	524	5	16679	0.169661	0.428903	6.36603	2.55927
GO:2001199	negative regulation of dendritic cell differentiation	1	524	5	16679	0.169661	0.428903	6.36603	2.55927
GO:0048013	ephrin receptor signaling pathway	5	524	91	16679	0.170792	0.430776	1.74891	2.54969
GO:0006766	vitamin metabolic process	5	524	91	16679	0.170792	0.430776	1.74891	2.54969
GO:0071356	cellular response to tumor necrosis factor	4	524	67	16679	0.171931	0.433156	1.90031	2.5401
GO:0006357	regulation of transcription from RNA polymerase II promoter	19	524	469	16679	0.172658	0.433989	1.28949	2.53401
GO:0042552	myelination	3	524	44	16679	0.17285	0.433989	2.17024	2.53241
GO:0031532	actin cytoskeleton reorganization	3	524	44	16679	0.17285	0.433989	2.17024	2.53241
GO:0001502	cartilage condensation	2	524	23	16679	0.176654	0.437001	2.76784	2.501
GO:0045879	negative regulation of smoothened signaling pathway	2	524	23	16679	0.176654	0.437001	2.76784	2.501
GO:0045862	positive regulation of proteolysis	2	524	23	16679	0.176654	0.437001	2.76784	2.501
GO:0006513	protein monoubiquitination	2	524	23	16679	0.176654	0.437001	2.76784	2.501
GO:0019229	regulation of vasoconstriction	2	524	23	16679	0.176654	0.437001	2.76784	2.501
GO:0006200	ATP catabolic process	14	524	332	16679	0.17843	0.437001	1.34224	2.48657
GO:0070936	protein K48-linked ubiquitination	3	524	45	16679	0.180462	0.437001	2.12201	2.47023
GO:0001701	in utero embryonic development	11	524	252	16679	0.185118	0.437001	1.38941	2.43348
GO:0007194	negative regulation of adenylate cyclase activity	2	524	24	16679	0.187715	0.437001	2.65251	2.41338
GO:0044344	cellular response to fibroblast growth factor stimulus	2	524	24	16679	0.187715	0.437001	2.65251	2.41338
GO:0008637	apoptotic mitochondrial changes	2	524	24	16679	0.187715	0.437001	2.65251	2.41338
GO:0046580	negative regulation of Ras protein signal transduction	2	524	24	16679	0.187715	0.437001	2.65251	2.41338
GO:0043113	receptor clustering	2	524	24	16679	0.187715	0.437001	2.65251	2.41338
GO:0051965	positive regulation of synapse assembly	2	524	24	16679	0.187715	0.437001	2.65251	2.41338
GO:0006898	receptor-mediated endocytosis	8	524	172	16679	0.187723	0.437001	1.48047	2.41333
GO:0006836	neurotransmitter transport	3	524	46	16679	0.188163	0.437001	2.07588	2.40995
GO:0032436	positive regulation of proteasomal ubiquitin-dependent protein catabolic process	3	524	46	16679	0.188163	0.437001	2.07588	2.40995
GO:0001658	branching involved in ureteric bud morphogenesis	3	524	46	16679	0.188163	0.437001	2.07588	2.40995
GO:0055085	transmembrane transport	30	524	792	16679	0.188428	0.437001	1.20569	2.40792
GO:0006950	response to stress	4	524	70	16679	0.1902	0.437001	1.81887	2.39441
GO:0051437	positive regulation of ubiquitin-protein ligase activity involved in mitotic cell cycle	4	524	70	16679	0.1902	0.437001	1.81887	2.39441
GO:0050728	negative regulation of inflammatory response	4	524	70	16679	0.1902	0.437001	1.81887	2.39441
GO:0097119	postsynaptic density protein 95 clustering	1	524	6	16679	0.194991	0.437001	5.30503	2.35852
GO:0097104	postsynaptic membrane assembly	1	524	6	16679	0.194991	0.437001	5.30503	2.35852
GO:0046085	adenosine metabolic process	1	524	6	16679	0.194991	0.437001	5.30503	2.35852
GO:0035520	monoubiquitinated protein deubiquitination	1	524	6	16679	0.194991	0.437001	5.30503	2.35852
GO:0046850	regulation of bone remodeling	1	524	6	16679	0.194991	0.437001	5.30503	2.35852
GO:0046836	glycolipid transport	1	524	6	16679	0.194991	0.437001	5.30503	2.35852
GO:0014910	regulation of smooth muscle cell migration	1	524	6	16679	0.194991	0.437001	5.30503	2.35852
GO:0046822	regulation of nucleocytoplasmic transport	1	524	6	16679	0.194991	0.437001	5.30503	2.35852
GO:0031053	primary miRNA processing	1	524	6	16679	0.194991	0.437001	5.30503	2.35852
GO:0010882	regulation of cardiac muscle contraction by calcium ion signaling	1	524	6	16679	0.194991	0.437001	5.30503	2.35852
GO:0010887	negative regulation of cholesterol storage	1	524	6	16679	0.194991	0.437001	5.30503	2.35852
GO:2001020	regulation of response to DNA damage stimulus	1	524	6	16679	0.194991	0.437001	5.30503	2.35852
GO:0043248	proteasome assembly	1	524	6	16679	0.194991	0.437001	5.30503	2.35852
GO:0044387	negative regulation of protein kinase activity by regulation of protein phosphorylation	1	524	6	16679	0.194991	0.437001	5.30503	2.35852
GO:0051573	negative regulation of histone H3-K9 methylation	1	524	6	16679	0.194991	0.437001	5.30503	2.35852
GO:0031427	response to methotrexate	1	524	6	16679	0.194991	0.437001	5.30503	2.35852
GO:0051150	regulation of smooth muscle cell differentiation	1	524	6	16679	0.194991	0.437001	5.30503	2.35852
GO:1900246	positive regulation of RIG-I signaling pathway	1	524	6	16679	0.194991	0.437001	5.30503	2.35852
GO:0045823	positive regulation of heart contraction	1	524	6	16679	0.194991	0.437001	5.30503	2.35852
GO:0036289	peptidyl-serine autophosphorylation	1	524	6	16679	0.194991	0.437001	5.30503	2.35852
GO:0034351	negative regulation of glial cell apoptotic process	1	524	6	16679	0.194991	0.437001	5.30503	2.35852
GO:0050428	3'-phosphoadenosine 5'-phosphosulfate biosynthetic process	1	524	6	16679	0.194991	0.437001	5.30503	2.35852
GO:0045842	positive regulation of mitotic metaphase/anaphase transition	1	524	6	16679	0.194991	0.437001	5.30503	2.35852
GO:0045047	protein targeting to ER	1	524	6	16679	0.194991	0.437001	5.30503	2.35852
GO:0018026	peptidyl-lysine monomethylation	1	524	6	16679	0.194991	0.437001	5.30503	2.35852
GO:1902430	negative regulation of beta-amyloid formation	1	524	6	16679	0.194991	0.437001	5.30503	2.35852
GO:0007044	cell-substrate junction assembly	1	524	6	16679	0.194991	0.437001	5.30503	2.35852
GO:0048048	embryonic eye morphogenesis	1	524	6	16679	0.194991	0.437001	5.30503	2.35852
GO:0033173	calcineurin-NFAT signaling cascade	1	524	6	16679	0.194991	0.437001	5.30503	2.35852
GO:0071514	genetic imprinting	1	524	6	16679	0.194991	0.437001	5.30503	2.35852
GO:0006900	membrane budding	1	524	6	16679	0.194991	0.437001	5.30503	2.35852
GO:0070886	positive regulation of calcineurin-NFAT signaling cascade	1	524	6	16679	0.194991	0.437001	5.30503	2.35852
GO:0033619	membrane protein proteolysis	1	524	6	16679	0.194991	0.437001	5.30503	2.35852
GO:0036376	sodium ion export from cell	1	524	6	16679	0.194991	0.437001	5.30503	2.35852
GO:1901018	positive regulation of potassium ion transmembrane transporter activity	1	524	6	16679	0.194991	0.437001	5.30503	2.35852
GO:0015872	dopamine transport	1	524	6	16679	0.194991	0.437001	5.30503	2.35852
GO:0090279	regulation of calcium ion import	1	524	6	16679	0.194991	0.437001	5.30503	2.35852
GO:0042791	5S class rRNA transcription from RNA polymerase III type 1 promoter	1	524	6	16679	0.194991	0.437001	5.30503	2.35852
GO:0048864	stem cell development	1	524	6	16679	0.194991	0.437001	5.30503	2.35852
GO:0035308	negative regulation of protein dephosphorylation	1	524	6	16679	0.194991	0.437001	5.30503	2.35852
GO:0042797	tRNA transcription from RNA polymerase III promoter	1	524	6	16679	0.194991	0.437001	5.30503	2.35852
GO:0003416	endochondral bone growth	1	524	6	16679	0.194991	0.437001	5.30503	2.35852
GO:0035331	negative regulation of hippo signaling	1	524	6	16679	0.194991	0.437001	5.30503	2.35852
GO:0035357	peroxisome proliferator activated receptor signaling pathway	1	524	6	16679	0.194991	0.437001	5.30503	2.35852
GO:0046626	regulation of insulin receptor signaling pathway	1	524	6	16679	0.194991	0.437001	5.30503	2.35852
GO:0046654	tetrahydrofolate biosynthetic process	1	524	6	16679	0.194991	0.437001	5.30503	2.35852
GO:0032400	melanosome localization	1	524	6	16679	0.194991	0.437001	5.30503	2.35852
GO:0003081	regulation of systemic arterial blood pressure by renin-angiotensin	1	524	6	16679	0.194991	0.437001	5.30503	2.35852
GO:0042256	mature ribosome assembly	1	524	6	16679	0.194991	0.437001	5.30503	2.35852
GO:0016556	mRNA modification	1	524	6	16679	0.194991	0.437001	5.30503	2.35852
GO:0043009	chordate embryonic development	1	524	6	16679	0.194991	0.437001	5.30503	2.35852
GO:2001275	positive regulation of glucose import in response to insulin stimulus	1	524	6	16679	0.194991	0.437001	5.30503	2.35852
GO:0021587	cerebellum morphogenesis	1	524	6	16679	0.194991	0.437001	5.30503	2.35852
GO:2001236	regulation of extrinsic apoptotic signaling pathway	1	524	6	16679	0.194991	0.437001	5.30503	2.35852
GO:0043405	regulation of MAP kinase activity	1	524	6	16679	0.194991	0.437001	5.30503	2.35852
GO:0071229	cellular response to acid chemical	1	524	6	16679	0.194991	0.437001	5.30503	2.35852
GO:1900029	positive regulation of ruffle assembly	1	524	6	16679	0.194991	0.437001	5.30503	2.35852
GO:2000323	negative regulation of glucocorticoid receptor signaling pathway	1	524	6	16679	0.194991	0.437001	5.30503	2.35852
GO:0002829	negative regulation of type 2 immune response	1	524	6	16679	0.194991	0.437001	5.30503	2.35852
GO:0018206	peptidyl-methionine modification	1	524	6	16679	0.194991	0.437001	5.30503	2.35852
GO:0051764	actin crosslink formation	1	524	6	16679	0.194991	0.437001	5.30503	2.35852
GO:0090385	phagosome-lysosome fusion	1	524	6	16679	0.194991	0.437001	5.30503	2.35852
GO:0010631	epithelial cell migration	1	524	6	16679	0.194991	0.437001	5.30503	2.35852
GO:0035434	copper ion transmembrane transport	1	524	6	16679	0.194991	0.437001	5.30503	2.35852
GO:0070972	protein localization to endoplasmic reticulum	1	524	6	16679	0.194991	0.437001	5.30503	2.35852
GO:0050881	musculoskeletal movement	1	524	6	16679	0.194991	0.437001	5.30503	2.35852
GO:0045217	cell-cell junction maintenance	1	524	6	16679	0.194991	0.437001	5.30503	2.35852
GO:0006729	tetrahydrobiopterin biosynthetic process	1	524	6	16679	0.194991	0.437001	5.30503	2.35852
GO:0010821	regulation of mitochondrion organization	1	524	6	16679	0.194991	0.437001	5.30503	2.35852
GO:0007256	activation of JNKK activity	1	524	6	16679	0.194991	0.437001	5.30503	2.35852
GO:0071305	cellular response to vitamin D	1	524	6	16679	0.194991	0.437001	5.30503	2.35852
GO:0048505	regulation of timing of cell differentiation	1	524	6	16679	0.194991	0.437001	5.30503	2.35852
GO:0072015	glomerular visceral epithelial cell development	1	524	6	16679	0.194991	0.437001	5.30503	2.35852
GO:0015677	copper ion import	1	524	6	16679	0.194991	0.437001	5.30503	2.35852
GO:0048515	spermatid differentiation	1	524	6	16679	0.194991	0.437001	5.30503	2.35852
GO:1901621	negative regulation of smoothened signaling pathway involved in dorsal/ventral neural tube patterning	1	524	6	16679	0.194991	0.437001	5.30503	2.35852
GO:0016447	somatic recombination of immunoglobulin gene segments	1	524	6	16679	0.194991	0.437001	5.30503	2.35852
GO:0002281	macrophage activation involved in immune response	1	524	6	16679	0.194991	0.437001	5.30503	2.35852
GO:0051938	L-glutamate import	1	524	6	16679	0.194991	0.437001	5.30503	2.35852
GO:0035065	regulation of histone acetylation	1	524	6	16679	0.194991	0.437001	5.30503	2.35852
GO:0003309	type B pancreatic cell differentiation	1	524	6	16679	0.194991	0.437001	5.30503	2.35852
GO:0051247	positive regulation of protein metabolic process	1	524	6	16679	0.194991	0.437001	5.30503	2.35852
GO:0030910	olfactory placode formation	1	524	6	16679	0.194991	0.437001	5.30503	2.35852
GO:1900118	negative regulation of execution phase of apoptosis	1	524	6	16679	0.194991	0.437001	5.30503	2.35852
GO:0042752	regulation of circadian rhythm	3	524	47	16679	0.195945	0.438695	2.03171	2.35148
GO:0030154	cell differentiation	29	524	769	16679	0.198828	0.439453	1.20036	2.33041
GO:0010508	positive regulation of autophagy	2	524	25	16679	0.198866	0.439453	2.54641	2.33013
GO:0006829	zinc ion transport	2	524	25	16679	0.198866	0.439453	2.54641	2.33013
GO:0046907	intracellular transport	2	524	25	16679	0.198866	0.439453	2.54641	2.33013
GO:2000134	negative regulation of G1/S transition of mitotic cell cycle	2	524	25	16679	0.198866	0.439453	2.54641	2.33013
GO:0000289	nuclear-transcribed mRNA poly(A) tail shortening	2	524	25	16679	0.198866	0.439453	2.54641	2.33013
GO:0000281	mitotic cytokinesis	2	524	25	16679	0.198866	0.439453	2.54641	2.33013
GO:0043388	positive regulation of DNA binding	2	524	25	16679	0.198866	0.439453	2.54641	2.33013
GO:0016079	synaptic vesicle exocytosis	2	524	25	16679	0.198866	0.439453	2.54641	2.33013
GO:0051881	regulation of mitochondrial membrane potential	2	524	25	16679	0.198866	0.439453	2.54641	2.33013
GO:2001243	negative regulation of intrinsic apoptotic signaling pathway	2	524	25	16679	0.198866	0.439453	2.54641	2.33013
GO:2000377	regulation of reactive oxygen species metabolic process	2	524	25	16679	0.198866	0.439453	2.54641	2.33013
GO:0009954	proximal/distal pattern formation	2	524	25	16679	0.198866	0.439453	2.54641	2.33013
GO:0045893	positive regulation of transcription, DNA-templated	22	524	567	16679	0.199388	0.440165	1.23503	2.32635
GO:0006629	lipid metabolic process	20	524	510	16679	0.200022	0.441125	1.24824	2.32177
GO:0006909	phagocytosis	3	524	48	16679	0.203804	0.446723	1.98938	2.29475
GO:0006921	cellular component disassembly involved in execution phase of apoptosis	3	524	48	16679	0.203804	0.446723	1.98938	2.29475
GO:0006816	calcium ion transport	7	524	150	16679	0.206089	0.446723	1.48541	2.27866
GO:0016567	protein ubiquitination	18	524	456	16679	0.20715	0.446723	1.25645	2.27125
GO:0030316	osteoclast differentiation	2	524	26	16679	0.210092	0.446723	2.44847	2.2509
GO:0050767	regulation of neurogenesis	2	524	26	16679	0.210092	0.446723	2.44847	2.2509
GO:0070979	protein K11-linked ubiquitination	2	524	26	16679	0.210092	0.446723	2.44847	2.2509
GO:0043484	regulation of RNA splicing	2	524	26	16679	0.210092	0.446723	2.44847	2.2509
GO:0000278	mitotic cell cycle	17	524	430	16679	0.213317	0.446723	1.2584	2.22893
GO:0038095	Fc-epsilon receptor signaling pathway	9	524	207	16679	0.217828	0.446723	1.38392	2.19874
GO:0048645	organ formation	1	524	7	16679	0.219547	0.446723	4.54716	2.1874
GO:0051099	positive regulation of binding	1	524	7	16679	0.219547	0.446723	4.54716	2.1874
GO:0003254	regulation of membrane depolarization	1	524	7	16679	0.219547	0.446723	4.54716	2.1874
GO:0010907	positive regulation of glucose metabolic process	1	524	7	16679	0.219547	0.446723	4.54716	2.1874
GO:0071476	cellular hypotonic response	1	524	7	16679	0.219547	0.446723	4.54716	2.1874
GO:0071455	cellular response to hyperoxia	1	524	7	16679	0.219547	0.446723	4.54716	2.1874
GO:0007185	transmembrane receptor protein tyrosine phosphatase signaling pathway	1	524	7	16679	0.219547	0.446723	4.54716	2.1874
GO:0046825	regulation of protein export from nucleus	1	524	7	16679	0.219547	0.446723	4.54716	2.1874
GO:0010954	positive regulation of protein processing	1	524	7	16679	0.219547	0.446723	4.54716	2.1874
GO:0043569	negative regulation of insulin-like growth factor receptor signaling pathway	1	524	7	16679	0.219547	0.446723	4.54716	2.1874
GO:0006384	transcription initiation from RNA polymerase III promoter	1	524	7	16679	0.219547	0.446723	4.54716	2.1874
GO:2000505	regulation of energy homeostasis	1	524	7	16679	0.219547	0.446723	4.54716	2.1874
GO:2001022	positive regulation of response to DNA damage stimulus	1	524	7	16679	0.219547	0.446723	4.54716	2.1874
GO:0021796	cerebral cortex regionalization	1	524	7	16679	0.219547	0.446723	4.54716	2.1874
GO:0021798	forebrain dorsal/ventral pattern formation	1	524	7	16679	0.219547	0.446723	4.54716	2.1874
GO:0019538	protein metabolic process	1	524	7	16679	0.219547	0.446723	4.54716	2.1874
GO:0035148	tube formation	1	524	7	16679	0.219547	0.446723	4.54716	2.1874
GO:0042035	regulation of cytokine biosynthetic process	1	524	7	16679	0.219547	0.446723	4.54716	2.1874
GO:0043270	positive regulation of ion transport	1	524	7	16679	0.219547	0.446723	4.54716	2.1874
GO:0043297	apical junction assembly	1	524	7	16679	0.219547	0.446723	4.54716	2.1874
GO:0090161	Golgi ribbon formation	1	524	7	16679	0.219547	0.446723	4.54716	2.1874
GO:0031023	microtubule organizing center organization	1	524	7	16679	0.219547	0.446723	4.54716	2.1874
GO:0010458	exit from mitosis	1	524	7	16679	0.219547	0.446723	4.54716	2.1874
GO:0060017	parathyroid gland development	1	524	7	16679	0.219547	0.446723	4.54716	2.1874
GO:0060013	righting reflex	1	524	7	16679	0.219547	0.446723	4.54716	2.1874
GO:0048024	regulation of mRNA splicing, via spliceosome	1	524	7	16679	0.219547	0.446723	4.54716	2.1874
GO:0046500	S-adenosylmethionine metabolic process	1	524	7	16679	0.219547	0.446723	4.54716	2.1874
GO:0021902	commitment of neuronal cell to specific neuron type in forebrain	1	524	7	16679	0.219547	0.446723	4.54716	2.1874
GO:0007091	metaphase/anaphase transition of mitotic cell cycle	1	524	7	16679	0.219547	0.446723	4.54716	2.1874
GO:0048007	antigen processing and presentation, exogenous lipid antigen via MHC class Ib	1	524	7	16679	0.219547	0.446723	4.54716	2.1874
GO:2000188	regulation of cholesterol homeostasis	1	524	7	16679	0.219547	0.446723	4.54716	2.1874
GO:0021978	telencephalon regionalization	1	524	7	16679	0.219547	0.446723	4.54716	2.1874
GO:0006546	glycine catabolic process	1	524	7	16679	0.219547	0.446723	4.54716	2.1874
GO:0033132	negative regulation of glucokinase activity	1	524	7	16679	0.219547	0.446723	4.54716	2.1874
GO:0006930	substrate-dependent cell migration, cell extension	1	524	7	16679	0.219547	0.446723	4.54716	2.1874
GO:0031987	locomotion involved in locomotory behavior	1	524	7	16679	0.219547	0.446723	4.54716	2.1874
GO:1901841	regulation of high voltage-gated calcium channel activity	1	524	7	16679	0.219547	0.446723	4.54716	2.1874
GO:0042596	fear response	1	524	7	16679	0.219547	0.446723	4.54716	2.1874
GO:1903206	negative regulation of hydrogen peroxide-induced cell death	1	524	7	16679	0.219547	0.446723	4.54716	2.1874
GO:1901017	negative regulation of potassium ion transmembrane transporter activity	1	524	7	16679	0.219547	0.446723	4.54716	2.1874
GO:0090244	Wnt signaling pathway involved in somitogenesis	1	524	7	16679	0.219547	0.446723	4.54716	2.1874
GO:1901800	positive regulation of proteasomal protein catabolic process	1	524	7	16679	0.219547	0.446723	4.54716	2.1874
GO:0016265	death	1	524	7	16679	0.219547	0.446723	4.54716	2.1874
GO:0010586	miRNA metabolic process	1	524	7	16679	0.219547	0.446723	4.54716	2.1874
GO:0006620	posttranslational protein targeting to membrane	1	524	7	16679	0.219547	0.446723	4.54716	2.1874
GO:0042304	regulation of fatty acid biosynthetic process	1	524	7	16679	0.219547	0.446723	4.54716	2.1874
GO:0002318	myeloid progenitor cell differentiation	1	524	7	16679	0.219547	0.446723	4.54716	2.1874
GO:0014050	negative regulation of glutamate secretion	1	524	7	16679	0.219547	0.446723	4.54716	2.1874
GO:0061072	iris morphogenesis	1	524	7	16679	0.219547	0.446723	4.54716	2.1874
GO:1901522	positive regulation of transcription from RNA polymerase II promoter involved in cellular response to chemical stimulus	1	524	7	16679	0.219547	0.446723	4.54716	2.1874
GO:0040016	embryonic cleavage	1	524	7	16679	0.219547	0.446723	4.54716	2.1874
GO:0090331	negative regulation of platelet aggregation	1	524	7	16679	0.219547	0.446723	4.54716	2.1874
GO:0006307	DNA dealkylation involved in DNA repair	1	524	7	16679	0.219547	0.446723	4.54716	2.1874
GO:0070585	protein localization to mitochondrion	1	524	7	16679	0.219547	0.446723	4.54716	2.1874
GO:2001224	positive regulation of neuron migration	1	524	7	16679	0.219547	0.446723	4.54716	2.1874
GO:0010694	positive regulation of alkaline phosphatase activity	1	524	7	16679	0.219547	0.446723	4.54716	2.1874
GO:0035767	endothelial cell chemotaxis	1	524	7	16679	0.219547	0.446723	4.54716	2.1874
GO:0043089	positive regulation of Cdc42 GTPase activity	1	524	7	16679	0.219547	0.446723	4.54716	2.1874
GO:0031666	positive regulation of lipopolysaccharide-mediated signaling pathway	1	524	7	16679	0.219547	0.446723	4.54716	2.1874
GO:0034115	negative regulation of heterotypic cell-cell adhesion	1	524	7	16679	0.219547	0.446723	4.54716	2.1874
GO:0031665	negative regulation of lipopolysaccharide-mediated signaling pathway	1	524	7	16679	0.219547	0.446723	4.54716	2.1874
GO:0007288	sperm axoneme assembly	1	524	7	16679	0.219547	0.446723	4.54716	2.1874
GO:0006776	vitamin A metabolic process	1	524	7	16679	0.219547	0.446723	4.54716	2.1874
GO:2000369	regulation of clathrin-mediated endocytosis	1	524	7	16679	0.219547	0.446723	4.54716	2.1874
GO:0042415	norepinephrine metabolic process	1	524	7	16679	0.219547	0.446723	4.54716	2.1874
GO:0072089	stem cell proliferation	1	524	7	16679	0.219547	0.446723	4.54716	2.1874
GO:0051694	pointed-end actin filament capping	1	524	7	16679	0.219547	0.446723	4.54716	2.1874
GO:0032873	negative regulation of stress-activated MAPK cascade	1	524	7	16679	0.219547	0.446723	4.54716	2.1874
GO:0006208	pyrimidine nucleobase catabolic process	1	524	7	16679	0.219547	0.446723	4.54716	2.1874
GO:0008366	axon ensheathment	1	524	7	16679	0.219547	0.446723	4.54716	2.1874
GO:0060586	multicellular organismal iron ion homeostasis	1	524	7	16679	0.219547	0.446723	4.54716	2.1874
GO:0032229	negative regulation of synaptic transmission, GABAergic	1	524	7	16679	0.219547	0.446723	4.54716	2.1874
GO:0060972	left/right pattern formation	1	524	7	16679	0.219547	0.446723	4.54716	2.1874
GO:0030913	paranodal junction assembly	1	524	7	16679	0.219547	0.446723	4.54716	2.1874
GO:0060348	bone development	3	524	50	16679	0.219726	0.446723	1.90981	2.18622
GO:0048147	negative regulation of fibroblast proliferation	2	524	27	16679	0.221378	0.447613	2.35779	2.17541
GO:0035108	limb morphogenesis	2	524	27	16679	0.221378	0.447613	2.35779	2.17541
GO:0055007	cardiac muscle cell differentiation	2	524	27	16679	0.221378	0.447613	2.35779	2.17541
GO:0046676	negative regulation of insulin secretion	2	524	27	16679	0.221378	0.447613	2.35779	2.17541
GO:0019216	regulation of lipid metabolic process	2	524	27	16679	0.221378	0.447613	2.35779	2.17541
GO:0016925	protein sumoylation	2	524	27	16679	0.221378	0.447613	2.35779	2.17541
GO:0030307	positive regulation of cell growth	4	524	75	16679	0.221884	0.447816	1.69761	2.17212
GO:0032869	cellular response to insulin stimulus	4	524	75	16679	0.221884	0.447816	1.69761	2.17212
GO:0090263	positive regulation of canonical Wnt signaling pathway	6	524	128	16679	0.227259	0.454071	1.49204	2.13759
GO:0071407	cellular response to organic cyclic compound	3	524	51	16679	0.227779	0.454071	1.87236	2.13429
GO:0009411	response to UV	3	524	51	16679	0.227779	0.454071	1.87236	2.13429
GO:0031100	organ regeneration	3	524	51	16679	0.227779	0.454071	1.87236	2.13429
GO:0007517	muscle organ development	5	524	102	16679	0.229436	0.454071	1.5603	2.12383
GO:0042981	regulation of apoptotic process	10	524	238	16679	0.230045	0.454071	1.3374	2.12001
GO:0007131	reciprocal meiotic recombination	2	524	28	16679	0.23271	0.454071	2.27358	2.1034
GO:0006891	intra-Golgi vesicle-mediated transport	2	524	28	16679	0.23271	0.454071	2.27358	2.1034
GO:0050690	regulation of defense response to virus by virus	2	524	28	16679	0.23271	0.454071	2.27358	2.1034
GO:0060338	regulation of type I interferon-mediated signaling pathway	2	524	28	16679	0.23271	0.454071	2.27358	2.1034
GO:0045931	positive regulation of mitotic cell cycle	2	524	28	16679	0.23271	0.454071	2.27358	2.1034
GO:0034968	histone lysine methylation	2	524	28	16679	0.23271	0.454071	2.27358	2.1034
GO:0060612	adipose tissue development	2	524	28	16679	0.23271	0.454071	2.27358	2.1034
GO:0045664	regulation of neuron differentiation	2	524	28	16679	0.23271	0.454071	2.27358	2.1034
GO:0051281	positive regulation of release of sequestered calcium ion into cytosol	2	524	28	16679	0.23271	0.454071	2.27358	2.1034
GO:0009966	regulation of signal transduction	4	524	77	16679	0.234923	0.454071	1.65351	2.08974
GO:0007409	axonogenesis	5	524	103	16679	0.235037	0.454071	1.54515	2.08904
GO:0032526	response to retinoic acid	3	524	52	16679	0.235886	0.454071	1.83635	2.08384
GO:0006469	negative regulation of protein kinase activity	4	524	78	16679	0.241509	0.454071	1.63232	2.04985
GO:0060021	palate development	4	524	78	16679	0.241509	0.454071	1.63232	2.04985
GO:2000010	positive regulation of protein localization to cell surface	1	524	8	16679	0.243352	0.454071	3.97877	2.03888
GO:2000480	negative regulation of cAMP-dependent protein kinase activity	1	524	8	16679	0.243352	0.454071	3.97877	2.03888
GO:0030858	positive regulation of epithelial cell differentiation	1	524	8	16679	0.243352	0.454071	3.97877	2.03888
GO:0030854	positive regulation of granulocyte differentiation	1	524	8	16679	0.243352	0.454071	3.97877	2.03888
GO:0097186	amelogenesis	1	524	8	16679	0.243352	0.454071	3.97877	2.03888
GO:0007172	signal complex assembly	1	524	8	16679	0.243352	0.454071	3.97877	2.03888
GO:0086013	membrane repolarization during cardiac muscle cell action potential	1	524	8	16679	0.243352	0.454071	3.97877	2.03888
GO:0060044	negative regulation of cardiac muscle cell proliferation	1	524	8	16679	0.243352	0.454071	3.97877	2.03888
GO:0035988	chondrocyte proliferation	1	524	8	16679	0.243352	0.454071	3.97877	2.03888
GO:0031054	pre-miRNA processing	1	524	8	16679	0.243352	0.454071	3.97877	2.03888
GO:0060463	lung lobe morphogenesis	1	524	8	16679	0.243352	0.454071	3.97877	2.03888
GO:0051567	histone H3-K9 methylation	1	524	8	16679	0.243352	0.454071	3.97877	2.03888
GO:0034383	low-density lipoprotein particle clearance	1	524	8	16679	0.243352	0.454071	3.97877	2.03888
GO:0051533	positive regulation of NFAT protein import into nucleus	1	524	8	16679	0.243352	0.454071	3.97877	2.03888
GO:0070723	response to cholesterol	1	524	8	16679	0.243352	0.454071	3.97877	2.03888
GO:0042487	regulation of odontogenesis of dentin-containing tooth	1	524	8	16679	0.243352	0.454071	3.97877	2.03888
GO:0090162	establishment of epithelial cell polarity	1	524	8	16679	0.243352	0.454071	3.97877	2.03888
GO:0085020	protein K6-linked ubiquitination	1	524	8	16679	0.243352	0.454071	3.97877	2.03888
GO:0032926	negative regulation of activin receptor signaling pathway	1	524	8	16679	0.243352	0.454071	3.97877	2.03888
GO:0001955	blood vessel maturation	1	524	8	16679	0.243352	0.454071	3.97877	2.03888
GO:0007097	nuclear migration	1	524	8	16679	0.243352	0.454071	3.97877	2.03888
GO:0045056	transcytosis	1	524	8	16679	0.243352	0.454071	3.97877	2.03888
GO:0050687	negative regulation of defense response to virus	1	524	8	16679	0.243352	0.454071	3.97877	2.03888
GO:0009266	response to temperature stimulus	1	524	8	16679	0.243352	0.454071	3.97877	2.03888
GO:0007064	mitotic sister chromatid cohesion	1	524	8	16679	0.243352	0.454071	3.97877	2.03888
GO:0033169	histone H3-K9 demethylation	1	524	8	16679	0.243352	0.454071	3.97877	2.03888
GO:0051489	regulation of filopodium assembly	1	524	8	16679	0.243352	0.454071	3.97877	2.03888
GO:0060340	positive regulation of type I interferon-mediated signaling pathway	1	524	8	16679	0.243352	0.454071	3.97877	2.03888
GO:0060323	head morphogenesis	1	524	8	16679	0.243352	0.454071	3.97877	2.03888
GO:0021884	forebrain neuron development	1	524	8	16679	0.243352	0.454071	3.97877	2.03888
GO:1901844	regulation of cell communication by electrical coupling involved in cardiac conduction	1	524	8	16679	0.243352	0.454071	3.97877	2.03888
GO:0051001	negative regulation of nitric-oxide synthase activity	1	524	8	16679	0.243352	0.454071	3.97877	2.03888
GO:0060396	growth hormone receptor signaling pathway	1	524	8	16679	0.243352	0.454071	3.97877	2.03888
GO:0030299	intestinal cholesterol absorption	1	524	8	16679	0.243352	0.454071	3.97877	2.03888
GO:0090286	cytoskeletal anchoring at nuclear membrane	1	524	8	16679	0.243352	0.454071	3.97877	2.03888
GO:0010591	regulation of lamellipodium assembly	1	524	8	16679	0.243352	0.454071	3.97877	2.03888
GO:0015825	L-serine transport	1	524	8	16679	0.243352	0.454071	3.97877	2.03888
GO:0009635	response to herbicide	1	524	8	16679	0.243352	0.454071	3.97877	2.03888
GO:0006623	protein targeting to vacuole	1	524	8	16679	0.243352	0.454071	3.97877	2.03888
GO:0030210	heparin biosynthetic process	1	524	8	16679	0.243352	0.454071	3.97877	2.03888
GO:0055012	ventricular cardiac muscle cell differentiation	1	524	8	16679	0.243352	0.454071	3.97877	2.03888
GO:0034501	protein localization to kinetochore	1	524	8	16679	0.243352	0.454071	3.97877	2.03888
GO:0019227	neuronal action potential propagation	1	524	8	16679	0.243352	0.454071	3.97877	2.03888
GO:0008535	respiratory chain complex IV assembly	1	524	8	16679	0.243352	0.454071	3.97877	2.03888
GO:2001256	regulation of store-operated calcium entry	1	524	8	16679	0.243352	0.454071	3.97877	2.03888
GO:2000727	positive regulation of cardiac muscle cell differentiation	1	524	8	16679	0.243352	0.454071	3.97877	2.03888
GO:0006359	regulation of transcription from RNA polymerase III promoter	1	524	8	16679	0.243352	0.454071	3.97877	2.03888
GO:0035372	protein localization to microtubule	1	524	8	16679	0.243352	0.454071	3.97877	2.03888
GO:0034101	erythrocyte homeostasis	1	524	8	16679	0.243352	0.454071	3.97877	2.03888
GO:0001778	plasma membrane repair	1	524	8	16679	0.243352	0.454071	3.97877	2.03888
GO:0010667	negative regulation of cardiac muscle cell apoptotic process	1	524	8	16679	0.243352	0.454071	3.97877	2.03888
GO:0002674	negative regulation of acute inflammatory response	1	524	8	16679	0.243352	0.454071	3.97877	2.03888
GO:0045650	negative regulation of macrophage differentiation	1	524	8	16679	0.243352	0.454071	3.97877	2.03888
GO:0007270	neuron-neuron synaptic transmission	1	524	8	16679	0.243352	0.454071	3.97877	2.03888
GO:0070257	positive regulation of mucus secretion	1	524	8	16679	0.243352	0.454071	3.97877	2.03888
GO:0051974	negative regulation of telomerase activity	1	524	8	16679	0.243352	0.454071	3.97877	2.03888
GO:0071312	cellular response to alkaloid	1	524	8	16679	0.243352	0.454071	3.97877	2.03888
GO:0042428	serotonin metabolic process	1	524	8	16679	0.243352	0.454071	3.97877	2.03888
GO:0090051	negative regulation of cell migration involved in sprouting angiogenesis	1	524	8	16679	0.243352	0.454071	3.97877	2.03888
GO:0060158	phospholipase C-activating dopamine receptor signaling pathway	1	524	8	16679	0.243352	0.454071	3.97877	2.03888
GO:0003334	keratinocyte development	1	524	8	16679	0.243352	0.454071	3.97877	2.03888
GO:0050869	negative regulation of B cell activation	1	524	8	16679	0.243352	0.454071	3.97877	2.03888
GO:0086009	membrane repolarization	1	524	8	16679	0.243352	0.454071	3.97877	2.03888
GO:0043983	histone H4-K12 acetylation	1	524	8	16679	0.243352	0.454071	3.97877	2.03888
GO:0048666	neuron development	3	524	53	16679	0.244042	0.454071	1.80171	2.0348
GO:0048812	neuron projection morphogenesis	3	524	53	16679	0.244042	0.454071	1.80171	2.0348
GO:0045787	positive regulation of cell cycle	2	524	29	16679	0.244073	0.454071	2.19518	2.03461
GO:0050770	regulation of axonogenesis	2	524	29	16679	0.244073	0.454071	2.19518	2.03461
GO:0019228	neuronal action potential	2	524	29	16679	0.244073	0.454071	2.19518	2.03461
GO:0045184	establishment of protein localization	2	524	29	16679	0.244073	0.454071	2.19518	2.03461
GO:0030100	regulation of endocytosis	2	524	29	16679	0.244073	0.454071	2.19518	2.03461
GO:0051928	positive regulation of calcium ion transport	2	524	29	16679	0.244073	0.454071	2.19518	2.03461
GO:0051209	release of sequestered calcium ion into cytosol	2	524	29	16679	0.244073	0.454071	2.19518	2.03461
GO:0031175	neuron projection development	5	524	105	16679	0.246348	0.457918	1.51572	2.02123
GO:0001501	skeletal system development	7	524	160	16679	0.250576	0.465386	1.39257	1.99668
GO:0050790	regulation of catalytic activity	5	524	106	16679	0.252055	0.467301	1.50142	1.98819
GO:0007519	skeletal muscle tissue development	3	524	54	16679	0.252241	0.467301	1.76834	1.98713
GO:0007368	determination of left/right symmetry	3	524	54	16679	0.252241	0.467301	1.76834	1.98713
GO:0055114	oxidation-reduction process	27	524	739	16679	0.253672	0.469558	1.16294	1.97896
GO:0007005	mitochondrion organization	4	524	80	16679	0.254802	0.470333	1.59151	1.97255
GO:0001975	response to amphetamine	2	524	30	16679	0.255457	0.470333	2.12201	1.96885
GO:0001654	eye development	2	524	30	16679	0.255457	0.470333	2.12201	1.96885
GO:0042220	response to cocaine	2	524	30	16679	0.255457	0.470333	2.12201	1.96885
GO:0090501	RNA phosphodiester bond hydrolysis	2	524	30	16679	0.255457	0.470333	2.12201	1.96885
GO:0006812	cation transport	5	524	107	16679	0.257795	0.470333	1.48739	1.9557
GO:0008284	positive regulation of cell proliferation	18	524	477	16679	0.259946	0.470333	1.20114	1.94371
GO:0045732	positive regulation of protein catabolic process	3	524	55	16679	0.260478	0.470333	1.73619	1.94077
GO:0071363	cellular response to growth factor stimulus	3	524	55	16679	0.260478	0.470333	1.73619	1.94077
GO:0016192	vesicle-mediated transport	10	524	247	16679	0.262926	0.470333	1.28867	1.92727
GO:0000187	activation of MAPK activity	5	524	108	16679	0.263565	0.470333	1.47362	1.92377
GO:2000009	negative regulation of protein localization to cell surface	1	524	9	16679	0.26643	0.470333	3.53668	1.90817
GO:1902533	positive regulation of intracellular signal transduction	1	524	9	16679	0.26643	0.470333	3.53668	1.90817
GO:0035590	purinergic nucleotide receptor signaling pathway	1	524	9	16679	0.26643	0.470333	3.53668	1.90817
GO:0097105	presynaptic membrane assembly	1	524	9	16679	0.26643	0.470333	3.53668	1.90817
GO:0006853	carnitine shuttle	1	524	9	16679	0.26643	0.470333	3.53668	1.90817
GO:0071498	cellular response to fluid shear stress	1	524	9	16679	0.26643	0.470333	3.53668	1.90817
GO:0006465	signal peptide processing	1	524	9	16679	0.26643	0.470333	3.53668	1.90817
GO:0016322	neuron remodeling	1	524	9	16679	0.26643	0.470333	3.53668	1.90817
GO:0050966	detection of mechanical stimulus involved in sensory perception of pain	1	524	9	16679	0.26643	0.470333	3.53668	1.90817
GO:0051156	glucose 6-phosphate metabolic process	1	524	9	16679	0.26643	0.470333	3.53668	1.90817
GO:0001973	adenosine receptor signaling pathway	1	524	9	16679	0.26643	0.470333	3.53668	1.90817
GO:1903146	regulation of mitochondrion degradation	1	524	9	16679	0.26643	0.470333	3.53668	1.90817
GO:1901380	negative regulation of potassium ion transmembrane transport	1	524	9	16679	0.26643	0.470333	3.53668	1.90817
GO:0034333	adherens junction assembly	1	524	9	16679	0.26643	0.470333	3.53668	1.90817
GO:0030728	ovulation	1	524	9	16679	0.26643	0.470333	3.53668	1.90817
GO:0048708	astrocyte differentiation	1	524	9	16679	0.26643	0.470333	3.53668	1.90817
GO:0032502	developmental process	1	524	9	16679	0.26643	0.470333	3.53668	1.90817
GO:0035641	locomotory exploration behavior	1	524	9	16679	0.26643	0.470333	3.53668	1.90817
GO:0006544	glycine metabolic process	1	524	9	16679	0.26643	0.470333	3.53668	1.90817
GO:0046549	retinal cone cell development	1	524	9	16679	0.26643	0.470333	3.53668	1.90817
GO:0018095	protein polyglutamylation	1	524	9	16679	0.26643	0.470333	3.53668	1.90817
GO:0032060	bleb assembly	1	524	9	16679	0.26643	0.470333	3.53668	1.90817
GO:0071539	protein localization to centrosome	1	524	9	16679	0.26643	0.470333	3.53668	1.90817
GO:0034259	negative regulation of Rho GTPase activity	1	524	9	16679	0.26643	0.470333	3.53668	1.90817
GO:0015844	monoamine transport	1	524	9	16679	0.26643	0.470333	3.53668	1.90817
GO:0002456	T cell mediated immunity	1	524	9	16679	0.26643	0.470333	3.53668	1.90817
GO:0032000	positive regulation of fatty acid beta-oxidation	1	524	9	16679	0.26643	0.470333	3.53668	1.90817
GO:0006655	phosphatidylglycerol biosynthetic process	1	524	9	16679	0.26643	0.470333	3.53668	1.90817
GO:0008064	regulation of actin polymerization or depolymerization	1	524	9	16679	0.26643	0.470333	3.53668	1.90817
GO:0003417	growth plate cartilage development	1	524	9	16679	0.26643	0.470333	3.53668	1.90817
GO:0043306	positive regulation of mast cell degranulation	1	524	9	16679	0.26643	0.470333	3.53668	1.90817
GO:0061037	negative regulation of cartilage development	1	524	9	16679	0.26643	0.470333	3.53668	1.90817
GO:0055001	muscle cell development	1	524	9	16679	0.26643	0.470333	3.53668	1.90817
GO:0071243	cellular response to arsenic-containing substance	1	524	9	16679	0.26643	0.470333	3.53668	1.90817
GO:0030595	leukocyte chemotaxis	1	524	9	16679	0.26643	0.470333	3.53668	1.90817
GO:0007289	spermatid nucleus differentiation	1	524	9	16679	0.26643	0.470333	3.53668	1.90817
GO:0006739	NADP metabolic process	1	524	9	16679	0.26643	0.470333	3.53668	1.90817
GO:0070989	oxidative demethylation	1	524	9	16679	0.26643	0.470333	3.53668	1.90817
GO:0010388	cullin deneddylation	1	524	9	16679	0.26643	0.470333	3.53668	1.90817
GO:0006782	protoporphyrinogen IX biosynthetic process	1	524	9	16679	0.26643	0.470333	3.53668	1.90817
GO:0032835	glomerulus development	1	524	9	16679	0.26643	0.470333	3.53668	1.90817
GO:0030071	regulation of mitotic metaphase/anaphase transition	1	524	9	16679	0.26643	0.470333	3.53668	1.90817
GO:0070613	regulation of protein processing	1	524	9	16679	0.26643	0.470333	3.53668	1.90817
GO:0048663	neuron fate commitment	2	524	31	16679	0.266848	0.470333	2.05356	1.90591
GO:0031069	hair follicle morphogenesis	2	524	31	16679	0.266848	0.470333	2.05356	1.90591
GO:0060079	regulation of excitatory postsynaptic membrane potential	2	524	31	16679	0.266848	0.470333	2.05356	1.90591
GO:0042476	odontogenesis	2	524	31	16679	0.266848	0.470333	2.05356	1.90591
GO:0060349	bone morphogenesis	2	524	31	16679	0.266848	0.470333	2.05356	1.90591
GO:0086010	membrane depolarization during action potential	2	524	31	16679	0.266848	0.470333	2.05356	1.90591
GO:0014068	positive regulation of phosphatidylinositol 3-kinase signaling	3	524	56	16679	0.268748	0.473305	1.70519	1.89567
GO:0006396	RNA processing	5	524	109	16679	0.269363	0.47401	1.4601	1.89238
GO:0045087	innate immune response	27	524	747	16679	0.270371	0.475407	1.15049	1.88699
GO:0006366	transcription from RNA polymerase II promoter	19	524	511	16679	0.272179	0.478205	1.18351	1.87737
GO:0006767	water-soluble vitamin metabolic process	4	524	83	16679	0.275	0.482778	1.53398	1.86249
GO:0007254	JNK cascade	3	524	57	16679	0.277047	0.484995	1.67527	1.8518
GO:0022400	regulation of rhodopsin mediated signaling pathway	2	524	32	16679	0.278236	0.484995	1.98938	1.84562
GO:0007093	mitotic cell cycle checkpoint	2	524	32	16679	0.278236	0.484995	1.98938	1.84562
GO:0048701	embryonic cranial skeleton morphogenesis	2	524	32	16679	0.278236	0.484995	1.98938	1.84562
GO:0034504	protein localization to nucleus	2	524	32	16679	0.278236	0.484995	1.98938	1.84562
GO:0003091	renal water homeostasis	2	524	32	16679	0.278236	0.484995	1.98938	1.84562
GO:0043507	positive regulation of JUN kinase activity	2	524	32	16679	0.278236	0.484995	1.98938	1.84562
GO:0009409	response to cold	2	524	32	16679	0.278236	0.484995	1.98938	1.84562
GO:0051276	chromosome organization	2	524	32	16679	0.278236	0.484995	1.98938	1.84562
GO:0016042	lipid catabolic process	5	524	111	16679	0.281039	0.486423	1.43379	1.83116
GO:0043410	positive regulation of MAPK cascade	4	524	84	16679	0.281791	0.486423	1.51572	1.8273
GO:0009615	response to virus	6	524	139	16679	0.283185	0.486423	1.37396	1.82018
GO:0045745	positive regulation of G-protein coupled receptor protein signaling pathway	1	524	10	16679	0.288803	0.486423	3.18302	1.79184
GO:0007191	adenylate cyclase-activating dopamine receptor signaling pathway	1	524	10	16679	0.288803	0.486423	3.18302	1.79184
GO:0006835	dicarboxylic acid transport	1	524	10	16679	0.288803	0.486423	3.18302	1.79184
GO:0006817	phosphate ion transport	1	524	10	16679	0.288803	0.486423	3.18302	1.79184
GO:0097202	activation of cysteine-type endopeptidase activity	1	524	10	16679	0.288803	0.486423	3.18302	1.79184
GO:0046902	regulation of mitochondrial membrane permeability	1	524	10	16679	0.288803	0.486423	3.18302	1.79184
GO:0043268	positive regulation of potassium ion transport	1	524	10	16679	0.288803	0.486423	3.18302	1.79184
GO:0090141	positive regulation of mitochondrial fission	1	524	10	16679	0.288803	0.486423	3.18302	1.79184
GO:1901381	positive regulation of potassium ion transmembrane transport	1	524	10	16679	0.288803	0.486423	3.18302	1.79184
GO:0031000	response to caffeine	1	524	10	16679	0.288803	0.486423	3.18302	1.79184
GO:0001921	positive regulation of receptor recycling	1	524	10	16679	0.288803	0.486423	3.18302	1.79184
GO:0003143	embryonic heart tube morphogenesis	1	524	10	16679	0.288803	0.486423	3.18302	1.79184
GO:2000178	negative regulation of neural precursor cell proliferation	1	524	10	16679	0.288803	0.486423	3.18302	1.79184
GO:0033555	multicellular organismal response to stress	1	524	10	16679	0.288803	0.486423	3.18302	1.79184
GO:0048339	paraxial mesoderm development	1	524	10	16679	0.288803	0.486423	3.18302	1.79184
GO:0043116	negative regulation of vascular permeability	1	524	10	16679	0.288803	0.486423	3.18302	1.79184
GO:0002064	epithelial cell development	1	524	10	16679	0.288803	0.486423	3.18302	1.79184
GO:0034244	negative regulation of transcription elongation from RNA polymerase II promoter	1	524	10	16679	0.288803	0.486423	3.18302	1.79184
GO:0007589	body fluid secretion	1	524	10	16679	0.288803	0.486423	3.18302	1.79184
GO:0045956	positive regulation of calcium ion-dependent exocytosis	1	524	10	16679	0.288803	0.486423	3.18302	1.79184
GO:0043303	mast cell degranulation	1	524	10	16679	0.288803	0.486423	3.18302	1.79184
GO:0000956	nuclear-transcribed mRNA catabolic process	1	524	10	16679	0.288803	0.486423	3.18302	1.79184
GO:0061303	cornea development in camera-type eye	1	524	10	16679	0.288803	0.486423	3.18302	1.79184
GO:0051347	positive regulation of transferase activity	1	524	10	16679	0.288803	0.486423	3.18302	1.79184
GO:0043088	regulation of Cdc42 GTPase activity	1	524	10	16679	0.288803	0.486423	3.18302	1.79184
GO:2000773	negative regulation of cellular senescence	1	524	10	16679	0.288803	0.486423	3.18302	1.79184
GO:0055091	phospholipid homeostasis	1	524	10	16679	0.288803	0.486423	3.18302	1.79184
GO:0051382	kinetochore assembly	1	524	10	16679	0.288803	0.486423	3.18302	1.79184
GO:0051775	response to redox state	1	524	10	16679	0.288803	0.486423	3.18302	1.79184
GO:0051967	negative regulation of synaptic transmission, glutamatergic	1	524	10	16679	0.288803	0.486423	3.18302	1.79184
GO:0071318	cellular response to ATP	1	524	10	16679	0.288803	0.486423	3.18302	1.79184
GO:0009062	fatty acid catabolic process	1	524	10	16679	0.288803	0.486423	3.18302	1.79184
GO:0042416	dopamine biosynthetic process	1	524	10	16679	0.288803	0.486423	3.18302	1.79184
GO:0016446	somatic hypermutation of immunoglobulin genes	1	524	10	16679	0.288803	0.486423	3.18302	1.79184
GO:0060999	positive regulation of dendritic spine development	1	524	10	16679	0.288803	0.486423	3.18302	1.79184
GO:0008343	adult feeding behavior	1	524	10	16679	0.288803	0.486423	3.18302	1.79184
GO:0008347	glial cell migration	1	524	10	16679	0.288803	0.486423	3.18302	1.79184
GO:0002221	pattern recognition receptor signaling pathway	1	524	10	16679	0.288803	0.486423	3.18302	1.79184
GO:0031115	negative regulation of microtubule polymerization	1	524	10	16679	0.288803	0.486423	3.18302	1.79184
GO:0031397	negative regulation of protein ubiquitination	2	524	33	16679	0.289611	0.486423	1.9291	1.78781
GO:0010506	regulation of autophagy	2	524	33	16679	0.289611	0.486423	1.9291	1.78781
GO:0015701	bicarbonate transport	2	524	33	16679	0.289611	0.486423	1.9291	1.78781
GO:0061077	chaperone-mediated protein folding	2	524	33	16679	0.289611	0.486423	1.9291	1.78781
GO:1900034	regulation of cellular response to heat	2	524	33	16679	0.289611	0.486423	1.9291	1.78781
GO:1901215	negative regulation of neuron death	2	524	33	16679	0.289611	0.486423	1.9291	1.78781
GO:0007389	pattern specification process	3	524	59	16679	0.293711	0.492935	1.61848	1.76753
GO:0007601	visual perception	8	524	198	16679	0.295321	0.495261	1.28607	1.75965
GO:0007156	homophilic cell adhesion via plasma membrane adhesion molecules	6	524	142	16679	0.298945	0.496608	1.34494	1.74205
GO:0007275	multicellular organismal development	38	524	1093	16679	0.300746	0.496608	1.10663	1.73338
GO:0046854	phosphatidylinositol phosphorylation	2	524	34	16679	0.300962	0.496608	1.87236	1.73235
GO:0001569	patterning of blood vessels	2	524	34	16679	0.300962	0.496608	1.87236	1.73235
GO:0007040	lysosome organization	2	524	34	16679	0.300962	0.496608	1.87236	1.73235
GO:0014823	response to activity	2	524	34	16679	0.300962	0.496608	1.87236	1.73235
GO:0002088	lens development in camera-type eye	2	524	34	16679	0.300962	0.496608	1.87236	1.73235
GO:0009117	nucleotide metabolic process	2	524	34	16679	0.300962	0.496608	1.87236	1.73235
GO:0030177	positive regulation of Wnt signaling pathway	2	524	34	16679	0.300962	0.496608	1.87236	1.73235
GO:0007281	germ cell development	2	524	34	16679	0.300962	0.496608	1.87236	1.73235
GO:0097193	intrinsic apoptotic signaling pathway	3	524	60	16679	0.302066	0.496608	1.59151	1.72706
GO:0051592	response to calcium ion	3	524	60	16679	0.302066	0.496608	1.59151	1.72706
GO:0007586	digestion	3	524	60	16679	0.302066	0.496608	1.59151	1.72706
GO:0050727	regulation of inflammatory response	3	524	60	16679	0.302066	0.496608	1.59151	1.72706
GO:0018108	peptidyl-tyrosine phosphorylation	6	524	143	16679	0.304234	0.496608	1.33553	1.71675
GO:0042475	odontogenesis of dentin-containing tooth	3	524	61	16679	0.310432	0.496608	1.56542	1.68765
GO:0045444	fat cell differentiation	3	524	61	16679	0.310432	0.496608	1.56542	1.68765
GO:0042147	retrograde transport, endosome to Golgi	3	524	61	16679	0.310432	0.496608	1.56542	1.68765
GO:0045669	positive regulation of osteoblast differentiation	3	524	61	16679	0.310432	0.496608	1.56542	1.68765
GO:0043433	negative regulation of sequence-specific DNA binding transcription factor activity	3	524	61	16679	0.310432	0.496608	1.56542	1.68765
GO:0048103	somatic stem cell division	1	524	11	16679	0.310492	0.496608	2.89365	1.68737
GO:0006882	cellular zinc ion homeostasis	1	524	11	16679	0.310492	0.496608	2.89365	1.68737
GO:0007171	activation of transmembrane receptor protein tyrosine kinase activity	1	524	11	16679	0.310492	0.496608	2.89365	1.68737
GO:0090557	establishment of endothelial intestinal barrier	1	524	11	16679	0.310492	0.496608	2.89365	1.68737
GO:0007168	receptor guanylyl cyclase signaling pathway	1	524	11	16679	0.310492	0.496608	2.89365	1.68737
GO:0007610	behavior	1	524	11	16679	0.310492	0.496608	2.89365	1.68737
GO:0071872	cellular response to epinephrine stimulus	1	524	11	16679	0.310492	0.496608	2.89365	1.68737
GO:2000573	positive regulation of DNA biosynthetic process	1	524	11	16679	0.310492	0.496608	2.89365	1.68737
GO:0090136	epithelial cell-cell adhesion	1	524	11	16679	0.310492	0.496608	2.89365	1.68737
GO:0097067	cellular response to thyroid hormone stimulus	1	524	11	16679	0.310492	0.496608	2.89365	1.68737
GO:0045806	negative regulation of endocytosis	1	524	11	16679	0.310492	0.496608	2.89365	1.68737
GO:0034698	response to gonadotropin	1	524	11	16679	0.310492	0.496608	2.89365	1.68737
GO:0040037	negative regulation of fibroblast growth factor receptor signaling pathway	1	524	11	16679	0.310492	0.496608	2.89365	1.68737
GO:0097320	membrane tubulation	1	524	11	16679	0.310492	0.496608	2.89365	1.68737
GO:0034260	negative regulation of GTPase activity	1	524	11	16679	0.310492	0.496608	2.89365	1.68737
GO:0060394	negative regulation of pathway-restricted SMAD protein phosphorylation	1	524	11	16679	0.310492	0.496608	2.89365	1.68737
GO:0042592	homeostatic process	1	524	11	16679	0.310492	0.496608	2.89365	1.68737
GO:0045945	positive regulation of transcription from RNA polymerase III promoter	1	524	11	16679	0.310492	0.496608	2.89365	1.68737
GO:0014002	astrocyte development	1	524	11	16679	0.310492	0.496608	2.89365	1.68737
GO:0031571	mitotic G1 DNA damage checkpoint	1	524	11	16679	0.310492	0.496608	2.89365	1.68737
GO:0050778	positive regulation of immune response	1	524	11	16679	0.310492	0.496608	2.89365	1.68737
GO:0055015	ventricular cardiac muscle cell development	1	524	11	16679	0.310492	0.496608	2.89365	1.68737
GO:2000273	positive regulation of receptor activity	1	524	11	16679	0.310492	0.496608	2.89365	1.68737
GO:0046628	positive regulation of insulin receptor signaling pathway	1	524	11	16679	0.310492	0.496608	2.89365	1.68737
GO:0061029	eyelid development in camera-type eye	1	524	11	16679	0.310492	0.496608	2.89365	1.68737
GO:0046655	folic acid metabolic process	1	524	11	16679	0.310492	0.496608	2.89365	1.68737
GO:0051896	regulation of protein kinase B signaling	1	524	11	16679	0.310492	0.496608	2.89365	1.68737
GO:0032330	regulation of chondrocyte differentiation	1	524	11	16679	0.310492	0.496608	2.89365	1.68737
GO:0060674	placenta blood vessel development	1	524	11	16679	0.310492	0.496608	2.89365	1.68737
GO:0015909	long-chain fatty acid transport	1	524	11	16679	0.310492	0.496608	2.89365	1.68737
GO:0001736	establishment of planar polarity	1	524	11	16679	0.310492	0.496608	2.89365	1.68737
GO:0090303	positive regulation of wound healing	1	524	11	16679	0.310492	0.496608	2.89365	1.68737
GO:0061351	neural precursor cell proliferation	1	524	11	16679	0.310492	0.496608	2.89365	1.68737
GO:0090399	replicative senescence	1	524	11	16679	0.310492	0.496608	2.89365	1.68737
GO:0045651	positive regulation of macrophage differentiation	1	524	11	16679	0.310492	0.496608	2.89365	1.68737
GO:0010867	positive regulation of triglyceride biosynthetic process	1	524	11	16679	0.310492	0.496608	2.89365	1.68737
GO:0009086	methionine biosynthetic process	1	524	11	16679	0.310492	0.496608	2.89365	1.68737
GO:0019725	cellular homeostasis	1	524	11	16679	0.310492	0.496608	2.89365	1.68737
GO:0006195	purine nucleotide catabolic process	1	524	11	16679	0.310492	0.496608	2.89365	1.68737
GO:0021756	striatum development	1	524	11	16679	0.310492	0.496608	2.89365	1.68737
GO:0071391	cellular response to estrogen stimulus	1	524	11	16679	0.310492	0.496608	2.89365	1.68737
GO:0008354	germ cell migration	1	524	11	16679	0.310492	0.496608	2.89365	1.68737
GO:0042359	vitamin D metabolic process	1	524	11	16679	0.310492	0.496608	2.89365	1.68737
GO:0003323	type B pancreatic cell development	1	524	11	16679	0.310492	0.496608	2.89365	1.68737
GO:0008283	cell proliferation	14	524	377	16679	0.310829	0.496787	1.18202	1.68581
GO:0001974	blood vessel remodeling	2	524	35	16679	0.31228	0.497669	1.81887	1.67909
GO:0030217	T cell differentiation	2	524	35	16679	0.31228	0.497669	1.81887	1.67909
GO:0016056	rhodopsin mediated signaling pathway	2	524	35	16679	0.31228	0.497669	1.81887	1.67909
GO:0048565	digestive tract development	2	524	35	16679	0.31228	0.497669	1.81887	1.67909
GO:0030336	negative regulation of cell migration	4	524	89	16679	0.316062	0.503332	1.43057	1.66172
GO:0007030	Golgi organization	3	524	62	16679	0.318804	0.505041	1.54017	1.64926
GO:0010977	negative regulation of neuron projection development	2	524	36	16679	0.323558	0.505041	1.76834	1.62791
GO:0008206	bile acid metabolic process	2	524	36	16679	0.323558	0.505041	1.76834	1.62791
GO:0042059	negative regulation of epidermal growth factor receptor signaling pathway	2	524	36	16679	0.323558	0.505041	1.76834	1.62791
GO:0032467	positive regulation of cytokinesis	2	524	36	16679	0.323558	0.505041	1.76834	1.62791
GO:0007257	activation of JUN kinase activity	2	524	36	16679	0.323558	0.505041	1.76834	1.62791
GO:0071310	cellular response to organic substance	2	524	36	16679	0.323558	0.505041	1.76834	1.62791
GO:0048536	spleen development	2	524	36	16679	0.323558	0.505041	1.76834	1.62791
GO:0045944	positive regulation of transcription from RNA polymerase II promoter	31	524	894	16679	0.326505	0.505041	1.10373	1.61482
GO:0042127	regulation of cell proliferation	8	524	205	16679	0.32656	0.505041	1.24215	1.61458
GO:0001568	blood vessel development	3	524	63	16679	0.327177	0.505041	1.51572	1.61186
GO:0009612	response to mechanical stimulus	3	524	63	16679	0.327177	0.505041	1.51572	1.61186
GO:0045744	negative regulation of G-protein coupled receptor protein signaling pathway	1	524	12	16679	0.331518	0.505041	2.65251	1.59284
GO:0048148	behavioral response to cocaine	1	524	12	16679	0.331518	0.505041	2.65251	1.59284
GO:0035518	histone H2A monoubiquitination	1	524	12	16679	0.331518	0.505041	2.65251	1.59284
GO:0019079	viral genome replication	1	524	12	16679	0.331518	0.505041	2.65251	1.59284
GO:0022407	regulation of cell-cell adhesion	1	524	12	16679	0.331518	0.505041	2.65251	1.59284
GO:0043206	extracellular fibril organization	1	524	12	16679	0.331518	0.505041	2.65251	1.59284
GO:0021794	thalamus development	1	524	12	16679	0.331518	0.505041	2.65251	1.59284
GO:0060081	membrane hyperpolarization	1	524	12	16679	0.331518	0.505041	2.65251	1.59284
GO:0033993	response to lipid	1	524	12	16679	0.331518	0.505041	2.65251	1.59284
GO:0042491	auditory receptor cell differentiation	1	524	12	16679	0.331518	0.505041	2.65251	1.59284
GO:0060828	regulation of canonical Wnt signaling pathway	1	524	12	16679	0.331518	0.505041	2.65251	1.59284
GO:0036066	protein O-linked fucosylation	1	524	12	16679	0.331518	0.505041	2.65251	1.59284
GO:0045060	negative thymic T cell selection	1	524	12	16679	0.331518	0.505041	2.65251	1.59284
GO:0070498	interleukin-1-mediated signaling pathway	1	524	12	16679	0.331518	0.505041	2.65251	1.59284
GO:0002446	neutrophil mediated immunity	1	524	12	16679	0.331518	0.505041	2.65251	1.59284
GO:0048714	positive regulation of oligodendrocyte differentiation	1	524	12	16679	0.331518	0.505041	2.65251	1.59284
GO:0097284	hepatocyte apoptotic process	1	524	12	16679	0.331518	0.505041	2.65251	1.59284
GO:0060306	regulation of membrane repolarization	1	524	12	16679	0.331518	0.505041	2.65251	1.59284
GO:0019985	translesion synthesis	1	524	12	16679	0.331518	0.505041	2.65251	1.59284
GO:0021953	central nervous system neuron differentiation	1	524	12	16679	0.331518	0.505041	2.65251	1.59284
GO:0002003	angiotensin maturation	1	524	12	16679	0.331518	0.505041	2.65251	1.59284
GO:0060317	cardiac epithelial to mesenchymal transition	1	524	12	16679	0.331518	0.505041	2.65251	1.59284
GO:0008154	actin polymerization or depolymerization	1	524	12	16679	0.331518	0.505041	2.65251	1.59284
GO:0048333	mesodermal cell differentiation	1	524	12	16679	0.331518	0.505041	2.65251	1.59284
GO:0051016	barbed-end actin filament capping	1	524	12	16679	0.331518	0.505041	2.65251	1.59284
GO:0032006	regulation of TOR signaling	1	524	12	16679	0.331518	0.505041	2.65251	1.59284
GO:0031581	hemidesmosome assembly	1	524	12	16679	0.331518	0.505041	2.65251	1.59284
GO:0055089	fatty acid homeostasis	1	524	12	16679	0.331518	0.505041	2.65251	1.59284
GO:2000251	positive regulation of actin cytoskeleton reorganization	1	524	12	16679	0.331518	0.505041	2.65251	1.59284
GO:0055003	cardiac myofibril assembly	1	524	12	16679	0.331518	0.505041	2.65251	1.59284
GO:0046621	negative regulation of organ growth	1	524	12	16679	0.331518	0.505041	2.65251	1.59284
GO:0014059	regulation of dopamine secretion	1	524	12	16679	0.331518	0.505041	2.65251	1.59284
GO:0060272	embryonic skeletal joint morphogenesis	1	524	12	16679	0.331518	0.505041	2.65251	1.59284
GO:0031629	synaptic vesicle fusion to presynaptic membrane	1	524	12	16679	0.331518	0.505041	2.65251	1.59284
GO:0030194	positive regulation of blood coagulation	1	524	12	16679	0.331518	0.505041	2.65251	1.59284
GO:0060218	hematopoietic stem cell differentiation	1	524	12	16679	0.331518	0.505041	2.65251	1.59284
GO:0010832	negative regulation of myotube differentiation	1	524	12	16679	0.331518	0.505041	2.65251	1.59284
GO:0030903	notochord development	1	524	12	16679	0.331518	0.505041	2.65251	1.59284
GO:0050884	neuromuscular process controlling posture	1	524	12	16679	0.331518	0.505041	2.65251	1.59284
GO:0007252	I-kappaB phosphorylation	1	524	12	16679	0.331518	0.505041	2.65251	1.59284
GO:0050892	intestinal absorption	1	524	12	16679	0.331518	0.505041	2.65251	1.59284
GO:0042446	hormone biosynthetic process	1	524	12	16679	0.331518	0.505041	2.65251	1.59284
GO:0021702	cerebellar Purkinje cell differentiation	1	524	12	16679	0.331518	0.505041	2.65251	1.59284
GO:0010389	regulation of G2/M transition of mitotic cell cycle	1	524	12	16679	0.331518	0.505041	2.65251	1.59284
GO:0071354	cellular response to interleukin-6	1	524	12	16679	0.331518	0.505041	2.65251	1.59284
GO:0032228	regulation of synaptic transmission, GABAergic	1	524	12	16679	0.331518	0.505041	2.65251	1.59284
GO:0043517	positive regulation of DNA damage response, signal transduction by p53 class mediator	1	524	12	16679	0.331518	0.505041	2.65251	1.59284
GO:0038061	NIK/NF-kappaB signaling	1	524	12	16679	0.331518	0.505041	2.65251	1.59284
GO:0043968	histone H2A acetylation	1	524	12	16679	0.331518	0.505041	2.65251	1.59284
GO:0003351	epithelial cilium movement	1	524	12	16679	0.331518	0.505041	2.65251	1.59284
GO:0086004	regulation of cardiac muscle cell contraction	1	524	12	16679	0.331518	0.505041	2.65251	1.59284
GO:0048167	regulation of synaptic plasticity	2	524	37	16679	0.334786	0.509317	1.72055	1.57869
GO:0021549	cerebellum development	2	524	37	16679	0.334786	0.509317	1.72055	1.57869
GO:0001570	vasculogenesis	3	524	64	16679	0.335548	0.509775	1.49204	1.57541
GO:0051436	negative regulation of ubiquitin-protein ligase activity involved in mitotic cell cycle	3	524	64	16679	0.335548	0.509775	1.49204	1.57541
GO:0048015	phosphatidylinositol-mediated signaling	5	524	121	16679	0.340564	0.516379	1.3153	1.554
GO:0006338	chromatin remodeling	4	524	93	16679	0.343709	0.516379	1.36904	1.54074
GO:0034605	cellular response to heat	3	524	65	16679	0.343913	0.516379	1.46908	1.53988
GO:0000902	cell morphogenesis	3	524	65	16679	0.343913	0.516379	1.46908	1.53988
GO:0045859	regulation of protein kinase activity	2	524	38	16679	0.345957	0.516379	1.67527	1.53133
GO:0042692	muscle cell differentiation	2	524	38	16679	0.345957	0.516379	1.67527	1.53133
GO:0051402	neuron apoptotic process	2	524	38	16679	0.345957	0.516379	1.67527	1.53133
GO:0008016	regulation of heart contraction	2	524	38	16679	0.345957	0.516379	1.67527	1.53133
GO:0009303	rRNA transcription	1	524	13	16679	0.351903	0.516379	2.44847	1.50675
GO:0031396	regulation of protein ubiquitination	1	524	13	16679	0.351903	0.516379	2.44847	1.50675
GO:0009888	tissue development	1	524	13	16679	0.351903	0.516379	2.44847	1.50675
GO:0006450	regulation of translational fidelity	1	524	13	16679	0.351903	0.516379	2.44847	1.50675
GO:0086064	cell communication by electrical coupling involved in cardiac conduction	1	524	13	16679	0.351903	0.516379	2.44847	1.50675
GO:0033630	positive regulation of cell adhesion mediated by integrin	1	524	13	16679	0.351903	0.516379	2.44847	1.50675
GO:0010038	response to metal ion	1	524	13	16679	0.351903	0.516379	2.44847	1.50675
GO:0010952	positive regulation of peptidase activity	1	524	13	16679	0.351903	0.516379	2.44847	1.50675
GO:0060444	branching involved in mammary gland duct morphogenesis	1	524	13	16679	0.351903	0.516379	2.44847	1.50675
GO:0050921	positive regulation of chemotaxis	1	524	13	16679	0.351903	0.516379	2.44847	1.50675
GO:0042953	lipoprotein transport	1	524	13	16679	0.351903	0.516379	2.44847	1.50675
GO:0071425	hematopoietic stem cell proliferation	1	524	13	16679	0.351903	0.516379	2.44847	1.50675
GO:0071806	protein transmembrane transport	1	524	13	16679	0.351903	0.516379	2.44847	1.50675
GO:0089711	L-glutamate transmembrane transport	1	524	13	16679	0.351903	0.516379	2.44847	1.50675
GO:0043616	keratinocyte proliferation	1	524	13	16679	0.351903	0.516379	2.44847	1.50675
GO:0001963	synaptic transmission, dopaminergic	1	524	13	16679	0.351903	0.516379	2.44847	1.50675
GO:0045821	positive regulation of glycolytic process	1	524	13	16679	0.351903	0.516379	2.44847	1.50675
GO:0090179	planar cell polarity pathway involved in neural tube closure	1	524	13	16679	0.351903	0.516379	2.44847	1.50675
GO:0008610	lipid biosynthetic process	1	524	13	16679	0.351903	0.516379	2.44847	1.50675
GO:0007016	cytoskeletal anchoring at plasma membrane	1	524	13	16679	0.351903	0.516379	2.44847	1.50675
GO:0043666	regulation of phosphoprotein phosphatase activity	1	524	13	16679	0.351903	0.516379	2.44847	1.50675
GO:0044262	cellular carbohydrate metabolic process	1	524	13	16679	0.351903	0.516379	2.44847	1.50675
GO:0043122	regulation of I-kappaB kinase/NF-kappaB signaling	1	524	13	16679	0.351903	0.516379	2.44847	1.50675
GO:0010524	positive regulation of calcium ion transport into cytosol	1	524	13	16679	0.351903	0.516379	2.44847	1.50675
GO:0031929	TOR signaling	1	524	13	16679	0.351903	0.516379	2.44847	1.50675
GO:0002087	regulation of respiratory gaseous exchange by neurological system process	1	524	13	16679	0.351903	0.516379	2.44847	1.50675
GO:0001678	cellular glucose homeostasis	1	524	13	16679	0.351903	0.516379	2.44847	1.50675
GO:0045947	negative regulation of translational initiation	1	524	13	16679	0.351903	0.516379	2.44847	1.50675
GO:0010745	negative regulation of macrophage derived foam cell differentiation	1	524	13	16679	0.351903	0.516379	2.44847	1.50675
GO:0045109	intermediate filament organization	1	524	13	16679	0.351903	0.516379	2.44847	1.50675
GO:0060644	mammary gland epithelial cell differentiation	1	524	13	16679	0.351903	0.516379	2.44847	1.50675
GO:0042711	maternal behavior	1	524	13	16679	0.351903	0.516379	2.44847	1.50675
GO:0061036	positive regulation of cartilage development	1	524	13	16679	0.351903	0.516379	2.44847	1.50675
GO:0051893	regulation of focal adhesion assembly	1	524	13	16679	0.351903	0.516379	2.44847	1.50675
GO:0051895	negative regulation of focal adhesion assembly	1	524	13	16679	0.351903	0.516379	2.44847	1.50675
GO:1902358	sulfate transmembrane transport	1	524	13	16679	0.351903	0.516379	2.44847	1.50675
GO:0071625	vocalization behavior	1	524	13	16679	0.351903	0.516379	2.44847	1.50675
GO:0045197	establishment or maintenance of epithelial cell apical/basal polarity	1	524	13	16679	0.351903	0.516379	2.44847	1.50675
GO:0045667	regulation of osteoblast differentiation	1	524	13	16679	0.351903	0.516379	2.44847	1.50675
GO:0050872	white fat cell differentiation	1	524	13	16679	0.351903	0.516379	2.44847	1.50675
GO:0006183	GTP biosynthetic process	1	524	13	16679	0.351903	0.516379	2.44847	1.50675
GO:0016024	CDP-diacylglycerol biosynthetic process	1	524	13	16679	0.351903	0.516379	2.44847	1.50675
GO:0051926	negative regulation of calcium ion transport	1	524	13	16679	0.351903	0.516379	2.44847	1.50675
GO:0043627	response to estrogen	3	524	66	16679	0.352268	0.516379	1.44683	1.50526
GO:0001938	positive regulation of endothelial cell proliferation	3	524	66	16679	0.352268	0.516379	1.44683	1.50526
GO:0030308	negative regulation of cell growth	5	524	123	16679	0.352607	0.516534	1.29391	1.50387
GO:0007165	signal transduction	70	524	2109	16679	0.354676	0.519221	1.05648	1.49543
GO:0006833	water transport	2	524	39	16679	0.357065	0.520651	1.63232	1.48574
GO:0001932	regulation of protein phosphorylation	2	524	39	16679	0.357065	0.520651	1.63232	1.48574
GO:0042157	lipoprotein metabolic process	2	524	39	16679	0.357065	0.520651	1.63232	1.48574
GO:0071277	cellular response to calcium ion	2	524	39	16679	0.357065	0.520651	1.63232	1.48574
GO:0030163	protein catabolic process	2	524	39	16679	0.357065	0.520651	1.63232	1.48574
GO:0007346	regulation of mitotic cell cycle	2	524	39	16679	0.357065	0.520651	1.63232	1.48574
GO:0007603	phototransduction, visible light	4	524	95	16679	0.357557	0.520682	1.34022	1.48376
GO:0051028	mRNA transport	4	524	95	16679	0.357557	0.520682	1.34022	1.48376
GO:0048511	rhythmic process	5	524	124	16679	0.358635	0.521909	1.28347	1.47941
GO:0034976	response to endoplasmic reticulum stress	3	524	67	16679	0.360609	0.524436	1.42523	1.47149
GO:0010033	response to organic substance	4	524	96	16679	0.364479	0.525989	1.32626	1.45609
GO:0006310	DNA recombination	4	524	96	16679	0.364479	0.525989	1.32626	1.45609
GO:0030433	ER-associated ubiquitin-dependent protein catabolic process	2	524	40	16679	0.368102	0.525989	1.59151	1.44182
GO:0097191	extrinsic apoptotic signaling pathway	2	524	40	16679	0.368102	0.525989	1.59151	1.44182
GO:0006383	transcription from RNA polymerase III promoter	2	524	40	16679	0.368102	0.525989	1.59151	1.44182
GO:0048286	lung alveolus development	2	524	40	16679	0.368102	0.525989	1.59151	1.44182
GO:0032024	positive regulation of insulin secretion	2	524	40	16679	0.368102	0.525989	1.59151	1.44182
GO:0055072	iron ion homeostasis	2	524	40	16679	0.368102	0.525989	1.59151	1.44182
GO:0045599	negative regulation of fat cell differentiation	2	524	40	16679	0.368102	0.525989	1.59151	1.44182
GO:0040007	growth	2	524	40	16679	0.368102	0.525989	1.59151	1.44182
GO:0032729	positive regulation of interferon-gamma production	2	524	40	16679	0.368102	0.525989	1.59151	1.44182
GO:0034446	substrate adhesion-dependent cell spreading	2	524	40	16679	0.368102	0.525989	1.59151	1.44182
GO:0045600	positive regulation of fat cell differentiation	2	524	40	16679	0.368102	0.525989	1.59151	1.44182
GO:0006888	ER to Golgi vesicle-mediated transport	3	524	68	16679	0.368933	0.525989	1.40427	1.43857
GO:0071260	cellular response to mechanical stimulus	3	524	68	16679	0.368933	0.525989	1.40427	1.43857
GO:0034097	response to cytokine	3	524	68	16679	0.368933	0.525989	1.40427	1.43857
GO:0000165	MAPK cascade	4	524	97	16679	0.371397	0.525989	1.31258	1.42897
GO:0022011	myelination in peripheral nervous system	1	524	14	16679	0.371664	0.525989	2.27358	1.42793
GO:0031334	positive regulation of protein complex assembly	1	524	14	16679	0.371664	0.525989	2.27358	1.42793
GO:0006883	cellular sodium ion homeostasis	1	524	14	16679	0.371664	0.525989	2.27358	1.42793
GO:0006878	cellular copper ion homeostasis	1	524	14	16679	0.371664	0.525989	2.27358	1.42793
GO:0060038	cardiac muscle cell proliferation	1	524	14	16679	0.371664	0.525989	2.27358	1.42793
GO:0048240	sperm capacitation	1	524	14	16679	0.371664	0.525989	2.27358	1.42793
GO:0050910	detection of mechanical stimulus involved in sensory perception of sound	1	524	14	16679	0.371664	0.525989	2.27358	1.42793
GO:0045807	positive regulation of endocytosis	1	524	14	16679	0.371664	0.525989	2.27358	1.42793
GO:0030705	cytoskeleton-dependent intracellular transport	1	524	14	16679	0.371664	0.525989	2.27358	1.42793
GO:0007095	mitotic G2 DNA damage checkpoint	1	524	14	16679	0.371664	0.525989	2.27358	1.42793
GO:0045055	regulated secretory pathway	1	524	14	16679	0.371664	0.525989	2.27358	1.42793
GO:0071577	zinc ion transmembrane transport	1	524	14	16679	0.371664	0.525989	2.27358	1.42793
GO:0007043	cell-cell junction assembly	1	524	14	16679	0.371664	0.525989	2.27358	1.42793
GO:0043149	stress fiber assembly	1	524	14	16679	0.371664	0.525989	2.27358	1.42793
GO:0001675	acrosome assembly	1	524	14	16679	0.371664	0.525989	2.27358	1.42793
GO:0006275	regulation of DNA replication	1	524	14	16679	0.371664	0.525989	2.27358	1.42793
GO:0051770	positive regulation of nitric-oxide synthase biosynthetic process	1	524	14	16679	0.371664	0.525989	2.27358	1.42793
GO:0010812	negative regulation of cell-substrate adhesion	1	524	14	16679	0.371664	0.525989	2.27358	1.42793
GO:0043488	regulation of mRNA stability	1	524	14	16679	0.371664	0.525989	2.27358	1.42793
GO:0061178	regulation of insulin secretion involved in cellular response to glucose stimulus	1	524	14	16679	0.371664	0.525989	2.27358	1.42793
GO:0008361	regulation of cell size	1	524	14	16679	0.371664	0.525989	2.27358	1.42793
GO:0006228	UTP biosynthetic process	1	524	14	16679	0.371664	0.525989	2.27358	1.42793
GO:0006241	CTP biosynthetic process	1	524	14	16679	0.371664	0.525989	2.27358	1.42793
GO:0051604	protein maturation	1	524	14	16679	0.371664	0.525989	2.27358	1.42793
GO:1901214	regulation of neuron death	1	524	14	16679	0.371664	0.525989	2.27358	1.42793
GO:0060048	cardiac muscle contraction	2	524	41	16679	0.379064	0.535092	1.55269	1.39949
GO:0046718	viral entry into host cell	2	524	41	16679	0.379064	0.535092	1.55269	1.39949
GO:0030514	negative regulation of BMP signaling pathway	2	524	41	16679	0.379064	0.535092	1.55269	1.39949
GO:0030521	androgen receptor signaling pathway	2	524	41	16679	0.379064	0.535092	1.55269	1.39949
GO:0001503	ossification	4	524	99	16679	0.385213	0.536955	1.28607	1.37627
GO:0016197	endosomal transport	3	524	70	16679	0.385516	0.536955	1.36415	1.37514
GO:0007189	adenylate cyclase-activating G-protein coupled receptor signaling pathway	2	524	42	16679	0.389943	0.536955	1.51572	1.35867
GO:0001541	ovarian follicle development	2	524	42	16679	0.389943	0.536955	1.51572	1.35867
GO:0007077	mitotic nuclear envelope disassembly	2	524	42	16679	0.389943	0.536955	1.51572	1.35867
GO:0007017	microtubule-based process	2	524	42	16679	0.389943	0.536955	1.51572	1.35867
GO:1903506	regulation of nucleic acid-templated transcription	2	524	42	16679	0.389943	0.536955	1.51572	1.35867
GO:0007588	excretion	2	524	42	16679	0.389943	0.536955	1.51572	1.35867
GO:0048538	thymus development	2	524	42	16679	0.389943	0.536955	1.51572	1.35867
GO:0019432	triglyceride biosynthetic process	2	524	42	16679	0.389943	0.536955	1.51572	1.35867
GO:0045725	positive regulation of glycogen biosynthetic process	1	524	15	16679	0.390822	0.536955	2.12201	1.35542
GO:2000045	regulation of G1/S transition of mitotic cell cycle	1	524	15	16679	0.390822	0.536955	2.12201	1.35542
GO:2000060	positive regulation of protein ubiquitination involved in ubiquitin-dependent protein catabolic process	1	524	15	16679	0.390822	0.536955	2.12201	1.35542
GO:0072583	clathrin-mediated endocytosis	1	524	15	16679	0.390822	0.536955	2.12201	1.35542
GO:0006825	copper ion transport	1	524	15	16679	0.390822	0.536955	2.12201	1.35542
GO:0033280	response to vitamin D	1	524	15	16679	0.390822	0.536955	2.12201	1.35542
GO:0071480	cellular response to gamma radiation	1	524	15	16679	0.390822	0.536955	2.12201	1.35542
GO:0007158	neuron cell-cell adhesion	1	524	15	16679	0.390822	0.536955	2.12201	1.35542
GO:0050930	induction of positive chemotaxis	1	524	15	16679	0.390822	0.536955	2.12201	1.35542
GO:0008272	sulfate transport	1	524	15	16679	0.390822	0.536955	2.12201	1.35542
GO:0050901	leukocyte tethering or rolling	1	524	15	16679	0.390822	0.536955	2.12201	1.35542
GO:0015711	organic anion transport	1	524	15	16679	0.390822	0.536955	2.12201	1.35542
GO:0007020	microtubule nucleation	1	524	15	16679	0.390822	0.536955	2.12201	1.35542
GO:0051482	positive regulation of cytosolic calcium ion concentration involved in phospholipase C-activating G-protein coupled signaling pathway	1	524	15	16679	0.390822	0.536955	2.12201	1.35542
GO:1902176	negative regulation of oxidative stress-induced intrinsic apoptotic signaling pathway	1	524	15	16679	0.390822	0.536955	2.12201	1.35542
GO:0031529	ruffle organization	1	524	15	16679	0.390822	0.536955	2.12201	1.35542
GO:0001655	urogenital system development	1	524	15	16679	0.390822	0.536955	2.12201	1.35542
GO:0015813	L-glutamate transport	1	524	15	16679	0.390822	0.536955	2.12201	1.35542
GO:0050777	negative regulation of immune response	1	524	15	16679	0.390822	0.536955	2.12201	1.35542
GO:0021542	dentate gyrus development	1	524	15	16679	0.390822	0.536955	2.12201	1.35542
GO:0048490	anterograde synaptic vesicle transport	1	524	15	16679	0.390822	0.536955	2.12201	1.35542
GO:0006342	chromatin silencing	1	524	15	16679	0.390822	0.536955	2.12201	1.35542
GO:2001241	positive regulation of extrinsic apoptotic signaling pathway in absence of ligand	1	524	15	16679	0.390822	0.536955	2.12201	1.35542
GO:0043087	regulation of GTPase activity	1	524	15	16679	0.390822	0.536955	2.12201	1.35542
GO:2000378	negative regulation of reactive oxygen species metabolic process	1	524	15	16679	0.390822	0.536955	2.12201	1.35542
GO:0006790	sulfur compound metabolic process	1	524	15	16679	0.390822	0.536955	2.12201	1.35542
GO:0006198	cAMP catabolic process	1	524	15	16679	0.390822	0.536955	2.12201	1.35542
GO:1902236	negative regulation of endoplasmic reticulum stress-induced intrinsic apoptotic signaling pathway	1	524	15	16679	0.390822	0.536955	2.12201	1.35542
GO:0071398	cellular response to fatty acid	1	524	15	16679	0.390822	0.536955	2.12201	1.35542
GO:0035024	negative regulation of Rho protein signal transduction	1	524	15	16679	0.390822	0.536955	2.12201	1.35542
GO:0071371	cellular response to gonadotropin stimulus	1	524	15	16679	0.390822	0.536955	2.12201	1.35542
GO:0043981	histone H4-K5 acetylation	1	524	15	16679	0.390822	0.536955	2.12201	1.35542
GO:0043982	histone H4-K8 acetylation	1	524	15	16679	0.390822	0.536955	2.12201	1.35542
GO:0050821	protein stabilization	4	524	100	16679	0.392106	0.538385	1.27321	1.35068
GO:0060041	retina development in camera-type eye	3	524	71	16679	0.393769	0.540333	1.34494	1.34458
GO:0007399	nervous system development	17	524	495	16679	0.396813	0.544172	1.09316	1.33347
GO:0002062	chondrocyte differentiation	2	524	43	16679	0.400735	0.549169	1.48047	1.31928
GO:0010976	positive regulation of neuron projection development	3	524	72	16679	0.401992	0.549169	1.32626	1.31476
GO:0007015	actin filament organization	3	524	72	16679	0.401992	0.549169	1.32626	1.31476
GO:0010467	gene expression	26	524	775	16679	0.403265	0.549169	1.06785	1.3102
GO:0035335	peptidyl-tyrosine dephosphorylation	4	524	102	16679	0.405854	0.549169	1.24824	1.30097
GO:0043524	negative regulation of neuron apoptotic process	5	524	132	16679	0.406837	0.549169	1.20569	1.29748
GO:0006402	mRNA catabolic process	1	524	16	16679	0.409394	0.549169	1.98938	1.28844
GO:0045778	positive regulation of ossification	1	524	16	16679	0.409394	0.549169	1.98938	1.28844
GO:0080111	DNA demethylation	1	524	16	16679	0.409394	0.549169	1.98938	1.28844
GO:0060425	lung morphogenesis	1	524	16	16679	0.409394	0.549169	1.98938	1.28844
GO:0060037	pharyngeal system development	1	524	16	16679	0.409394	0.549169	1.98938	1.28844
GO:0008209	androgen metabolic process	1	524	16	16679	0.409394	0.549169	1.98938	1.28844
GO:0001967	suckling behavior	1	524	16	16679	0.409394	0.549169	1.98938	1.28844
GO:2000114	regulation of establishment of cell polarity	1	524	16	16679	0.409394	0.549169	1.98938	1.28844
GO:0006940	regulation of smooth muscle contraction	1	524	16	16679	0.409394	0.549169	1.98938	1.28844
GO:0048066	developmental pigmentation	1	524	16	16679	0.409394	0.549169	1.98938	1.28844
GO:0051443	positive regulation of ubiquitin-protein transferase activity	1	524	16	16679	0.409394	0.549169	1.98938	1.28844
GO:0032012	regulation of ARF protein signal transduction	1	524	16	16679	0.409394	0.549169	1.98938	1.28844
GO:0007512	adult heart development	1	524	16	16679	0.409394	0.549169	1.98938	1.28844
GO:0070848	response to growth factor	1	524	16	16679	0.409394	0.549169	1.98938	1.28844
GO:0043162	ubiquitin-dependent protein catabolic process via the multivesicular body sorting pathway	1	524	16	16679	0.409394	0.549169	1.98938	1.28844
GO:0001659	temperature homeostasis	1	524	16	16679	0.409394	0.549169	1.98938	1.28844
GO:0061028	establishment of endothelial barrier	1	524	16	16679	0.409394	0.549169	1.98938	1.28844
GO:0048814	regulation of dendrite morphogenesis	1	524	16	16679	0.409394	0.549169	1.98938	1.28844
GO:0072358	cardiovascular system development	1	524	16	16679	0.409394	0.549169	1.98938	1.28844
GO:0015908	fatty acid transport	1	524	16	16679	0.409394	0.549169	1.98938	1.28844
GO:2000310	regulation of N-methyl-D-aspartate selective glutamate receptor activity	1	524	16	16679	0.409394	0.549169	1.98938	1.28844
GO:0071285	cellular response to lithium ion	1	524	16	16679	0.409394	0.549169	1.98938	1.28844
GO:0045190	isotype switching	1	524	16	16679	0.409394	0.549169	1.98938	1.28844
GO:0060216	definitive hemopoiesis	1	524	16	16679	0.409394	0.549169	1.98938	1.28844
GO:0030502	negative regulation of bone mineralization	1	524	16	16679	0.409394	0.549169	1.98938	1.28844
GO:0042417	dopamine metabolic process	1	524	16	16679	0.409394	0.549169	1.98938	1.28844
GO:0006171	cAMP biosynthetic process	1	524	16	16679	0.409394	0.549169	1.98938	1.28844
GO:0048596	embryonic camera-type eye morphogenesis	1	524	16	16679	0.409394	0.549169	1.98938	1.28844
GO:0009451	RNA modification	1	524	16	16679	0.409394	0.549169	1.98938	1.28844
GO:0050806	positive regulation of synaptic transmission	1	524	16	16679	0.409394	0.549169	1.98938	1.28844
GO:0048705	skeletal system morphogenesis	2	524	44	16679	0.411435	0.551238	1.44683	1.28126
GO:0001890	placenta development	2	524	44	16679	0.411435	0.551238	1.44683	1.28126
GO:0007229	integrin-mediated signaling pathway	4	524	103	16679	0.412706	0.552606	1.23612	1.27682
GO:0007420	brain development	8	524	224	16679	0.413289	0.553052	1.13679	1.27478
GO:0030198	extracellular matrix organization	11	524	316	16679	0.414313	0.554087	1.10801	1.27121
GO:0016568	chromatin modification	10	524	286	16679	0.416962	0.557293	1.11294	1.26201
GO:0071456	cellular response to hypoxia	4	524	104	16679	0.419539	0.560399	1.22424	1.25312
GO:0045785	positive regulation of cell adhesion	2	524	45	16679	0.422039	0.56074	1.41467	1.24455
GO:0007187	G-protein coupled receptor signaling pathway, coupled to cyclic nucleotide second messenger	2	524	45	16679	0.422039	0.56074	1.41467	1.24455
GO:0070301	cellular response to hydrogen peroxide	2	524	45	16679	0.422039	0.56074	1.41467	1.24455
GO:0007605	sensory perception of sound	5	524	135	16679	0.424811	0.56074	1.17889	1.23511
GO:0007018	microtubule-based movement	3	524	75	16679	0.426452	0.56074	1.27321	1.22954
GO:0007265	Ras protein signal transduction	3	524	75	16679	0.426452	0.56074	1.27321	1.22954
GO:0007129	synapsis	1	524	17	16679	0.427399	0.56074	1.87236	1.22634
GO:0014911	positive regulation of smooth muscle cell migration	1	524	17	16679	0.427399	0.56074	1.87236	1.22634
GO:0043623	cellular protein complex assembly	1	524	17	16679	0.427399	0.56074	1.87236	1.22634
GO:0022409	positive regulation of cell-cell adhesion	1	524	17	16679	0.427399	0.56074	1.87236	1.22634
GO:0032456	endocytic recycling	1	524	17	16679	0.427399	0.56074	1.87236	1.22634
GO:0044257	cellular protein catabolic process	1	524	17	16679	0.427399	0.56074	1.87236	1.22634
GO:0060384	innervation	1	524	17	16679	0.427399	0.56074	1.87236	1.22634
GO:0015012	heparan sulfate proteoglycan biosynthetic process	1	524	17	16679	0.427399	0.56074	1.87236	1.22634
GO:0030224	monocyte differentiation	1	524	17	16679	0.427399	0.56074	1.87236	1.22634
GO:0045104	intermediate filament cytoskeleton organization	1	524	17	16679	0.427399	0.56074	1.87236	1.22634
GO:0035338	long-chain fatty-acyl-CoA biosynthetic process	1	524	17	16679	0.427399	0.56074	1.87236	1.22634
GO:0042310	vasoconstriction	1	524	17	16679	0.427399	0.56074	1.87236	1.22634
GO:0042325	regulation of phosphorylation	1	524	17	16679	0.427399	0.56074	1.87236	1.22634
GO:0009165	nucleotide biosynthetic process	1	524	17	16679	0.427399	0.56074	1.87236	1.22634
GO:0045582	positive regulation of T cell differentiation	1	524	17	16679	0.427399	0.56074	1.87236	1.22634
GO:0006337	nucleosome disassembly	1	524	17	16679	0.427399	0.56074	1.87236	1.22634
GO:1900087	positive regulation of G1/S transition of mitotic cell cycle	1	524	17	16679	0.427399	0.56074	1.87236	1.22634
GO:0070933	histone H4 deacetylation	1	524	17	16679	0.427399	0.56074	1.87236	1.22634
GO:0010824	regulation of centrosome duplication	1	524	17	16679	0.427399	0.56074	1.87236	1.22634
GO:0051968	positive regulation of synaptic transmission, glutamatergic	1	524	17	16679	0.427399	0.56074	1.87236	1.22634
GO:0042832	defense response to protozoan	1	524	17	16679	0.427399	0.56074	1.87236	1.22634
GO:0006164	purine nucleotide biosynthetic process	1	524	17	16679	0.427399	0.56074	1.87236	1.22634
GO:0006182	cGMP biosynthetic process	1	524	17	16679	0.427399	0.56074	1.87236	1.22634
GO:0035902	response to immobilization stress	1	524	17	16679	0.427399	0.56074	1.87236	1.22634
GO:0051260	protein homooligomerization	6	524	168	16679	0.438812	0.575371	1.13679	1.18833
GO:0051301	cell division	13	524	385	16679	0.440757	0.575449	1.07478	1.18195
GO:0008277	regulation of G-protein coupled receptor protein signaling pathway	2	524	47	16679	0.442941	0.575449	1.35447	1.17481
GO:0043525	positive regulation of neuron apoptotic process	2	524	47	16679	0.442941	0.575449	1.35447	1.17481
GO:0045333	cellular respiration	1	524	18	16679	0.444855	0.575449	1.76834	1.16859
GO:0007597	blood coagulation, intrinsic pathway	1	524	18	16679	0.444855	0.575449	1.76834	1.16859
GO:0010906	regulation of glucose metabolic process	1	524	18	16679	0.444855	0.575449	1.76834	1.16859
GO:0010507	negative regulation of autophagy	1	524	18	16679	0.444855	0.575449	1.76834	1.16859
GO:0030878	thyroid gland development	1	524	18	16679	0.444855	0.575449	1.76834	1.16859
GO:0042073	intraciliary transport	1	524	18	16679	0.444855	0.575449	1.76834	1.16859
GO:0031032	actomyosin structure organization	1	524	18	16679	0.444855	0.575449	1.76834	1.16859
GO:0048025	negative regulation of mRNA splicing, via spliceosome	1	524	18	16679	0.444855	0.575449	1.76834	1.16859
GO:0050427	3'-phosphoadenosine 5'-phosphosulfate metabolic process	1	524	18	16679	0.444855	0.575449	1.76834	1.16859
GO:0046579	positive regulation of Ras protein signal transduction	1	524	18	16679	0.444855	0.575449	1.76834	1.16859
GO:0034614	cellular response to reactive oxygen species	1	524	18	16679	0.444855	0.575449	1.76834	1.16859
GO:0048870	cell motility	1	524	18	16679	0.444855	0.575449	1.76834	1.16859
GO:0006672	ceramide metabolic process	1	524	18	16679	0.444855	0.575449	1.76834	1.16859
GO:0048821	erythrocyte development	1	524	18	16679	0.444855	0.575449	1.76834	1.16859
GO:0070542	response to fatty acid	1	524	18	16679	0.444855	0.575449	1.76834	1.16859
GO:0032332	positive regulation of chondrocyte differentiation	1	524	18	16679	0.444855	0.575449	1.76834	1.16859
GO:0007274	neuromuscular synaptic transmission	1	524	18	16679	0.444855	0.575449	1.76834	1.16859
GO:0009083	branched-chain amino acid catabolic process	1	524	18	16679	0.444855	0.575449	1.76834	1.16859
GO:0033365	protein localization to organelle	1	524	18	16679	0.444855	0.575449	1.76834	1.16859
GO:0003341	cilium movement	1	524	18	16679	0.444855	0.575449	1.76834	1.16859
GO:0045892	negative regulation of transcription, DNA-templated	17	524	511	16679	0.445237	0.575607	1.05893	1.16736
GO:0030855	epithelial cell differentiation	3	524	78	16679	0.450545	0.582129	1.22424	1.15026
GO:0008542	visual learning	2	524	48	16679	0.453233	0.58526	1.32626	1.14168
GO:0007059	chromosome segregation	3	524	79	16679	0.458483	0.588054	1.20874	1.12506
GO:0001843	neural tube closure	3	524	79	16679	0.458483	0.588054	1.20874	1.12506
GO:0097150	neuronal stem cell maintenance	1	524	19	16679	0.461777	0.588054	1.67527	1.11473
GO:0046928	regulation of neurotransmitter secretion	1	524	19	16679	0.461777	0.588054	1.67527	1.11473
GO:0006801	superoxide metabolic process	1	524	19	16679	0.461777	0.588054	1.67527	1.11473
GO:0009755	hormone-mediated signaling pathway	1	524	19	16679	0.461777	0.588054	1.67527	1.11473
GO:0022604	regulation of cell morphogenesis	1	524	19	16679	0.461777	0.588054	1.67527	1.11473
GO:0007520	myoblast fusion	1	524	19	16679	0.461777	0.588054	1.67527	1.11473
GO:0002076	osteoblast development	1	524	19	16679	0.461777	0.588054	1.67527	1.11473
GO:0045921	positive regulation of exocytosis	1	524	19	16679	0.461777	0.588054	1.67527	1.11473
GO:0003009	skeletal muscle contraction	1	524	19	16679	0.461777	0.588054	1.67527	1.11473
GO:0042267	natural killer cell mediated cytotoxicity	1	524	19	16679	0.461777	0.588054	1.67527	1.11473
GO:0090314	positive regulation of protein targeting to membrane	1	524	19	16679	0.461777	0.588054	1.67527	1.11473
GO:0042246	tissue regeneration	1	524	19	16679	0.461777	0.588054	1.67527	1.11473
GO:0043409	negative regulation of MAPK cascade	1	524	19	16679	0.461777	0.588054	1.67527	1.11473
GO:0050718	positive regulation of interleukin-1 beta secretion	1	524	19	16679	0.461777	0.588054	1.67527	1.11473
GO:0012501	programmed cell death	1	524	19	16679	0.461777	0.588054	1.67527	1.11473
GO:0030500	regulation of bone mineralization	1	524	19	16679	0.461777	0.588054	1.67527	1.11473
GO:0045671	negative regulation of osteoclast differentiation	1	524	19	16679	0.461777	0.588054	1.67527	1.11473
GO:0007292	female gamete generation	1	524	19	16679	0.461777	0.588054	1.67527	1.11473
GO:0042346	positive regulation of NF-kappaB import into nucleus	1	524	19	16679	0.461777	0.588054	1.67527	1.11473
GO:0090002	establishment of protein localization to plasma membrane	1	524	19	16679	0.461777	0.588054	1.67527	1.11473
GO:0070207	protein homotrimerization	1	524	19	16679	0.461777	0.588054	1.67527	1.11473
GO:0043984	histone H4-K16 acetylation	1	524	19	16679	0.461777	0.588054	1.67527	1.11473
GO:0044281	small molecule metabolic process	46	524	1430	16679	0.462924	0.589121	1.02391	1.11115
GO:0051781	positive regulation of cell division	2	524	49	16679	0.463414	0.589121	1.29919	1.10963
GO:0009058	biosynthetic process	2	524	49	16679	0.463414	0.589121	1.29919	1.10963
GO:0001934	positive regulation of protein phosphorylation	5	524	143	16679	0.472117	0.599841	1.11294	1.08278
GO:0060395	SMAD protein signal transduction	2	524	50	16679	0.473481	0.600539	1.27321	1.07862
GO:0010212	response to ionizing radiation	2	524	50	16679	0.473481	0.600539	1.27321	1.07862
GO:0061025	membrane fusion	2	524	50	16679	0.473481	0.600539	1.27321	1.07862
GO:0019058	viral life cycle	5	524	144	16679	0.477946	0.600988	1.10521	1.06508
GO:0048265	response to pain	1	524	20	16679	0.478182	0.600988	1.59151	1.06437
GO:0006807	nitrogen compound metabolic process	1	524	20	16679	0.478182	0.600988	1.59151	1.06437
GO:0051145	smooth muscle cell differentiation	1	524	20	16679	0.478182	0.600988	1.59151	1.06437
GO:0002052	positive regulation of neuroblast proliferation	1	524	20	16679	0.478182	0.600988	1.59151	1.06437
GO:0032008	positive regulation of TOR signaling	1	524	20	16679	0.478182	0.600988	1.59151	1.06437
GO:0001676	long-chain fatty acid metabolic process	1	524	20	16679	0.478182	0.600988	1.59151	1.06437
GO:0009190	cyclic nucleotide biosynthetic process	1	524	20	16679	0.478182	0.600988	1.59151	1.06437
GO:0032318	regulation of Ras GTPase activity	1	524	20	16679	0.478182	0.600988	1.59151	1.06437
GO:0001708	cell fate specification	1	524	20	16679	0.478182	0.600988	1.59151	1.06437
GO:0043011	myeloid dendritic cell differentiation	1	524	20	16679	0.478182	0.600988	1.59151	1.06437
GO:0006165	nucleoside diphosphate phosphorylation	1	524	20	16679	0.478182	0.600988	1.59151	1.06437
GO:0030539	male genitalia development	1	524	20	16679	0.478182	0.600988	1.59151	1.06437
GO:0006778	porphyrin-containing compound metabolic process	1	524	20	16679	0.478182	0.600988	1.59151	1.06437
GO:0048593	camera-type eye morphogenesis	1	524	20	16679	0.478182	0.600988	1.59151	1.06437
GO:0019433	triglyceride catabolic process	1	524	20	16679	0.478182	0.600988	1.59151	1.06437
GO:0001764	neuron migration	4	524	113	16679	0.479966	0.602545	1.12673	1.059
GO:0001822	kidney development	4	524	113	16679	0.479966	0.602545	1.12673	1.059
GO:0007584	response to nutrient	3	524	82	16679	0.481989	0.604741	1.16452	1.05293
GO:0048661	positive regulation of smooth muscle cell proliferation	2	524	51	16679	0.483432	0.604837	1.24824	1.04861
GO:0010923	negative regulation of phosphatase activity	2	524	51	16679	0.483432	0.604837	1.24824	1.04861
GO:0007154	cell communication	2	524	51	16679	0.483432	0.604837	1.24824	1.04861
GO:0006521	regulation of cellular amino acid metabolic process	2	524	51	16679	0.483432	0.604837	1.24824	1.04861
GO:0060548	negative regulation of cell death	2	524	51	16679	0.483432	0.604837	1.24824	1.04861
GO:0006470	protein dephosphorylation	5	524	145	16679	0.483754	0.604897	1.09759	1.04766
GO:0006914	autophagy	4	524	115	16679	0.493065	0.612623	1.10714	1.02015
GO:0043588	skin development	2	524	52	16679	0.493265	0.612623	1.22424	1.01957
GO:0007178	transmembrane receptor protein serine/threonine kinase signaling pathway	1	524	21	16679	0.494087	0.612623	1.51572	1.01716
GO:0007220	Notch receptor processing	1	524	21	16679	0.494087	0.612623	1.51572	1.01716
GO:0006937	regulation of muscle contraction	1	524	21	16679	0.494087	0.612623	1.51572	1.01716
GO:0071901	negative regulation of protein serine/threonine kinase activity	1	524	21	16679	0.494087	0.612623	1.51572	1.01716
GO:0008156	negative regulation of DNA replication	1	524	21	16679	0.494087	0.612623	1.51572	1.01716
GO:0071549	cellular response to dexamethasone stimulus	1	524	21	16679	0.494087	0.612623	1.51572	1.01716
GO:0042326	negative regulation of phosphorylation	1	524	21	16679	0.494087	0.612623	1.51572	1.01716
GO:0090398	cellular senescence	1	524	21	16679	0.494087	0.612623	1.51572	1.01716
GO:0030193	regulation of blood coagulation	1	524	21	16679	0.494087	0.612623	1.51572	1.01716
GO:0030902	hindbrain development	1	524	21	16679	0.494087	0.612623	1.51572	1.01716
GO:0006783	heme biosynthetic process	1	524	21	16679	0.494087	0.612623	1.51572	1.01716
GO:0031146	SCF-dependent proteasomal ubiquitin-dependent protein catabolic process	1	524	21	16679	0.494087	0.612623	1.51572	1.01716
GO:0030010	establishment of cell polarity	1	524	21	16679	0.494087	0.612623	1.51572	1.01716
GO:0002576	platelet degranulation	3	524	84	16679	0.497383	0.616365	1.13679	1.00757
GO:0030335	positive regulation of cell migration	5	524	148	16679	0.501032	0.62054	1.07534	0.997024
GO:0006091	generation of precursor metabolites and energy	2	524	53	16679	0.502977	0.621904	1.20114	0.991435
GO:0019722	calcium-mediated signaling	2	524	53	16679	0.502977	0.621904	1.20114	0.991435
GO:0000910	cytokinesis	2	524	53	16679	0.502977	0.621904	1.20114	0.991435
GO:1902476	chloride transmembrane transport	3	524	85	16679	0.504992	0.622323	1.12342	0.985668
GO:0032851	positive regulation of Rab GTPase activity	3	524	85	16679	0.504992	0.622323	1.12342	0.985668
GO:0022617	extracellular matrix disassembly	4	524	117	16679	0.506021	0.622323	1.08821	0.98273
GO:0045736	negative regulation of cyclin-dependent protein serine/threonine kinase activity	1	524	22	16679	0.509506	0.622323	1.44683	0.97283
GO:0048675	axon extension	1	524	22	16679	0.509506	0.622323	1.44683	0.97283
GO:0035924	cellular response to vascular endothelial growth factor stimulus	1	524	22	16679	0.509506	0.622323	1.44683	0.97283
GO:0016338	calcium-independent cell-cell adhesion via plasma membrane cell-adhesion molecules	1	524	22	16679	0.509506	0.622323	1.44683	0.97283
GO:0030301	cholesterol transport	1	524	22	16679	0.509506	0.622323	1.44683	0.97283
GO:0021510	spinal cord development	1	524	22	16679	0.509506	0.622323	1.44683	0.97283
GO:0006509	membrane protein ectodomain proteolysis	1	524	22	16679	0.509506	0.622323	1.44683	0.97283
GO:0048738	cardiac muscle tissue development	1	524	22	16679	0.509506	0.622323	1.44683	0.97283
GO:0002009	morphogenesis of an epithelium	1	524	22	16679	0.509506	0.622323	1.44683	0.97283
GO:0042149	cellular response to glucose starvation	1	524	22	16679	0.509506	0.622323	1.44683	0.97283
GO:0048873	homeostasis of number of cells within a tissue	1	524	22	16679	0.509506	0.622323	1.44683	0.97283
GO:0055088	lipid homeostasis	1	524	22	16679	0.509506	0.622323	1.44683	0.97283
GO:0046209	nitric oxide metabolic process	1	524	22	16679	0.509506	0.622323	1.44683	0.97283
GO:0034113	heterotypic cell-cell adhesion	1	524	22	16679	0.509506	0.622323	1.44683	0.97283
GO:0070932	histone H3 deacetylation	1	524	22	16679	0.509506	0.622323	1.44683	0.97283
GO:0006796	phosphate-containing compound metabolic process	1	524	22	16679	0.509506	0.622323	1.44683	0.97283
GO:0071773	cellular response to BMP stimulus	1	524	22	16679	0.509506	0.622323	1.44683	0.97283
GO:0023019	signal transduction involved in regulation of gene expression	1	524	22	16679	0.509506	0.622323	1.44683	0.97283
GO:0060135	maternal process involved in female pregnancy	1	524	22	16679	0.509506	0.622323	1.44683	0.97283
GO:0007283	spermatogenesis	13	524	406	16679	0.513548	0.626914	1.01919	0.961429
GO:0090090	negative regulation of canonical Wnt signaling pathway	5	524	151	16679	0.518079	0.632096	1.05398	0.948756
GO:0006464	cellular protein modification process	4	524	119	16679	0.518826	0.632659	1.06992	0.946678
GO:0051289	protein homotetramerization	2	524	55	16679	0.522034	0.633583	1.15746	0.937785
GO:0019233	sensory perception of pain	2	524	55	16679	0.522034	0.633583	1.15746	0.937785
GO:0000082	G1/S transition of mitotic cell cycle	5	524	152	16679	0.523705	0.633583	1.04704	0.933173
GO:0051090	regulation of sequence-specific DNA binding transcription factor activity	1	524	23	16679	0.524454	0.633583	1.38392	0.931113
GO:0000083	regulation of transcription involved in G1/S transition of mitotic cell cycle	1	524	23	16679	0.524454	0.633583	1.38392	0.931113
GO:0050999	regulation of nitric-oxide synthase activity	1	524	23	16679	0.524454	0.633583	1.38392	0.931113
GO:0046835	carbohydrate phosphorylation	1	524	23	16679	0.524454	0.633583	1.38392	0.931113
GO:0060412	ventricular septum morphogenesis	1	524	23	16679	0.524454	0.633583	1.38392	0.931113
GO:0090103	cochlea morphogenesis	1	524	23	16679	0.524454	0.633583	1.38392	0.931113
GO:0042474	middle ear morphogenesis	1	524	23	16679	0.524454	0.633583	1.38392	0.931113
GO:0018149	peptide cross-linking	1	524	23	16679	0.524454	0.633583	1.38392	0.931113
GO:0051899	membrane depolarization	1	524	23	16679	0.524454	0.633583	1.38392	0.931113
GO:0043044	ATP-dependent chromatin remodeling	1	524	23	16679	0.524454	0.633583	1.38392	0.931113
GO:0007276	gamete generation	1	524	23	16679	0.524454	0.633583	1.38392	0.931113
GO:0009060	aerobic respiration	1	524	23	16679	0.524454	0.633583	1.38392	0.931113
GO:0090004	positive regulation of establishment of protein localization to plasma membrane	1	524	23	16679	0.524454	0.633583	1.38392	0.931113
GO:0002931	response to ischemia	1	524	23	16679	0.524454	0.633583	1.38392	0.931113
GO:0000122	negative regulation of transcription from RNA polymerase II promoter	21	524	668	16679	0.530914	0.641038	1.00065	0.91345
GO:0070374	positive regulation of ERK1 and ERK2 cascade	4	524	122	16679	0.537729	0.644056	1.04361	0.895049
GO:0000060	protein import into nucleus, translocation	1	524	24	16679	0.538945	0.644056	1.32626	0.891789
GO:0045746	negative regulation of Notch signaling pathway	1	524	24	16679	0.538945	0.644056	1.32626	0.891789
GO:0007214	gamma-aminobutyric acid signaling pathway	1	524	24	16679	0.538945	0.644056	1.32626	0.891789
GO:0021772	olfactory bulb development	1	524	24	16679	0.538945	0.644056	1.32626	0.891789
GO:0043278	response to morphine	1	524	24	16679	0.538945	0.644056	1.32626	0.891789
GO:0045861	negative regulation of proteolysis	1	524	24	16679	0.538945	0.644056	1.32626	0.891789
GO:0010107	potassium ion import	1	524	24	16679	0.538945	0.644056	1.32626	0.891789
GO:0048041	focal adhesion assembly	1	524	24	16679	0.538945	0.644056	1.32626	0.891789
GO:0051493	regulation of cytoskeleton organization	1	524	24	16679	0.538945	0.644056	1.32626	0.891789
GO:0051412	response to corticosterone	1	524	24	16679	0.538945	0.644056	1.32626	0.891789
GO:0060397	JAK-STAT cascade involved in growth hormone signaling pathway	1	524	24	16679	0.538945	0.644056	1.32626	0.891789
GO:0008089	anterograde axon cargo transport	1	524	24	16679	0.538945	0.644056	1.32626	0.891789
GO:0014047	glutamate secretion	1	524	24	16679	0.538945	0.644056	1.32626	0.891789
GO:0048477	oogenesis	1	524	24	16679	0.538945	0.644056	1.32626	0.891789
GO:0016571	histone methylation	1	524	24	16679	0.538945	0.644056	1.32626	0.891789
GO:0006306	DNA methylation	1	524	24	16679	0.538945	0.644056	1.32626	0.891789
GO:0031648	protein destabilization	1	524	24	16679	0.538945	0.644056	1.32626	0.891789
GO:0001824	blastocyst development	1	524	24	16679	0.538945	0.644056	1.32626	0.891789
GO:0044255	cellular lipid metabolic process	5	524	155	16679	0.540407	0.644976	1.02678	0.887882
GO:0042733	embryonic digit morphogenesis	2	524	57	16679	0.54059	0.644976	1.11685	0.887393
GO:0006661	phosphatidylinositol biosynthetic process	2	524	57	16679	0.54059	0.644976	1.11685	0.887393
GO:0006821	chloride transport	3	524	90	16679	0.542098	0.646426	1.06101	0.883375
GO:0006417	regulation of translation	4	524	123	16679	0.543945	0.648279	1.03513	0.878467
GO:0030216	keratinocyte differentiation	2	524	58	16679	0.549678	0.65413	1.09759	0.863342
GO:0046488	phosphatidylinositol metabolic process	1	524	25	16679	0.552994	0.65413	1.27321	0.854663
GO:0007140	male meiosis	1	524	25	16679	0.552994	0.65413	1.27321	0.854663
GO:0006820	anion transport	1	524	25	16679	0.552994	0.65413	1.27321	0.854663
GO:0086091	regulation of heart rate by cardiac conduction	1	524	25	16679	0.552994	0.65413	1.27321	0.854663
GO:0050905	neuromuscular process	1	524	25	16679	0.552994	0.65413	1.27321	0.854663
GO:0001954	positive regulation of cell-matrix adhesion	1	524	25	16679	0.552994	0.65413	1.27321	0.854663
GO:0030325	adrenal gland development	1	524	25	16679	0.552994	0.65413	1.27321	0.854663
GO:0002040	sprouting angiogenesis	1	524	25	16679	0.552994	0.65413	1.27321	0.854663
GO:0010575	positive regulation vascular endothelial growth factor production	1	524	25	16679	0.552994	0.65413	1.27321	0.854663
GO:1900026	positive regulation of substrate adhesion-dependent cell spreading	1	524	25	16679	0.552994	0.65413	1.27321	0.854663
GO:0046329	negative regulation of JNK cascade	1	524	25	16679	0.552994	0.65413	1.27321	0.854663
GO:0001836	release of cytochrome c from mitochondria	1	524	25	16679	0.552994	0.65413	1.27321	0.854663
GO:0051924	regulation of calcium ion transport	1	524	25	16679	0.552994	0.65413	1.27321	0.854663
GO:0006959	humoral immune response	2	524	59	16679	0.558637	0.660452	1.07899	0.840016
GO:0016071	mRNA metabolic process	7	524	224	16679	0.558989	0.660515	0.994692	0.839108
GO:0008306	associative learning	1	524	26	16679	0.566615	0.667031	1.22424	0.81956
GO:0000722	telomere maintenance via recombination	1	524	26	16679	0.566615	0.667031	1.22424	0.81956
GO:1900740	positive regulation of protein insertion into mitochondrial membrane involved in apoptotic signaling pathway	1	524	26	16679	0.566615	0.667031	1.22424	0.81956
GO:0030212	hyaluronan metabolic process	1	524	26	16679	0.566615	0.667031	1.22424	0.81956
GO:0006611	protein export from nucleus	1	524	26	16679	0.566615	0.667031	1.22424	0.81956
GO:2000352	negative regulation of endothelial cell apoptotic process	1	524	26	16679	0.566615	0.667031	1.22424	0.81956
GO:0030041	actin filament polymerization	1	524	26	16679	0.566615	0.667031	1.22424	0.81956
GO:0001523	retinoid metabolic process	2	524	60	16679	0.567468	0.667134	1.06101	0.817388
GO:0045596	negative regulation of cell differentiation	2	524	60	16679	0.567468	0.667134	1.06101	0.817388
GO:0043123	positive regulation of I-kappaB kinase/NF-kappaB signaling	5	524	160	16679	0.567607	0.667134	0.994692	0.817036
GO:0045471	response to ethanol	3	524	94	16679	0.570582	0.669919	1.01586	0.809495
GO:0071222	cellular response to lipopolysaccharide	3	524	94	16679	0.570582	0.669919	1.01586	0.809495
GO:0034765	regulation of ion transmembrane transport	5	524	161	16679	0.572946	0.672337	0.988514	0.80353
GO:0006968	cellular defense response	2	524	61	16679	0.57617	0.675047	1.04361	0.795434
GO:0060271	cilium morphogenesis	2	524	61	16679	0.57617	0.675047	1.04361	0.795434
GO:0007269	neurotransmitter secretion	2	524	61	16679	0.57617	0.675047	1.04361	0.795434
GO:0006486	protein glycosylation	5	524	162	16679	0.578249	0.675743	0.982412	0.790237
GO:0000096	sulfur amino acid metabolic process	1	524	27	16679	0.579819	0.675743	1.17889	0.786325
GO:0071479	cellular response to ionizing radiation	1	524	27	16679	0.579819	0.675743	1.17889	0.786325
GO:0043552	positive regulation of phosphatidylinositol 3-kinase activity	1	524	27	16679	0.579819	0.675743	1.17889	0.786325
GO:0043542	endothelial cell migration	1	524	27	16679	0.579819	0.675743	1.17889	0.786325
GO:0010718	positive regulation of epithelial to mesenchymal transition	1	524	27	16679	0.579819	0.675743	1.17889	0.786325
GO:0032781	positive regulation of ATPase activity	1	524	27	16679	0.579819	0.675743	1.17889	0.786325
GO:0001816	cytokine production	1	524	27	16679	0.579819	0.675743	1.17889	0.786325
GO:0046326	positive regulation of glucose import	1	524	27	16679	0.579819	0.675743	1.17889	0.786325
GO:0030099	myeloid cell differentiation	1	524	27	16679	0.579819	0.675743	1.17889	0.786325
GO:0042632	cholesterol homeostasis	2	524	62	16679	0.584742	0.680405	1.02678	0.774127
GO:0046330	positive regulation of JNK cascade	2	524	62	16679	0.584742	0.680405	1.02678	0.774127
GO:0050830	defense response to Gram-positive bacterium	2	524	62	16679	0.584742	0.680405	1.02678	0.774127
GO:0009405	pathogenesis	8	524	263	16679	0.585366	0.680773	0.968218	0.772588
GO:0007623	circadian rhythm	3	524	97	16679	0.591203	0.684174	0.984438	0.758274
GO:0006487	protein N-linked glycosylation	1	524	28	16679	0.592621	0.684174	1.13679	0.754819
GO:0035987	endodermal cell differentiation	1	524	28	16679	0.592621	0.684174	1.13679	0.754819
GO:0007616	long-term memory	1	524	28	16679	0.592621	0.684174	1.13679	0.754819
GO:0016339	calcium-dependent cell-cell adhesion via plasma membrane cell adhesion molecules	1	524	28	16679	0.592621	0.684174	1.13679	0.754819
GO:0001937	negative regulation of endothelial cell proliferation	1	524	28	16679	0.592621	0.684174	1.13679	0.754819
GO:0000188	inactivation of MAPK activity	1	524	28	16679	0.592621	0.684174	1.13679	0.754819
GO:0045909	positive regulation of vasodilation	1	524	28	16679	0.592621	0.684174	1.13679	0.754819
GO:0007548	sex differentiation	1	524	28	16679	0.592621	0.684174	1.13679	0.754819
GO:0050766	positive regulation of phagocytosis	1	524	28	16679	0.592621	0.684174	1.13679	0.754819
GO:0070509	calcium ion import	1	524	28	16679	0.592621	0.684174	1.13679	0.754819
GO:0090503	RNA phosphodiester bond hydrolysis, exonucleolytic	1	524	28	16679	0.592621	0.684174	1.13679	0.754819
GO:0030513	positive regulation of BMP signaling pathway	1	524	28	16679	0.592621	0.684174	1.13679	0.754819
GO:0048568	embryonic organ development	1	524	28	16679	0.592621	0.684174	1.13679	0.754819
GO:0015758	glucose transport	2	524	64	16679	0.601497	0.693795	0.994692	0.73337
GO:0050852	T cell receptor signaling pathway	3	524	99	16679	0.604587	0.693795	0.96455	0.725977
GO:0033209	tumor necrosis factor-mediated signaling pathway	1	524	29	16679	0.605031	0.693795	1.09759	0.724918
GO:0006099	tricarboxylic acid cycle	1	524	29	16679	0.605031	0.693795	1.09759	0.724918
GO:0010043	response to zinc ion	1	524	29	16679	0.605031	0.693795	1.09759	0.724918
GO:0007159	leukocyte cell-cell adhesion	1	524	29	16679	0.605031	0.693795	1.09759	0.724918
GO:0043392	negative regulation of DNA binding	1	524	29	16679	0.605031	0.693795	1.09759	0.724918
GO:0040014	regulation of multicellular organism growth	1	524	29	16679	0.605031	0.693795	1.09759	0.724918
GO:1901998	toxin transport	1	524	29	16679	0.605031	0.693795	1.09759	0.724918
GO:0031663	lipopolysaccharide-mediated signaling pathway	1	524	29	16679	0.605031	0.693795	1.09759	0.724918
GO:0031214	biomineral tissue development	1	524	29	16679	0.605031	0.693795	1.09759	0.724918
GO:0051225	spindle assembly	1	524	29	16679	0.605031	0.693795	1.09759	0.724918
GO:0035094	response to nicotine	1	524	29	16679	0.605031	0.693795	1.09759	0.724918
GO:0032496	response to lipopolysaccharide	5	524	168	16679	0.609306	0.69804	0.947326	0.714762
GO:0006406	mRNA export from nucleus	2	524	65	16679	0.60968	0.69804	0.979389	0.713875
GO:0032481	positive regulation of type I interferon production	2	524	65	16679	0.60968	0.69804	0.979389	0.713875
GO:0006813	potassium ion transport	4	524	135	16679	0.614901	0.703619	0.943116	0.701575
GO:0045765	regulation of angiogenesis	1	524	30	16679	0.617063	0.703619	1.06101	0.696509
GO:0001958	endochondral ossification	1	524	30	16679	0.617063	0.703619	1.06101	0.696509
GO:0071902	positive regulation of protein serine/threonine kinase activity	1	524	30	16679	0.617063	0.703619	1.06101	0.696509
GO:0048863	stem cell differentiation	1	524	30	16679	0.617063	0.703619	1.06101	0.696509
GO:0001755	neural crest cell migration	1	524	30	16679	0.617063	0.703619	1.06101	0.696509
GO:0010332	response to gamma radiation	1	524	30	16679	0.617063	0.703619	1.06101	0.696509
GO:0050679	positive regulation of epithelial cell proliferation	2	524	66	16679	0.617734	0.703619	0.96455	0.694942
GO:0006977	DNA damage response, signal transduction by p53 class mediator resulting in cell cycle arrest	2	524	66	16679	0.617734	0.703619	0.96455	0.694942
GO:0043010	camera-type eye development	2	524	66	16679	0.617734	0.703619	0.96455	0.694942
GO:0051091	positive regulation of sequence-specific DNA binding transcription factor activity	3	524	102	16679	0.624107	0.710147	0.936181	0.680134
GO:0045766	positive regulation of angiogenesis	3	524	102	16679	0.624107	0.710147	0.936181	0.680134
GO:0008217	regulation of blood pressure	2	524	67	16679	0.625658	0.71045	0.950154	0.676553
GO:0045165	cell fate commitment	2	524	67	16679	0.625658	0.71045	0.950154	0.676553
GO:0043434	response to peptide hormone	2	524	67	16679	0.625658	0.71045	0.950154	0.676553
GO:0061136	regulation of proteasomal protein catabolic process	2	524	67	16679	0.625658	0.71045	0.950154	0.676553
GO:0035116	embryonic hindlimb morphogenesis	1	524	31	16679	0.628728	0.712108	1.02678	0.669492
GO:0021983	pituitary gland development	1	524	31	16679	0.628728	0.712108	1.02678	0.669492
GO:0034612	response to tumor necrosis factor	1	524	31	16679	0.628728	0.712108	1.02678	0.669492
GO:0045214	sarcomere organization	1	524	31	16679	0.628728	0.712108	1.02678	0.669492
GO:0050808	synapse organization	1	524	31	16679	0.628728	0.712108	1.02678	0.669492
GO:0006936	muscle contraction	3	524	103	16679	0.630464	0.713709	0.927092	0.665514
GO:0007568	aging	4	524	138	16679	0.631517	0.714535	0.922613	0.663106
GO:0008104	protein localization	2	524	68	16679	0.633454	0.715628	0.936181	0.658688
GO:0030183	B cell differentiation	2	524	68	16679	0.633454	0.715628	0.936181	0.658688
GO:0045216	cell-cell junction organization	2	524	68	16679	0.633454	0.715628	0.936181	0.658688
GO:0042742	defense response to bacterium	4	524	139	16679	0.636952	0.719026	0.915976	0.650744
GO:0008285	negative regulation of cell proliferation	12	524	411	16679	0.638146	0.719026	0.929348	0.648041
GO:0009314	response to radiation	1	524	32	16679	0.640037	0.719026	0.994692	0.643773
GO:0030879	mammary gland development	1	524	32	16679	0.640037	0.719026	0.994692	0.643773
GO:0045494	photoreceptor cell maintenance	1	524	32	16679	0.640037	0.719026	0.994692	0.643773
GO:0042113	B cell activation	1	524	32	16679	0.640037	0.719026	0.994692	0.643773
GO:0032480	negative regulation of type I interferon production	1	524	32	16679	0.640037	0.719026	0.994692	0.643773
GO:0051898	negative regulation of protein kinase B signaling	1	524	32	16679	0.640037	0.719026	0.994692	0.643773
GO:0060291	long-term synaptic potentiation	1	524	32	16679	0.640037	0.719026	0.994692	0.643773
GO:0031623	receptor internalization	1	524	32	16679	0.640037	0.719026	0.994692	0.643773
GO:0050829	defense response to Gram-negative bacterium	1	524	32	16679	0.640037	0.719026	0.994692	0.643773
GO:0000724	double-strand break repair via homologous recombination	2	524	69	16679	0.641121	0.719148	0.922613	0.641331
GO:0007224	smoothened signaling pathway	2	524	69	16679	0.641121	0.719148	0.922613	0.641331
GO:0060337	type I interferon signaling pathway	2	524	69	16679	0.641121	0.719148	0.922613	0.641331
GO:0006879	cellular iron ion homeostasis	2	524	70	16679	0.648661	0.725082	0.909433	0.624464
GO:0032482	Rab protein signal transduction	2	524	70	16679	0.648661	0.725082	0.909433	0.624464
GO:0006633	fatty acid biosynthetic process	2	524	70	16679	0.648661	0.725082	0.909433	0.624464
GO:0040008	regulation of growth	2	524	70	16679	0.648661	0.725082	0.909433	0.624464
GO:0007190	activation of adenylate cyclase activity	1	524	33	16679	0.651001	0.725082	0.96455	0.619269
GO:0032570	response to progesterone	1	524	33	16679	0.651001	0.725082	0.96455	0.619269
GO:0006913	nucleocytoplasmic transport	1	524	33	16679	0.651001	0.725082	0.96455	0.619269
GO:0007369	gastrulation	1	524	33	16679	0.651001	0.725082	0.96455	0.619269
GO:0006298	mismatch repair	1	524	33	16679	0.651001	0.725082	0.96455	0.619269
GO:2001244	positive regulation of intrinsic apoptotic signaling pathway	1	524	33	16679	0.651001	0.725082	0.96455	0.619269
GO:0070555	response to interleukin-1	1	524	33	16679	0.651001	0.725082	0.96455	0.619269
GO:0050873	brown fat cell differentiation	1	524	33	16679	0.651001	0.725082	0.96455	0.619269
GO:0007259	JAK-STAT cascade	1	524	33	16679	0.651001	0.725082	0.96455	0.619269
GO:0017144	drug metabolic process	1	524	33	16679	0.651001	0.725082	0.96455	0.619269
GO:0030324	lung development	3	524	107	16679	0.655136	0.729321	0.892434	0.610134
GO:0033138	positive regulation of peptidyl-serine phosphorylation	2	524	71	16679	0.656073	0.729997	0.896624	0.608071
GO:0010942	positive regulation of cell death	1	524	34	16679	0.66163	0.733596	0.936181	0.595904
GO:0035115	embryonic forelimb morphogenesis	1	524	34	16679	0.66163	0.733596	0.936181	0.595904
GO:0048754	branching morphogenesis of an epithelial tube	1	524	34	16679	0.66163	0.733596	0.936181	0.595904
GO:0046677	response to antibiotic	1	524	34	16679	0.66163	0.733596	0.936181	0.595904
GO:0001707	mesoderm formation	1	524	34	16679	0.66163	0.733596	0.936181	0.595904
GO:0000422	mitochondrion degradation	1	524	34	16679	0.66163	0.733596	0.936181	0.595904
GO:0003333	amino acid transmembrane transport	1	524	34	16679	0.66163	0.733596	0.936181	0.595904
GO:0009749	response to glucose	2	524	73	16679	0.67052	0.741676	0.872059	0.576647
GO:0000302	response to reactive oxygen species	1	524	35	16679	0.671934	0.741676	0.909433	0.573608
GO:0007157	heterophilic cell-cell adhesion via plasma membrane cell adhesion molecules	1	524	35	16679	0.671934	0.741676	0.909433	0.573608
GO:1902017	regulation of cilium assembly	1	524	35	16679	0.671934	0.741676	0.909433	0.573608
[truncated: 213 more rows]

## Sheet: AllGO2Gene
GOID	GOTerm	QueryID	Symbol	Description	P-Value	FDR	Enrichment
GO:0043547	positive regulation of GTPase activity	DOCK4	DOCK4	Dedicator of cytokinesis 4, isoform CRA_a	6.08291e-07	0.00134554	2.90189
GO:0043547	positive regulation of GTPase activity	ASAP2	ASAP2	Arf-GAP with SH3 domain, ANK repeat and PH domain-containing protein 2	6.08291e-07	0.00134554	2.90189
GO:0043547	positive regulation of GTPase activity	AGAP1	AGAP1	Arf-GAP with GTPase, ANK repeat and PH domain-containing protein 1	6.08291e-07	0.00134554	2.90189
GO:0043547	positive regulation of GTPase activity	ARHGEF4	ARHGEF4	Rho guanine nucleotide exchange factor 4 variant 1	6.08291e-07	0.00134554	2.90189
GO:0043547	positive regulation of GTPase activity	HMHA1	HMHA1	Minor histocompatibility protein HA-1	6.08291e-07	0.00134554	2.90189
GO:0043547	positive regulation of GTPase activity	AKAP13	AKAP13	A-kinase anchor protein 13	6.08291e-07	0.00134554	2.90189
GO:0043547	positive regulation of GTPase activity	RALGAPA2	RALGAPA2	Ral GTPase-activating protein subunit alpha-2	6.08291e-07	0.00134554	2.90189
GO:0043547	positive regulation of GTPase activity	AGFG1	AGFG1	HIV-1 Rev binding protein, isoform CRA_a	6.08291e-07	0.00134554	2.90189
GO:0043547	positive regulation of GTPase activity	SIPA1L2	SIPA1L2	SIPA1L2 protein	6.08291e-07	0.00134554	2.90189
GO:0043547	positive regulation of GTPase activity	FGD6	FGD6	FGD6 protein	6.08291e-07	0.00134554	2.90189
GO:0043547	positive regulation of GTPase activity	GARNL3	GARNL3	cDNA FLJ61250, highly similar to Homo sapiens GTPase activating Rap/RanGAP domain-like 3 (GARNL3), mRNA	6.08291e-07	0.00134554	2.90189
GO:0043547	positive regulation of GTPase activity	DOCK9	DOCK9	cDNA FLJ45282 fis, clone BRHIP3001573, highly similar to Dedicator of cytokinesis protein 9	6.08291e-07	0.00134554	2.90189
GO:0043547	positive regulation of GTPase activity	FAM13A	FAM13A	Protein FAM13A	6.08291e-07	0.00134554	2.90189
GO:0043547	positive regulation of GTPase activity	RASGEF1A	RASGEF1A	cDNA FLJ45524 fis, clone BRTHA2026290, highly similar to Homo sapiens RasGEF domain family, member 1A (RASGEF1A), mRNA	6.08291e-07	0.00134554	2.90189
GO:0043547	positive regulation of GTPase activity	STARD13	STARD13	START domain containing 13, isoform CRA_a	6.08291e-07	0.00134554	2.90189
GO:0043547	positive regulation of GTPase activity	ASAP1	ASAP1	Arf-GAP with SH3 domain, ANK repeat and PH domain-containing protein 1	6.08291e-07	0.00134554	2.90189
GO:0043547	positive regulation of GTPase activity	KALRN	KALRN	cDNA FLJ54362, highly similar to Serine/threonine-protein kinase Duet (EC 2.7.11.1)	6.08291e-07	0.00134554	2.90189
GO:0043547	positive regulation of GTPase activity	GNAQ	GNAQ	Guanine nucleotide binding protein (G protein), q polypeptide, isoform CRA_c	6.08291e-07	0.00134554	2.90189
GO:0043547	positive regulation of GTPase activity	TRIO	TRIO	cDNA FLJ57816, highly similar to Triple functional domain protein	6.08291e-07	0.00134554	2.90189
GO:0043547	positive regulation of GTPase activity	TBCD	TBCD	Tubulin-specific chaperone D	6.08291e-07	0.00134554	2.90189
GO:0043547	positive regulation of GTPase activity	RABGAP1L	RABGAP1L	Rab GTPase-activating protein 1-like	6.08291e-07	0.00134554	2.90189
GO:0043547	positive regulation of GTPase activity	PSD3	PSD3	cDNA FLJ33998 fis, clone FCBBF1000023, moderately similar to Mus musculus pleckstrin and Sec7 domain containing 3 (Psd3), transcript variant 2, mRNA	6.08291e-07	0.00134554	2.90189
GO:0043547	positive regulation of GTPase activity	ABR	ABR	cDNA FLJ60543, highly similar to Active breakpoint cluster region-related protein	6.08291e-07	0.00134554	2.90189
GO:0043547	positive regulation of GTPase activity	ST5	ST5	Suppression of tumorigenicity 5 protein	6.08291e-07	0.00134554	2.90189
GO:0043547	positive regulation of GTPase activity	DENND2A	DENND2A	DENN domain-containing protein 2A	6.08291e-07	0.00134554	2.90189
GO:0043547	positive regulation of GTPase activity	DNMBP	DNMBP	cDNA FLJ46735 fis, clone TRACH3020605, highly similar to Dynamin-binding protein	6.08291e-07	0.00134554	2.90189
GO:0043547	positive regulation of GTPase activity	RAPGEF4	RAPGEF4	cDNA FLJ50956, highly similar to Rap guanine nucleotide exchange factor 4	6.08291e-07	0.00134554	2.90189
GO:0043547	positive regulation of GTPase activity	ARHGEF3	ARHGEF3	cDNA FLJ58753, highly similar to Rho guanine nucleotide exchange factor 3	6.08291e-07	0.00134554	2.90189
GO:0043547	positive regulation of GTPase activity	AXIN1	AXIN1	Axin-1	6.08291e-07	0.00134554	2.90189
GO:0043547	positive regulation of GTPase activity	DOCK10	DOCK10	cDNA FLJ59486, highly similar to Dedicator of cytokinesis protein 10	6.08291e-07	0.00134554	2.90189
GO:0043547	positive regulation of GTPase activity	BCAR3	BCAR3	cDNA FLJ14879 fis, clone PLACE1003353, highly similar to Breast cancer anti-estrogen resistance protein 3	6.08291e-07	0.00134554	2.90189
GO:0043547	positive regulation of GTPase activity	ARAP2	ARAP2	ARAP2 protein	6.08291e-07	0.00134554	2.90189
GO:0048011	neurotrophin TRK receptor signaling pathway	YWHAB	YWHAB	14-3-3 protein beta/alpha	7.03687e-05	0.0778278	2.65251
GO:0048011	neurotrophin TRK receptor signaling pathway	ARHGEF4	ARHGEF4	Rho guanine nucleotide exchange factor 4 variant 1	7.03687e-05	0.0778278	2.65251
GO:0048011	neurotrophin TRK receptor signaling pathway	AKAP13	AKAP13	A-kinase anchor protein 13	7.03687e-05	0.0778278	2.65251
GO:0048011	neurotrophin TRK receptor signaling pathway	SORCS3	SORCS3	cDNA FLJ50313, highly similar to VPS10 domain-containing receptor SorCS3	7.03687e-05	0.0778278	2.65251
GO:0048011	neurotrophin TRK receptor signaling pathway	NR4A1	NR4A1	Nuclear receptor subfamily 4, group A, member 1, isoform CRA_d	7.03687e-05	0.0778278	2.65251
GO:0048011	neurotrophin TRK receptor signaling pathway	MAPKAP1	MAPKAP1	Mitogen-activated protein kinase associated protein 1, isoform CRA_a	7.03687e-05	0.0778278	2.65251
GO:0048011	neurotrophin TRK receptor signaling pathway	AP2A2	AP2A2	cDNA FLJ11124 fis, clone PLACE1006170, highly similar to Adapter-related protein complex 2 alpha- 2 subunit	7.03687e-05	0.0778278	2.65251
GO:0048011	neurotrophin TRK receptor signaling pathway	PIK3CB	PIK3CB	cDNA FLJ57102, highly similar to Phosphatidylinositol-4,5-bisphosphate 3-kinase catalytic subunit beta isoform (EC 2.7.1.153)	7.03687e-05	0.0778278	2.65251
GO:0048011	neurotrophin TRK receptor signaling pathway	MAP2K5	MAP2K5	Mitogen-activated protein kinase kinase 5, isoform CRA_b	7.03687e-05	0.0778278	2.65251
GO:0048011	neurotrophin TRK receptor signaling pathway	KALRN	KALRN	cDNA FLJ54362, highly similar to Serine/threonine-protein kinase Duet (EC 2.7.11.1)	7.03687e-05	0.0778278	2.65251
GO:0048011	neurotrophin TRK receptor signaling pathway	PDE1C	PDE1C	Phosphodiesterase 1C, calmodulin-dependent 70kDa, isoform CRA_a	7.03687e-05	0.0778278	2.65251
GO:0048011	neurotrophin TRK receptor signaling pathway	ADCY5	ADCY5	cDNA FLJ36521 fis, clone TRACH2002138, highly similar to Adenylate cyclase type 5	7.03687e-05	0.0778278	2.65251
GO:0048011	neurotrophin TRK receptor signaling pathway	TRIO	TRIO	cDNA FLJ57816, highly similar to Triple functional domain protein	7.03687e-05	0.0778278	2.65251
GO:0048011	neurotrophin TRK receptor signaling pathway	PRKCE	PRKCE	Protein kinase C epsilon type	7.03687e-05	0.0778278	2.65251
GO:0048011	neurotrophin TRK receptor signaling pathway	PCSK5	PCSK5	cDNA FLJ31640 fis, clone NT2RI2003678, highly similar to Proprotein convertase subtilisin/kexin type 5 (EC 3.4.21.-)	7.03687e-05	0.0778278	2.65251
GO:0048011	neurotrophin TRK receptor signaling pathway	ABR	ABR	cDNA FLJ60543, highly similar to Active breakpoint cluster region-related protein	7.03687e-05	0.0778278	2.65251
GO:0048011	neurotrophin TRK receptor signaling pathway	IRS1	IRS1	Insulin receptor substrate 1, isoform CRA_a	7.03687e-05	0.0778278	2.65251
GO:0048011	neurotrophin TRK receptor signaling pathway	ARHGEF3	ARHGEF3	cDNA FLJ58753, highly similar to Rho guanine nucleotide exchange factor 3	7.03687e-05	0.0778278	2.65251
GO:0048011	neurotrophin TRK receptor signaling pathway	PRKCA	PRKCA	Protein kinase C, alpha	7.03687e-05	0.0778278	2.65251
GO:0048011	neurotrophin TRK receptor signaling pathway	ITPR1	ITPR1	Inositol 1,4,5-triphosphate receptor, type 1, isoform CRA_a	7.03687e-05	0.0778278	2.65251
GO:0048011	neurotrophin TRK receptor signaling pathway	ITPR2	ITPR2	Inositol 1,4,5-trisphosphate receptor type 2	7.03687e-05	0.0778278	2.65251
GO:0048011	neurotrophin TRK receptor signaling pathway	PRKACB	PRKACB	cAMP-dependent protein kinase catalytic subunit beta isoform 2	7.03687e-05	0.0778278	2.65251
GO:0048011	neurotrophin TRK receptor signaling pathway	PSENEN	PSENEN	Gamma-secretase subunit PEN-2	7.03687e-05	0.0778278	2.65251
GO:0016310	phosphorylation	TNIK	TNIK	TRAF2 and NCK-interacting protein kinase	0.000160964	0.118684	1.86759
GO:0016310	phosphorylation	NEK6	NEK6	NIMA (Never in mitosis gene a)-related kinase 6, isoform CRA_b	0.000160964	0.118684	1.86759
GO:0016310	phosphorylation	TYK2	TYK2	Non-receptor tyrosine-protein kinase TYK2	0.000160964	0.118684	1.86759
GO:0016310	phosphorylation	FGGY	FGGY	cDNA FLJ33249 fis, clone ASTRO2005081, weakly similar to sugar kinase YDR109C (EC 2.7.1.-)	0.000160964	0.118684	1.86759
GO:0016310	phosphorylation	SIK2	SIK2	SNF1-like kinase 2, isoform CRA_c	0.000160964	0.118684	1.86759
GO:0016310	phosphorylation	MKNK2	MKNK2	Putative map kinase interacting kinase [Homo sapiens]	0.000160964	0.118684	1.86759
GO:0016310	phosphorylation	AKAP13	AKAP13	A-kinase anchor protein 13	0.000160964	0.118684	1.86759
GO:0016310	phosphorylation	SGMS2	SGMS2	Uncharacterized protein	0.000160964	0.118684	1.86759
GO:0016310	phosphorylation	PRKAA2	PRKAA2	5'-AMP-activated protein kinase catalytic subunit alpha-2	0.000160964	0.118684	1.86759
GO:0016310	phosphorylation	EPS8	EPS8	cDNA FLJ56405, highly similar to Epidermal growth factor receptor kinase substrate 8	0.000160964	0.118684	1.86759
GO:0016310	phosphorylation	ERN2	ERN2	ERN2 protein	0.000160964	0.118684	1.86759
GO:0016310	phosphorylation	NT5C2	NT5C2	cDNA FLJ75877, highly similar to Homo sapiens 5'-nucleotidase, cytosolic II (NT5C2), mRNA	0.000160964	0.118684	1.86759
GO:0016310	phosphorylation	MAGI3	MAGI3	Membrane associated guanylate kinase, WW and PDZ domain containing 3, isoform CRA_b	0.000160964	0.118684	1.86759
GO:0016310	phosphorylation	MAPKAP1	MAPKAP1	Mitogen-activated protein kinase associated protein 1, isoform CRA_a	0.000160964	0.118684	1.86759
GO:0016310	phosphorylation	RPS6KC1	RPS6KC1	cDNA FLJ61257, highly similar to Ribosomal protein S6 kinase delta-1 (EC 2.7.11.1)	0.000160964	0.118684	1.86759
GO:0016310	phosphorylation	PAK7	PAK7	Non-specific serine/threonine protein kinase	0.000160964	0.118684	1.86759
GO:0016310	phosphorylation	PIK3CB	PIK3CB	cDNA FLJ57102, highly similar to Phosphatidylinositol-4,5-bisphosphate 3-kinase catalytic subunit beta isoform (EC 2.7.1.153)	0.000160964	0.118684	1.86759
GO:0016310	phosphorylation	MAP2K5	MAP2K5	Mitogen-activated protein kinase kinase 5, isoform CRA_b	0.000160964	0.118684	1.86759
GO:0016310	phosphorylation	DGKB	DGKB	cDNA FLJ58488, highly similar to Diacylglycerol kinase beta (EC 2.7.1.107)	0.000160964	0.118684	1.86759
GO:0016310	phosphorylation	DAPK2	DAPK2	Death-associated protein kinase 2, isoform CRA_b	0.000160964	0.118684	1.86759
GO:0016310	phosphorylation	KALRN	KALRN	cDNA FLJ54362, highly similar to Serine/threonine-protein kinase Duet (EC 2.7.11.1)	0.000160964	0.118684	1.86759
GO:0016310	phosphorylation	MYO3B	MYO3B	MYO3B protein	0.000160964	0.118684	1.86759
GO:0016310	phosphorylation	PACSIN3	PACSIN3	cDNA FLJ61415, highly similar to Protein kinase C and casein kinase substratein neurons protein 3	0.000160964	0.118684	1.86759
GO:0016310	phosphorylation	MINK1	MINK1	Misshapen-like kinase 1	0.000160964	0.118684	1.86759
GO:0016310	phosphorylation	NME7	NME7	Non-metastatic cells 7, protein expressed in (Nucleoside-diphosphate kinase), isoform CRA_b	0.000160964	0.118684	1.86759
GO:0016310	phosphorylation	AKAP6	AKAP6	A kinase (PRKA) anchor protein 6, isoform CRA_b	0.000160964	0.118684	1.86759
GO:0016310	phosphorylation	NEK4	NEK4	Serine/threonine-protein kinase Nek4 variant 2	0.000160964	0.118684	1.86759
GO:0016310	phosphorylation	CDK6	CDK6	Cyclin-dependent kinase 6	0.000160964	0.118684	1.86759
GO:0016310	phosphorylation	PRKG1	PRKG1	cDNA FLJ58408, highly similar to cGMP-dependent protein kinase 1, alphaisozyme (EC 2.7.11.12)	0.000160964	0.118684	1.86759
GO:0016310	phosphorylation	HK3	HK3	Hexokinase 3 (White cell), isoform CRA_b	0.000160964	0.118684	1.86759
GO:0016310	phosphorylation	TRIO	TRIO	cDNA FLJ57816, highly similar to Triple functional domain protein	0.000160964	0.118684	1.86759
GO:0016310	phosphorylation	PRKCE	PRKCE	Protein kinase C epsilon type	0.000160964	0.118684	1.86759
GO:0016310	phosphorylation	SH3KBP1	SH3KBP1	cDNA FLJ59425, highly similar to SH3-domain kinase-binding protein 1	0.000160964	0.118684	1.86759
GO:0016310	phosphorylation	MAP2K4	MAP2K4	cDNA FLJ52538, highly similar to Dual specificity mitogen-activated proteinkinase kinase 4 (EC 2.7.12.2)	0.000160964	0.118684	1.86759
GO:0016310	phosphorylation	TGFBR2	TGFBR2	TGF-beta receptor type-2	0.000160964	0.118684	1.86759
GO:0016310	phosphorylation	TPK1	TPK1	cDNA FLJ34417 fis, clone HEART2006487, highly similar to Thiamin pyrophosphokinase 1 (EC 2.7.6.2)	0.000160964	0.118684	1.86759
GO:0016310	phosphorylation	CAMK2D	CAMK2D	Calcium/calmodulin-dependent protein kinase (CaM kinase) II delta, isoform CRA_a	0.000160964	0.118684	1.86759
GO:0016310	phosphorylation	ALK	ALK	Tyrosine-protein kinase receptor	0.000160964	0.118684	1.86759
GO:0016310	phosphorylation	PKN2	PKN2	Serine/threonine-protein kinase N2	0.000160964	0.118684	1.86759
GO:0016310	phosphorylation	PAPSS1	PAPSS1	cDNA FLJ57543, highly similar to Bifunctional 3'-phosphoadenosine5'-phosphosulfate synthetase 1	0.000160964	0.118684	1.86759
GO:0016310	phosphorylation	SGMS1	SGMS1	cDNA FLJ59704, highly similar to Phosphatidylcholine:ceramide cholinephosphotransferase 1 (EC 2.7.-.-)	0.000160964	0.118684	1.86759
GO:0016310	phosphorylation	STK39	STK39	STE20/SPS1-related proline-alanine-rich protein kinase	0.000160964	0.118684	1.86759
GO:0016310	phosphorylation	PRKCA	PRKCA	Protein kinase C, alpha	0.000160964	0.118684	1.86759
GO:0016310	phosphorylation	BUB1B	BUB1B	Mitotic checkpoint serine/threonine-protein kinase BUB1 beta	0.000160964	0.118684	1.86759
GO:0016310	phosphorylation	DDR2	DDR2	Discoidin domain receptor family, member 2, isoform CRA_a	0.000160964	0.118684	1.86759
GO:0016310	phosphorylation	PRKACB	PRKACB	cAMP-dependent protein kinase catalytic subunit beta isoform 2	0.000160964	0.118684	1.86759
GO:0035249	synaptic transmission, glutamatergic	GRIA4	GRIA4	GRIA4 protein	0.000266941	0.147618	6.36603
GO:0035249	synaptic transmission, glutamatergic	GRIN2B	GRIN2B	Glutamate receptor ionotropic, NMDA 2B	0.000266941	0.147618	6.36603
GO:0035249	synaptic transmission, glutamatergic	PARK2	PARK2	E3 ubiquitin-protein ligase parkin	0.000266941	0.147618	6.36603
GO:0035249	synaptic transmission, glutamatergic	P2RX1	P2RX1	P2X purinoceptor 1	0.000266941	0.147618	6.36603
GO:0035249	synaptic transmission, glutamatergic	PLAT	PLAT	cDNA FLJ59355, highly similar to Tissue-type plasminogen activator (EC 3.4.21.68)	0.000266941	0.147618	6.36603
GO:0035249	synaptic transmission, glutamatergic	CACNA1A	CACNA1A	Voltage-dependent P/Q-type calcium channel subunit alpha-1A	0.000266941	0.147618	6.36603
GO:0035249	synaptic transmission, glutamatergic	GRIK3	GRIK3	Glutamate receptor ionotropic, kainate 3	0.000266941	0.147618	6.36603
GO:0051056	regulation of small GTPase mediated signal transduction	ARHGEF4	ARHGEF4	Rho guanine nucleotide exchange factor 4 variant 1	0.000472566	0.209063	2.91129
GO:0051056	regulation of small GTPase mediated signal transduction	HMHA1	HMHA1	Minor histocompatibility protein HA-1	0.000472566	0.209063	2.91129
GO:0051056	regulation of small GTPase mediated signal transduction	AKAP13	AKAP13	A-kinase anchor protein 13	0.000472566	0.209063	2.91129
GO:0051056	regulation of small GTPase mediated signal transduction	RALGAPA2	RALGAPA2	Ral GTPase-activating protein subunit alpha-2	0.000472566	0.209063	2.91129
GO:0051056	regulation of small GTPase mediated signal transduction	SIPA1L2	SIPA1L2	SIPA1L2 protein	0.000472566	0.209063	2.91129
GO:0051056	regulation of small GTPase mediated signal transduction	GARNL3	GARNL3	cDNA FLJ61250, highly similar to Homo sapiens GTPase activating Rap/RanGAP domain-like 3 (GARNL3), mRNA	0.000472566	0.209063	2.91129
GO:0051056	regulation of small GTPase mediated signal transduction	FAM13A	FAM13A	Protein FAM13A	0.000472566	0.209063	2.91129
GO:0051056	regulation of small GTPase mediated signal transduction	RASGEF1A	RASGEF1A	cDNA FLJ45524 fis, clone BRTHA2026290, highly similar to Homo sapiens RasGEF domain family, member 1A (RASGEF1A), mRNA	0.000472566	0.209063	2.91129
GO:0051056	regulation of small GTPase mediated signal transduction	STARD13	STARD13	START domain containing 13, isoform CRA_a	0.000472566	0.209063	2.91129
GO:0051056	regulation of small GTPase mediated signal transduction	KALRN	KALRN	cDNA FLJ54362, highly similar to Serine/threonine-protein kinase Duet (EC 2.7.11.1)	0.000472566	0.209063	2.91129
GO:0051056	regulation of small GTPase mediated signal transduction	TRIO	TRIO	cDNA FLJ57816, highly similar to Triple functional domain protein	0.000472566	0.209063	2.91129
GO:0051056	regulation of small GTPase mediated signal transduction	ABR	ABR	cDNA FLJ60543, highly similar to Active breakpoint cluster region-related protein	0.000472566	0.209063	2.91129
GO:0051056	regulation of small GTPase mediated signal transduction	RAPGEF4	RAPGEF4	cDNA FLJ50956, highly similar to Rap guanine nucleotide exchange factor 4	0.000472566	0.209063	2.91129
GO:0051056	regulation of small GTPase mediated signal transduction	ARHGEF3	ARHGEF3	cDNA FLJ58753, highly similar to Rho guanine nucleotide exchange factor 3	0.000472566	0.209063	2.91129
GO:0051056	regulation of small GTPase mediated signal transduction	ARAP2	ARAP2	ARAP2 protein	0.000472566	0.209063	2.91129
GO:0006112	energy reserve metabolic process	PRKAA2	PRKAA2	5'-AMP-activated protein kinase catalytic subunit alpha-2	0.000644409	0.209186	3.50132
GO:0006112	energy reserve metabolic process	GNG7	GNG7	Guanine nucleotide-binding protein subunit gamma	0.000644409	0.209186	3.50132
GO:0006112	energy reserve metabolic process	PID1	PID1	Putative uncharacterized protein FLJ20701	0.000644409	0.209186	3.50132
GO:0006112	energy reserve metabolic process	MYC	MYC	V-myc myelocytomatosis viral oncogene homolog (Avian), isoform CRA_a	0.000644409	0.209186	3.50132
GO:0006112	energy reserve metabolic process	ADCY5	ADCY5	cDNA FLJ36521 fis, clone TRACH2002138, highly similar to Adenylate cyclase type 5	0.000644409	0.209186	3.50132
GO:0006112	energy reserve metabolic process	RAPGEF4	RAPGEF4	cDNA FLJ50956, highly similar to Rap guanine nucleotide exchange factor 4	0.000644409	0.209186	3.50132
GO:0006112	energy reserve metabolic process	CACNA1A	CACNA1A	Voltage-dependent P/Q-type calcium channel subunit alpha-1A	0.000644409	0.209186	3.50132
GO:0006112	energy reserve metabolic process	PRKCA	PRKCA	Protein kinase C, alpha	0.000644409	0.209186	3.50132
GO:0006112	energy reserve metabolic process	ITPR1	ITPR1	Inositol 1,4,5-triphosphate receptor, type 1, isoform CRA_a	0.000644409	0.209186	3.50132
GO:0006112	energy reserve metabolic process	ITPR2	ITPR2	Inositol 1,4,5-trisphosphate receptor type 2	0.000644409	0.209186	3.50132
GO:0006112	energy reserve metabolic process	PRKACB	PRKACB	cAMP-dependent protein kinase catalytic subunit beta isoform 2	0.000644409	0.209186	3.50132
GO:0045332	phospholipid translocation	ATP10B	ATP10B	Phospholipid-translocating ATPase	0.00070169	0.209186	8.37636
GO:0045332	phospholipid translocation	ATP9B	ATP9B	cDNA FLJ36385 fis, clone THYMU2008727, highly similar to Probable phospholipid-transporting ATPase IIB (EC 3.6.3.1)	0.00070169	0.209186	8.37636
GO:0045332	phospholipid translocation	ATP9A	ATP9A	Probable phospholipid-transporting ATPase IIA	0.00070169	0.209186	8.37636
GO:0045332	phospholipid translocation	ABCA4	ABCA4	cDNA FLJ60576, highly similar to Retinal-specific ATP-binding cassettetransporter	0.00070169	0.209186	8.37636
GO:0045332	phospholipid translocation	ATP11A	ATP11A	Probable phospholipid-transporting ATPase IH	0.00070169	0.209186	8.37636
GO:0007173	epidermal growth factor receptor signaling pathway	YWHAB	YWHAB	14-3-3 protein beta/alpha	0.00102106	0.209186	2.58519
GO:0007173	epidermal growth factor receptor signaling pathway	EPS8	EPS8	cDNA FLJ56405, highly similar to Epidermal growth factor receptor kinase substrate 8	0.00102106	0.209186	2.58519
GO:0007173	epidermal growth factor receptor signaling pathway	NR4A1	NR4A1	Nuclear receptor subfamily 4, group A, member 1, isoform CRA_d	0.00102106	0.209186	2.58519
GO:0007173	epidermal growth factor receptor signaling pathway	MAPKAP1	MAPKAP1	Mitogen-activated protein kinase associated protein 1, isoform CRA_a	0.00102106	0.209186	2.58519
GO:0007173	epidermal growth factor receptor signaling pathway	AP2A2	AP2A2	cDNA FLJ11124 fis, clone PLACE1006170, highly similar to Adapter-related protein complex 2 alpha- 2 subunit	0.00102106	0.209186	2.58519
GO:0007173	epidermal growth factor receptor signaling pathway	PIK3CB	PIK3CB	cDNA FLJ57102, highly similar to Phosphatidylinositol-4,5-bisphosphate 3-kinase catalytic subunit beta isoform (EC 2.7.1.153)	0.00102106	0.209186	2.58519
GO:0007173	epidermal growth factor receptor signaling pathway	PDE1C	PDE1C	Phosphodiesterase 1C, calmodulin-dependent 70kDa, isoform CRA_a	0.00102106	0.209186	2.58519
GO:0007173	epidermal growth factor receptor signaling pathway	ADCY5	ADCY5	cDNA FLJ36521 fis, clone TRACH2002138, highly similar to Adenylate cyclase type 5	0.00102106	0.209186	2.58519
GO:0007173	epidermal growth factor receptor signaling pathway	PRKCE	PRKCE	Protein kinase C epsilon type	0.00102106	0.209186	2.58519
GO:0007173	epidermal growth factor receptor signaling pathway	SH3KBP1	SH3KBP1	cDNA FLJ59425, highly similar to SH3-domain kinase-binding protein 1	0.00102106	0.209186	2.58519
GO:0007173	epidermal growth factor receptor signaling pathway	IRS1	IRS1	Insulin receptor substrate 1, isoform CRA_a	0.00102106	0.209186	2.58519
GO:0007173	epidermal growth factor receptor signaling pathway	PRKCA	PRKCA	Protein kinase C, alpha	0.00102106	0.209186	2.58519
GO:0007173	epidermal growth factor receptor signaling pathway	ITPR1	ITPR1	Inositol 1,4,5-triphosphate receptor, type 1, isoform CRA_a	0.00102106	0.209186	2.58519
GO:0007173	epidermal growth factor receptor signaling pathway	PXN	PXN	cDNA FLJ16691 fis, clone TRACH3000692, highly similar to Paxillin	0.00102106	0.209186	2.58519
GO:0007173	epidermal growth factor receptor signaling pathway	ITPR2	ITPR2	Inositol 1,4,5-trisphosphate receptor type 2	0.00102106	0.209186	2.58519
GO:0007173	epidermal growth factor receptor signaling pathway	PRKACB	PRKACB	cAMP-dependent protein kinase catalytic subunit beta isoform 2	0.00102106	0.209186	2.58519
GO:0007596	blood coagulation	ATP1B1	ATP1B1	ATPase, Na+/K+ transporting, beta 1 polypeptide, isoform CRA_a	0.00114378	0.209186	1.9291
GO:0007596	blood coagulation	GLG1	GLG1	Golgi apparatus protein 1, isoform CRA_c	0.00114378	0.209186	1.9291
GO:0007596	blood coagulation	ITGB1	ITGB1	Integrin beta-1	0.00114378	0.209186	1.9291
GO:0007596	blood coagulation	HMCN1	HMCN1	Hemicentin-1	0.00114378	0.209186	1.9291
GO:0007596	blood coagulation	HABP4	HABP4	cDNA FLJ30599 fis, clone BRAWH2009298, highly similar to Homo sapiens hyaluronan binding protein 4 (HABP4), mRNA	0.00114378	0.209186	1.9291
GO:0007596	blood coagulation	DOCK9	DOCK9	cDNA FLJ45282 fis, clone BRHIP3001573, highly similar to Dedicator of cytokinesis protein 9	0.00114378	0.209186	1.9291
GO:0007596	blood coagulation	HBG2	HBG2	Gamma globin	0.00114378	0.209186	1.9291
GO:0007596	blood coagulation	HPS1	HPS1	Hermansky-Pudlak syndrome 1 protein	0.00114378	0.209186	1.9291
GO:0007596	blood coagulation	AP3B1	AP3B1	AP-3 complex subunit beta	0.00114378	0.209186	1.9291
GO:0007596	blood coagulation	PIK3CB	PIK3CB	cDNA FLJ57102, highly similar to Phosphatidylinositol-4,5-bisphosphate 3-kinase catalytic subunit beta isoform (EC 2.7.1.153)	0.00114378	0.209186	1.9291
GO:0007596	blood coagulation	DGKB	DGKB	cDNA FLJ58488, highly similar to Diacylglycerol kinase beta (EC 2.7.1.107)	0.00114378	0.209186	1.9291
GO:0007596	blood coagulation	MRVI1	MRVI1	Protein MRVI1	0.00114378	0.209186	1.9291
GO:0007596	blood coagulation	GP9	GP9	Platelet glycoprotein IX	0.00114378	0.209186	1.9291
GO:0007596	blood coagulation	GNAQ	GNAQ	Guanine nucleotide binding protein (G protein), q polypeptide, isoform CRA_c	0.00114378	0.209186	1.9291
GO:0007596	blood coagulation	FN1	FN1	Fibronectin 1, isoform CRA_n	0.00114378	0.209186	1.9291
GO:0007596	blood coagulation	RAD51B	RAD51B	RAD51-like 1 (S. cerevisiae), isoform CRA_a	0.00114378	0.209186	1.9291
GO:0007596	blood coagulation	PRKG1	PRKG1	cDNA FLJ58408, highly similar to cGMP-dependent protein kinase 1, alphaisozyme (EC 2.7.11.12)	0.00114378	0.209186	1.9291
GO:0007596	blood coagulation	P2RX1	P2RX1	P2X purinoceptor 1	0.00114378	0.209186	1.9291
GO:0007596	blood coagulation	PRKCE	PRKCE	Protein kinase C epsilon type	0.00114378	0.209186	1.9291
GO:0007596	blood coagulation	PLAT	PLAT	cDNA FLJ59355, highly similar to Tissue-type plasminogen activator (EC 3.4.21.68)	0.00114378	0.209186	1.9291
GO:0007596	blood coagulation	TGFB2	TGFB2	cDNA, FLJ93591, highly similar to Homo sapiens transforming growth factor, beta 2 (TGFB2), mRNA	0.00114378	0.209186	1.9291
GO:0007596	blood coagulation	RAPGEF4	RAPGEF4	cDNA FLJ50956, highly similar to Rap guanine nucleotide exchange factor 4	0.00114378	0.209186	1.9291
GO:0007596	blood coagulation	LYST	LYST	Lysosomal-trafficking regulator	0.00114378	0.209186	1.9291
GO:0007596	blood coagulation	GRB14	GRB14	cDNA, FLJ93646, highly similar to Homo sapiens growth factor receptor-bound protein 14 (GRB14), mRNA	0.00114378	0.209186	1.9291
GO:0007596	blood coagulation	PRKCA	PRKCA	Protein kinase C, alpha	0.00114378	0.209186	1.9291
GO:0007596	blood coagulation	KCNMA1	KCNMA1	Calcium-activated potassium channel subunit alpha-1	0.00114378	0.209186	1.9291
GO:0007596	blood coagulation	ITPR1	ITPR1	Inositol 1,4,5-triphosphate receptor, type 1, isoform CRA_a	0.00114378	0.209186	1.9291
GO:0007596	blood coagulation	LRRC16A	LRRC16A	LRRC16A protein	0.00114378	0.209186	1.9291
GO:0007596	blood coagulation	ITPR2	ITPR2	Inositol 1,4,5-trisphosphate receptor type 2	0.00114378	0.209186	1.9291
GO:0007596	blood coagulation	PRKACB	PRKACB	cAMP-dependent protein kinase catalytic subunit beta isoform 2	0.00114378	0.209186	1.9291
GO:0007202	activation of phospholipase C activity	PDE1C	PDE1C	Phosphodiesterase 1C, calmodulin-dependent 70kDa, isoform CRA_a	0.00123383	0.209186	4.17445
GO:0007202	activation of phospholipase C activity	ADCY5	ADCY5	cDNA FLJ36521 fis, clone TRACH2002138, highly similar to Adenylate cyclase type 5	0.00123383	0.209186	4.17445
GO:0007202	activation of phospholipase C activity	GNAQ	GNAQ	Guanine nucleotide binding protein (G protein), q polypeptide, isoform CRA_c	0.00123383	0.209186	4.17445
GO:0007202	activation of phospholipase C activity	PRKCE	PRKCE	Protein kinase C epsilon type	0.00123383	0.209186	4.17445
GO:0007202	activation of phospholipase C activity	PRKCA	PRKCA	Protein kinase C, alpha	0.00123383	0.209186	4.17445
GO:0007202	activation of phospholipase C activity	ITPR1	ITPR1	Inositol 1,4,5-triphosphate receptor, type 1, isoform CRA_a	0.00123383	0.209186	4.17445
GO:0007202	activation of phospholipase C activity	ITPR2	ITPR2	Inositol 1,4,5-trisphosphate receptor type 2	0.00123383	0.209186	4.17445
GO:0007202	activation of phospholipase C activity	PRKACB	PRKACB	cAMP-dependent protein kinase catalytic subunit beta isoform 2	0.00123383	0.209186	4.17445
GO:0006897	endocytosis	SORL1	SORL1	Sortilin-related receptor, L(DLR class) A repeats-containing, isoform CRA_b	0.00125451	0.209186	2.62336
GO:0006897	endocytosis	BCL2L1	BCL2L1	Bcl-2-like protein 1	0.00125451	0.209186	2.62336
GO:0006897	endocytosis	PLA2R1	PLA2R1	Secretory phospholipase A2 receptor	0.00125451	0.209186	2.62336
GO:0006897	endocytosis	LDLR	LDLR	Low density lipoprotein receptor (Familial hypercholesterolemia), isoform CRA_b	0.00125451	0.209186	2.62336
GO:0006897	endocytosis	LRP1B	LRP1B	Low-density lipoprotein receptor-related protein 1B	0.00125451	0.209186	2.62336
GO:0006897	endocytosis	FNBP1	FNBP1	cDNA FLJ59670, highly similar to Homo sapiens formin binding protein 1 (FNBP1), mRNA	0.00125451	0.209186	2.62336
GO:0006897	endocytosis	AP2A2	AP2A2	cDNA FLJ11124 fis, clone PLACE1006170, highly similar to Adapter-related protein complex 2 alpha- 2 subunit	0.00125451	0.209186	2.62336
GO:0006897	endocytosis	PIK3CB	PIK3CB	cDNA FLJ57102, highly similar to Phosphatidylinositol-4,5-bisphosphate 3-kinase catalytic subunit beta isoform (EC 2.7.1.153)	0.00125451	0.209186	2.62336
GO:0006897	endocytosis	STAB2	STAB2	Stabilin-2	0.00125451	0.209186	2.62336
GO:0006897	endocytosis	DNM3	DNM3	cDNA FLJ31717 fis, clone NT2RI2006640, highly similar to Dynamin-3 (EC 3.6.5.5)	0.00125451	0.209186	2.62336
GO:0006897	endocytosis	PACSIN3	PACSIN3	cDNA FLJ61415, highly similar to Protein kinase C and casein kinase substratein neurons protein 3	0.00125451	0.209186	2.62336
GO:0006897	endocytosis	SH3KBP1	SH3KBP1	cDNA FLJ59425, highly similar to SH3-domain kinase-binding protein 1	0.00125451	0.209186	2.62336
GO:0006897	endocytosis	ATP9B	ATP9B	cDNA FLJ36385 fis, clone THYMU2008727, highly similar to Probable phospholipid-transporting ATPase IIB (EC 3.6.3.1)	0.00125451	0.209186	2.62336
GO:0006897	endocytosis	ATP9A	ATP9A	Probable phospholipid-transporting ATPase IIA	0.00125451	0.209186	2.62336
GO:0006897	endocytosis	MYO1E	MYO1E	Unconventional myosin-Ie	0.00125451	0.209186	2.62336
GO:0070588	calcium ion transmembrane transport	TMC2	TMC2	Transmembrane channel-like protein 2	0.0012758	0.209186	3.00757
GO:0070588	calcium ion transmembrane transport	RASA3	RASA3	Ras GTPase-activating protein 3	0.0012758	0.209186	3.00757
GO:0070588	calcium ion transmembrane transport	GRIN2B	GRIN2B	Glutamate receptor ionotropic, NMDA 2B	0.0012758	0.209186	3.00757
GO:0070588	calcium ion transmembrane transport	TRPM8	TRPM8	cDNA FLJ56776, highly similar to Transient receptor potential cation channel subfamily M member 8	0.0012758	0.209186	3.00757
GO:0070588	calcium ion transmembrane transport	ASPH	ASPH	Aspartyl/asparaginyl beta-hydroxylase	0.0012758	0.209186	3.00757
GO:0070588	calcium ion transmembrane transport	P2RX1	P2RX1	P2X purinoceptor 1	0.0012758	0.209186	3.00757
GO:0070588	calcium ion transmembrane transport	CACNG8	CACNG8	Voltage-dependent calcium channel gamma-8 subunit	0.0012758	0.209186	3.00757
GO:0070588	calcium ion transmembrane transport	CACNA1A	CACNA1A	Voltage-dependent P/Q-type calcium channel subunit alpha-1A	0.0012758	0.209186	3.00757
GO:0070588	calcium ion transmembrane transport	GRM7	GRM7	Metabotropic glutamate receptor 7	0.0012758	0.209186	3.00757
GO:0070588	calcium ion transmembrane transport	SLC24A4	SLC24A4	cDNA FLJ55577, highly similar to Sodium/potassium/calcium exchanger 4	0.0012758	0.209186	3.00757
GO:0070588	calcium ion transmembrane transport	ITPR1	ITPR1	Inositol 1,4,5-triphosphate receptor, type 1, isoform CRA_a	0.0012758	0.209186	3.00757
GO:0070588	calcium ion transmembrane transport	ITPR2	ITPR2	Inositol 1,4,5-trisphosphate receptor type 2	0.0012758	0.209186	3.00757
GO:0048791	calcium ion-dependent exocytosis of neurotransmitter	RIMS2	RIMS2	Regulating synaptic membrane exocytosis protein 2	0.00142491	0.209186	19.0981
GO:0048791	calcium ion-dependent exocytosis of neurotransmitter	SYT1	SYT1	Synaptotagmin I, isoform CRA_a	0.00142491	0.209186	19.0981
GO:0048791	calcium ion-dependent exocytosis of neurotransmitter	CACNA1A	CACNA1A	Voltage-dependent P/Q-type calcium channel subunit alpha-1A	0.00142491	0.209186	19.0981
GO:0006686	sphingomyelin biosynthetic process	SGMS2	SGMS2	Uncharacterized protein	0.00142491	0.209186	19.0981
GO:0006686	sphingomyelin biosynthetic process	SPTLC1	SPTLC1	Serine palmitoyltransferase, long chain base subunit 1, isoform CRA_a	0.00142491	0.209186	19.0981
GO:0006686	sphingomyelin biosynthetic process	SGMS1	SGMS1	cDNA FLJ59704, highly similar to Phosphatidylcholine:ceramide cholinephosphotransferase 1 (EC 2.7.-.-)	0.00142491	0.209186	19.0981
GO:0035023	regulation of Rho protein signal transduction	ARHGEF4	ARHGEF4	Rho guanine nucleotide exchange factor 4 variant 1	0.00142652	0.209186	3.67271
GO:0035023	regulation of Rho protein signal transduction	AKAP13	AKAP13	A-kinase anchor protein 13	0.00142652	0.209186	3.67271
GO:0035023	regulation of Rho protein signal transduction	FGD6	FGD6	FGD6 protein	0.00142652	0.209186	3.67271
GO:0035023	regulation of Rho protein signal transduction	KALRN	KALRN	cDNA FLJ54362, highly similar to Serine/threonine-protein kinase Duet (EC 2.7.11.1)	0.00142652	0.209186	3.67271
GO:0035023	regulation of Rho protein signal transduction	TRIO	TRIO	cDNA FLJ57816, highly similar to Triple functional domain protein	0.00142652	0.209186	3.67271
GO:0035023	regulation of Rho protein signal transduction	ABR	ABR	cDNA FLJ60543, highly similar to Active breakpoint cluster region-related protein	0.00142652	0.209186	3.67271
GO:0035023	regulation of Rho protein signal transduction	DNMBP	DNMBP	cDNA FLJ46735 fis, clone TRACH3020605, highly similar to Dynamin-binding protein	0.00142652	0.209186	3.67271
GO:0035023	regulation of Rho protein signal transduction	ARHGEF3	ARHGEF3	cDNA FLJ58753, highly similar to Rho guanine nucleotide exchange factor 3	0.00142652	0.209186	3.67271
GO:0035023	regulation of Rho protein signal transduction	FLOT1	FLOT1	Flotillin-1	0.00142652	0.209186	3.67271
GO:0007215	glutamate receptor signaling pathway	GRIA4	GRIA4	GRIA4 protein	0.0015131	0.209186	9.79389
GO:0007215	glutamate receptor signaling pathway	GRIN2B	GRIN2B	Glutamate receptor ionotropic, NMDA 2B	0.0015131	0.209186	9.79389
GO:0007215	glutamate receptor signaling pathway	GNAQ	GNAQ	Guanine nucleotide binding protein (G protein), q polypeptide, isoform CRA_c	0.0015131	0.209186	9.79389
GO:0007215	glutamate receptor signaling pathway	GRIK3	GRIK3	Glutamate receptor ionotropic, kainate 3	0.0015131	0.209186	9.79389
GO:0032321	positive regulation of Rho GTPase activity	ARHGEF4	ARHGEF4	Rho guanine nucleotide exchange factor 4 variant 1	0.00181765	0.229364	3.04462
GO:0032321	positive regulation of Rho GTPase activity	AKAP13	AKAP13	A-kinase anchor protein 13	0.00181765	0.229364	3.04462
GO:0032321	positive regulation of Rho GTPase activity	FGD6	FGD6	FGD6 protein	0.00181765	0.229364	3.04462
GO:0032321	positive regulation of Rho GTPase activity	DOCK9	DOCK9	cDNA FLJ45282 fis, clone BRHIP3001573, highly similar to Dedicator of cytokinesis protein 9	0.00181765	0.229364	3.04462
GO:0032321	positive regulation of Rho GTPase activity	KALRN	KALRN	cDNA FLJ54362, highly similar to Serine/threonine-protein kinase Duet (EC 2.7.11.1)	0.00181765	0.229364	3.04462
GO:0032321	positive regulation of Rho GTPase activity	TRIO	TRIO	cDNA FLJ57816, highly similar to Triple functional domain protein	0.00181765	0.229364	3.04462
GO:0032321	positive regulation of Rho GTPase activity	ABR	ABR	cDNA FLJ60543, highly similar to Active breakpoint cluster region-related protein	0.00181765	0.229364	3.04462
GO:0032321	positive regulation of Rho GTPase activity	DNMBP	DNMBP	cDNA FLJ46735 fis, clone TRACH3020605, highly similar to Dynamin-binding protein	0.00181765	0.229364	3.04462
GO:0032321	positive regulation of Rho GTPase activity	ARHGEF3	ARHGEF3	cDNA FLJ58753, highly similar to Rho guanine nucleotide exchange factor 3	0.00181765	0.229364	3.04462
GO:0032321	positive regulation of Rho GTPase activity	DOCK10	DOCK10	cDNA FLJ59486, highly similar to Dedicator of cytokinesis protein 10	0.00181765	0.229364	3.04462
GO:0032321	positive regulation of Rho GTPase activity	GRHL3	GRHL3	Grainyhead-like protein 3 homolog	0.00181765	0.229364	3.04462
GO:0051151	negative regulation of smooth muscle cell differentiation	PRDM6	PRDM6	Putative histone-lysine N-methyltransferase PRDM6	0.00208858	0.229364	15.9151
GO:0051151	negative regulation of smooth muscle cell differentiation	ANKRD17	ANKRD17	cDNA FLJ39199 fis, clone OCBBF2005189, highly similar to Homo sapiens ankyrin repeat domain 17 (ANKRD17), transcript variant 2, mRNA	0.00208858	0.229364	15.9151
GO:0051151	negative regulation of smooth muscle cell differentiation	RCAN1	RCAN1	cDNA FLJ54923, highly similar to Calcipressin-1	0.00208858	0.229364	15.9151
GO:0061049	cell growth involved in cardiac muscle cell development	MYOCD	MYOCD	Myocardin	0.00208858	0.229364	15.9151
GO:0061049	cell growth involved in cardiac muscle cell development	MAP2K4	MAP2K4	cDNA FLJ52538, highly similar to Dual specificity mitogen-activated proteinkinase kinase 4 (EC 2.7.12.2)	0.00208858	0.229364	15.9151
GO:0061049	cell growth involved in cardiac muscle cell development	CAMK2D	CAMK2D	Calcium/calmodulin-dependent protein kinase (CaM kinase) II delta, isoform CRA_a	0.00208858	0.229364	15.9151
GO:0035725	sodium ion transmembrane transport	ATP1B1	ATP1B1	ATPase, Na+/K+ transporting, beta 1 polypeptide, isoform CRA_a	0.00226942	0.229364	3.41037
GO:0035725	sodium ion transmembrane transport	ASIC4	ASIC4	Acid-sensing ion channel 4	0.00226942	0.229364	3.41037
GO:0035725	sodium ion transmembrane transport	SLC5A5	SLC5A5	Sodium/iodide cotransporter	0.00226942	0.229364	3.41037
GO:0035725	sodium ion transmembrane transport	SLC20A2	SLC20A2	cDNA, FLJ95644, highly similar to Homo sapiens solute carrier family 20 (phosphate transporter), member 2 (SLC20A2), mRNA	0.00226942	0.229364	3.41037
GO:0035725	sodium ion transmembrane transport	SHROOM2	SHROOM2	cDNA FLJ39277 fis, clone OCBBF2010858, highly similar to APICAL-LIKE PROTEIN	0.00226942	0.229364	3.41037
GO:0035725	sodium ion transmembrane transport	SLC24A4	SLC24A4	cDNA FLJ55577, highly similar to Sodium/potassium/calcium exchanger 4	0.00226942	0.229364	3.41037
GO:0035725	sodium ion transmembrane transport	HCN1	HCN1	Potassium/sodium hyperpolarization-activated cyclic nucleotide-gated channel 1	0.00226942	0.229364	3.41037
GO:0035725	sodium ion transmembrane transport	SLC17A2	SLC17A2	Solute carrier family 17 (Sodium phosphate), member 2, isoform CRA_a	0.00226942	0.229364	3.41037
GO:0035725	sodium ion transmembrane transport	SCN1A	SCN1A	Sodium channel protein	0.00226942	0.229364	3.41037
GO:0035329	hippo signaling	YWHAB	YWHAB	14-3-3 protein beta/alpha	0.00234628	0.229364	6.12118
GO:0035329	hippo signaling	TJP1	TJP1	cDNA FLJ50931, highly similar to Tight junction protein ZO-1	0.00234628	0.229364	6.12118
GO:0035329	hippo signaling	TEAD1	TEAD1	Transcriptional enhancer factor TEF-1	0.00234628	0.229364	6.12118
GO:0035329	hippo signaling	AMOTL2	AMOTL2	Angiomotin-like protein 2	0.00234628	0.229364	6.12118
GO:0035329	hippo signaling	AMOTL1	AMOTL1	Angiomotin like 1, isoform CRA_a	0.00234628	0.229364	6.12118
GO:0035556	intracellular signal transduction	TNIK	TNIK	TRAF2 and NCK-interacting protein kinase	0.00237384	0.229364	1.89716
GO:0035556	intracellular signal transduction	ASB2	ASB2	Ankyrin repeat and SOCS box-containing 2, isoform CRA_c	0.00237384	0.229364	1.89716
GO:0035556	intracellular signal transduction	TYK2	TYK2	Non-receptor tyrosine-protein kinase TYK2	0.00237384	0.229364	1.89716
GO:0035556	intracellular signal transduction	ARHGEF4	ARHGEF4	Rho guanine nucleotide exchange factor 4 variant 1	0.00237384	0.229364	1.89716
GO:0035556	intracellular signal transduction	HMHA1	HMHA1	Minor histocompatibility protein HA-1	0.00237384	0.229364	1.89716
GO:0035556	intracellular signal transduction	SIK2	SIK2	SNF1-like kinase 2, isoform CRA_c	0.00237384	0.229364	1.89716
GO:0035556	intracellular signal transduction	MKNK2	MKNK2	Putative map kinase interacting kinase [Homo sapiens]	0.00237384	0.229364	1.89716
GO:0035556	intracellular signal transduction	AKAP13	AKAP13	A-kinase anchor protein 13	0.00237384	0.229364	1.89716
GO:0035556	intracellular signal transduction	RASA3	RASA3	Ras GTPase-activating protein 3	0.00237384	0.229364	1.89716
GO:0035556	intracellular signal transduction	CLNK	CLNK	Cytokine-dependent hematopoietic cell linker	0.00237384	0.229364	1.89716
GO:0035556	intracellular signal transduction	MAGI3	MAGI3	Membrane associated guanylate kinase, WW and PDZ domain containing 3, isoform CRA_b	0.00237384	0.229364	1.89716
GO:0035556	intracellular signal transduction	PAK7	PAK7	Non-specific serine/threonine protein kinase	0.00237384	0.229364	1.89716
GO:0035556	intracellular signal transduction	DGKB	DGKB	cDNA FLJ58488, highly similar to Diacylglycerol kinase beta (EC 2.7.1.107)	0.00237384	0.229364	1.89716
GO:0035556	intracellular signal transduction	DAPK2	DAPK2	Death-associated protein kinase 2, isoform CRA_b	0.00237384	0.229364	1.89716
GO:0035556	intracellular signal transduction	KALRN	KALRN	cDNA FLJ54362, highly similar to Serine/threonine-protein kinase Duet (EC 2.7.11.1)	0.00237384	0.229364	1.89716
GO:0035556	intracellular signal transduction	ADCY5	ADCY5	cDNA FLJ36521 fis, clone TRACH2002138, highly similar to Adenylate cyclase type 5	0.00237384	0.229364	1.89716
GO:0035556	intracellular signal transduction	MINK1	MINK1	Misshapen-like kinase 1	0.00237384	0.229364	1.89716
GO:0035556	intracellular signal transduction	AKAP6	AKAP6	A kinase (PRKA) anchor protein 6, isoform CRA_b	0.00237384	0.229364	1.89716
GO:0035556	intracellular signal transduction	NEK4	NEK4	Serine/threonine-protein kinase Nek4 variant 2	0.00237384	0.229364	1.89716
GO:0035556	intracellular signal transduction	PRKCE	PRKCE	Protein kinase C epsilon type	0.00237384	0.229364	1.89716
GO:0035556	intracellular signal transduction	ABR	ABR	cDNA FLJ60543, highly similar to Active breakpoint cluster region-related protein	0.00237384	0.229364	1.89716
GO:0035556	intracellular signal transduction	DNMBP	DNMBP	cDNA FLJ46735 fis, clone TRACH3020605, highly similar to Dynamin-binding protein	0.00237384	0.229364	1.89716
GO:0035556	intracellular signal transduction	RAPGEF4	RAPGEF4	cDNA FLJ50956, highly similar to Rap guanine nucleotide exchange factor 4	0.00237384	0.229364	1.89716
GO:0035556	intracellular signal transduction	ARHGEF3	ARHGEF3	cDNA FLJ58753, highly similar to Rho guanine nucleotide exchange factor 3	0.00237384	0.229364	1.89716
GO:0035556	intracellular signal transduction	STK39	STK39	STE20/SPS1-related proline-alanine-rich protein kinase	0.00237384	0.229364	1.89716
GO:0035556	intracellular signal transduction	PRKCA	PRKCA	Protein kinase C, alpha	0.00237384	0.229364	1.89716
GO:0035556	intracellular signal transduction	PRKACB	PRKACB	cAMP-dependent protein kinase catalytic subunit beta isoform 2	0.00237384	0.229364	1.89716
GO:0006915	apoptotic process	NEK6	NEK6	NIMA (Never in mitosis gene a)-related kinase 6, isoform CRA_b	0.00238489	0.229364	1.67969
GO:0006915	apoptotic process	SPTAN1	SPTAN1	Spectrin, alpha, non-erythrocytic 1 (Alpha-fodrin), isoform CRA_g	0.00238489	0.229364	1.67969
GO:0006915	apoptotic process	YWHAB	YWHAB	14-3-3 protein beta/alpha	0.00238489	0.229364	1.67969
GO:0006915	apoptotic process	TJP1	TJP1	cDNA FLJ50931, highly similar to Tight junction protein ZO-1	0.00238489	0.229364	1.67969
GO:0006915	apoptotic process	GULP1	GULP1	PTB domain-containing engulfment adapter protein 1	0.00238489	0.229364	1.67969
GO:0006915	apoptotic process	MKNK2	MKNK2	Putative map kinase interacting kinase [Homo sapiens]	0.00238489	0.229364	1.67969
GO:0006915	apoptotic process	EDAR	EDAR	Tumor necrosis factor receptor superfamily member EDAR	0.00238489	0.229364	1.67969
GO:0006915	apoptotic process	BCL2L1	BCL2L1	Bcl-2-like protein 1	0.00238489	0.229364	1.67969
GO:0006915	apoptotic process	ERN2	ERN2	ERN2 protein	0.00238489	0.229364	1.67969
GO:0006915	apoptotic process	SHB	SHB	SH2 domain-containing adapter protein B	0.00238489	0.229364	1.67969
GO:0006915	apoptotic process	NR4A1	NR4A1	Nuclear receptor subfamily 4, group A, member 1, isoform CRA_d	0.00238489	0.229364	1.67969
GO:0006915	apoptotic process	PSME2	PSME2	Proteasome activator complex subunit 2	0.00238489	0.229364	1.67969
GO:0006915	apoptotic process	MAGI3	MAGI3	Membrane associated guanylate kinase, WW and PDZ domain containing 3, isoform CRA_b	0.00238489	0.229364	1.67969
GO:0006915	apoptotic process	PAK7	PAK7	Non-specific serine/threonine protein kinase	0.00238489	0.229364	1.67969
GO:0006915	apoptotic process	STPG1	STPG1	O(6)-methylguanine-induced apoptosis 2	0.00238489	0.229364	1.67969
GO:0006915	apoptotic process	TNFRSF1B	TNFRSF1B	Tumor necrosis factor receptor superfamily member 1B	0.00238489	0.229364	1.67969
GO:0006915	apoptotic process	RNF130	RNF130	E3 ubiquitin-protein ligase RNF130	0.00238489	0.229364	1.67969
GO:0006915	apoptotic process	DAPK2	DAPK2	Death-associated protein kinase 2, isoform CRA_b	0.00238489	0.229364	1.67969
GO:0006915	apoptotic process	MCL1	MCL1	cDNA FLJ50136, highly similar to Induced myeloid leukemia cell differentiation protein Mcl-1	0.00238489	0.229364	1.67969
GO:0006915	apoptotic process	SH3RF1	SH3RF1	E3 ubiquitin-protein ligase SH3RF1	0.00238489	0.229364	1.67969
GO:0006915	apoptotic process	UNC5B	UNC5B	Netrin receptor UNC5B	0.00238489	0.229364	1.67969
GO:0006915	apoptotic process	PSMA8	PSMA8	Proteasome (Prosome, macropain) subunit, alpha type, 8, isoform CRA_b	0.00238489	0.229364	1.67969
GO:0006915	apoptotic process	P2RX1	P2RX1	P2X purinoceptor 1	0.00238489	0.229364	1.67969
GO:0006915	apoptotic process	SULF1	SULF1	Sulfatase 1, isoform CRA_a	0.00238489	0.229364	1.67969
GO:0006915	apoptotic process	PRKCE	PRKCE	Protein kinase C epsilon type	0.00238489	0.229364	1.67969
GO:0006915	apoptotic process	SH3KBP1	SH3KBP1	cDNA FLJ59425, highly similar to SH3-domain kinase-binding protein 1	0.00238489	0.229364	1.67969
GO:0006915	apoptotic process	MAP2K4	MAP2K4	cDNA FLJ52538, highly similar to Dual specificity mitogen-activated proteinkinase kinase 4 (EC 2.7.12.2)	0.00238489	0.229364	1.67969
GO:0006915	apoptotic process	TGFBR2	TGFBR2	TGF-beta receptor type-2	0.00238489	0.229364	1.67969
GO:0006915	apoptotic process	RHBDD1	RHBDD1	Rhomboid domain containing 1, isoform CRA_a	0.00238489	0.229364	1.67969
GO:0006915	apoptotic process	PKN2	PKN2	Serine/threonine-protein kinase N2	0.00238489	0.229364	1.67969
GO:0006915	apoptotic process	SGMS1	SGMS1	cDNA FLJ59704, highly similar to Phosphatidylcholine:ceramide cholinephosphotransferase 1 (EC 2.7.-.-)	0.00238489	0.229364	1.67969
GO:0006915	apoptotic process	ELMO1	ELMO1	cDNA FLJ77700, highly similar to Homo sapiens engulfment and cell motility 1 (ELMO1), transcript variant 1, mRNA	0.00238489	0.229364	1.67969
GO:0006915	apoptotic process	AXIN1	AXIN1	Axin-1	0.00238489	0.229364	1.67969
GO:0006915	apoptotic process	PRKCA	PRKCA	Protein kinase C, alpha	0.00238489	0.229364	1.67969
GO:0006915	apoptotic process	ITPR1	ITPR1	Inositol 1,4,5-triphosphate receptor, type 1, isoform CRA_a	0.00238489	0.229364	1.67969
GO:0006915	apoptotic process	CHAC1	CHAC1	Glutathione-specific gamma-glutamylcyclotransferase 1	0.00238489	0.229364	1.67969
GO:0006915	apoptotic process	OCLN	OCLN	cDNA FLJ77961, highly similar to Homo sapiens occludin (OCLN), mRNA	0.00238489	0.229364	1.67969
GO:0006915	apoptotic process	BUB1B	BUB1B	Mitotic checkpoint serine/threonine-protein kinase BUB1 beta	0.00238489	0.229364	1.67969
GO:0006915	apoptotic process	DHCR24	DHCR24	cDNA FLJ58891, highly similar to 24-dehydrocholesterol reductase (EC 1.3.1.-)	0.00238489	0.229364	1.67969
GO:0006915	apoptotic process	EVA1A	EVA1A	Protein eva-1 homolog A	0.00238489	0.229364	1.67969
GO:0048010	vascular endothelial growth factor receptor signaling pathway	YWHAB	YWHAB	14-3-3 protein beta/alpha	0.00294676	0.271593	3.03144
GO:0048010	vascular endothelial growth factor receptor signaling pathway	SHB	SHB	SH2 domain-containing adapter protein B	0.00294676	0.271593	3.03144
GO:0048010	vascular endothelial growth factor receptor signaling pathway	MAPKAP1	MAPKAP1	Mitogen-activated protein kinase associated protein 1, isoform CRA_a	0.00294676	0.271593	3.03144
GO:0048010	vascular endothelial growth factor receptor signaling pathway	PIK3CB	PIK3CB	cDNA FLJ57102, highly similar to Phosphatidylinositol-4,5-bisphosphate 3-kinase catalytic subunit beta isoform (EC 2.7.1.153)	0.00294676	0.271593	3.03144
GO:0048010	vascular endothelial growth factor receptor signaling pathway	SULF1	SULF1	Sulfatase 1, isoform CRA_a	0.00294676	0.271593	3.03144
GO:0048010	vascular endothelial growth factor receptor signaling pathway	ELMO1	ELMO1	cDNA FLJ77700, highly similar to Homo sapiens engulfment and cell motility 1 (ELMO1), transcript variant 1, mRNA	0.00294676	0.271593	3.03144
GO:0048010	vascular endothelial growth factor receptor signaling pathway	PRKCA	PRKCA	Protein kinase C, alpha	0.00294676	0.271593	3.03144
GO:0048010	vascular endothelial growth factor receptor signaling pathway	ITPR1	ITPR1	Inositol 1,4,5-triphosphate receptor, type 1, isoform CRA_a	0.00294676	0.271593	3.03144
GO:0048010	vascular endothelial growth factor receptor signaling pathway	PXN	PXN	cDNA FLJ16691 fis, clone TRACH3000692, highly similar to Paxillin	0.00294676	0.271593	3.03144
GO:0048010	vascular endothelial growth factor receptor signaling pathway	ITPR2	ITPR2	Inositol 1,4,5-trisphosphate receptor type 2	0.00294676	0.271593	3.03144
GO:0006468	protein phosphorylation	TNIK	TNIK	TRAF2 and NCK-interacting protein kinase	0.00314984	0.278698	1.72604
GO:0006468	protein phosphorylation	NEK6	NEK6	NIMA (Never in mitosis gene a)-related kinase 6, isoform CRA_b	0.00314984	0.278698	1.72604
GO:0006468	protein phosphorylation	TYK2	TYK2	Non-receptor tyrosine-protein kinase TYK2	0.00314984	0.278698	1.72604
GO:0006468	protein phosphorylation	SIK2	SIK2	SNF1-like kinase 2, isoform CRA_c	0.00314984	0.278698	1.72604
GO:0006468	protein phosphorylation	MKNK2	MKNK2	Putative map kinase interacting kinase [Homo sapiens]	0.00314984	0.278698	1.72604
GO:0006468	protein phosphorylation	AKAP13	AKAP13	A-kinase anchor protein 13	0.00314984	0.278698	1.72604
GO:0006468	protein phosphorylation	PRKAA2	PRKAA2	5'-AMP-activated protein kinase catalytic subunit alpha-2	0.00314984	0.278698	1.72604
GO:0006468	protein phosphorylation	ERN2	ERN2	ERN2 protein	0.00314984	0.278698	1.72604
GO:0006468	protein phosphorylation	RPS6KC1	RPS6KC1	cDNA FLJ61257, highly similar to Ribosomal protein S6 kinase delta-1 (EC 2.7.11.1)	0.00314984	0.278698	1.72604
GO:0006468	protein phosphorylation	PAK7	PAK7	Non-specific serine/threonine protein kinase	0.00314984	0.278698	1.72604
GO:0006468	protein phosphorylation	MAP2K5	MAP2K5	Mitogen-activated protein kinase kinase 5, isoform CRA_b	0.00314984	0.278698	1.72604
GO:0006468	protein phosphorylation	DAPK2	DAPK2	Death-associated protein kinase 2, isoform CRA_b	0.00314984	0.278698	1.72604
GO:0006468	protein phosphorylation	KALRN	KALRN	cDNA FLJ54362, highly similar to Serine/threonine-protein kinase Duet (EC 2.7.11.1)	0.00314984	0.278698	1.72604
GO:0006468	protein phosphorylation	MYO3B	MYO3B	MYO3B protein	0.00314984	0.278698	1.72604
GO:0006468	protein phosphorylation	MINK1	MINK1	Misshapen-like kinase 1	0.00314984	0.278698	1.72604
GO:0006468	protein phosphorylation	NEK4	NEK4	Serine/threonine-protein kinase Nek4 variant 2	0.00314984	0.278698	1.72604
GO:0006468	protein phosphorylation	C8orf44-SGK3	C8orf44-SGK3	C8orf44-SGK3 readthrough	0.00314984	0.278698	1.72604
GO:0006468	protein phosphorylation	CDK6	CDK6	Cyclin-dependent kinase 6	0.00314984	0.278698	1.72604
GO:0006468	protein phosphorylation	PRKG1	PRKG1	cDNA FLJ58408, highly similar to cGMP-dependent protein kinase 1, alphaisozyme (EC 2.7.11.12)	0.00314984	0.278698	1.72604
GO:0006468	protein phosphorylation	TRIB1	TRIB1	Tribbles homolog 1	0.00314984	0.278698	1.72604
GO:0006468	protein phosphorylation	TRIO	TRIO	cDNA FLJ57816, highly similar to Triple functional domain protein	0.00314984	0.278698	1.72604
GO:0006468	protein phosphorylation	PRKCE	PRKCE	Protein kinase C epsilon type	0.00314984	0.278698	1.72604
GO:0006468	protein phosphorylation	MAP2K4	MAP2K4	cDNA FLJ52538, highly similar to Dual specificity mitogen-activated proteinkinase kinase 4 (EC 2.7.12.2)	0.00314984	0.278698	1.72604
GO:0006468	protein phosphorylation	PTPRA	PTPRA	cDNA FLJ56484, highly similar to Receptor-type tyrosine-protein phosphatase alpha (EC 3.1.3.48)	0.00314984	0.278698	1.72604
GO:0006468	protein phosphorylation	TGFBR2	TGFBR2	TGF-beta receptor type-2	0.00314984	0.278698	1.72604
GO:0006468	protein phosphorylation	TGFB2	TGFB2	cDNA, FLJ93591, highly similar to Homo sapiens transforming growth factor, beta 2 (TGFB2), mRNA	0.00314984	0.278698	1.72604
GO:0006468	protein phosphorylation	CAMK2D	CAMK2D	Calcium/calmodulin-dependent protein kinase (CaM kinase) II delta, isoform CRA_a	0.00314984	0.278698	1.72604
GO:0006468	protein phosphorylation	ALK	ALK	Tyrosine-protein kinase receptor	0.00314984	0.278698	1.72604
GO:0006468	protein phosphorylation	PKN2	PKN2	Serine/threonine-protein kinase N2	0.00314984	0.278698	1.72604
GO:0006468	protein phosphorylation	STK39	STK39	STE20/SPS1-related proline-alanine-rich protein kinase	0.00314984	0.278698	1.72604
GO:0006468	protein phosphorylation	PRKCA	PRKCA	Protein kinase C, alpha	0.00314984	0.278698	1.72604
GO:0006468	protein phosphorylation	BUB1B	BUB1B	Mitotic checkpoint serine/threonine-protein kinase BUB1 beta	0.00314984	0.278698	1.72604
GO:0006468	protein phosphorylation	DDR2	DDR2	Discoidin domain receptor family, member 2, isoform CRA_a	0.00314984	0.278698	1.72604
GO:0006468	protein phosphorylation	PRKACB	PRKACB	cAMP-dependent protein kinase catalytic subunit beta isoform 2	0.00314984	0.278698	1.72604
GO:0016477	cell migration	TYK2	TYK2	Non-receptor tyrosine-protein kinase TYK2	0.00333553	0.283777	2.43509
GO:0016477	cell migration	SORL1	SORL1	Sortilin-related receptor, L(DLR class) A repeats-containing, isoform CRA_b	0.00333553	0.283777	2.43509
GO:0016477	cell migration	ITGB1	ITGB1	Integrin beta-1	0.00333553	0.283777	2.43509
GO:0016477	cell migration	PAK7	PAK7	Non-specific serine/threonine protein kinase	0.00333553	0.283777	2.43509
GO:0016477	cell migration	RASGEF1A	RASGEF1A	cDNA FLJ45524 fis, clone BRTHA2026290, highly similar to Homo sapiens RasGEF domain family, member 1A (RASGEF1A), mRNA	0.00333553	0.283777	2.43509
GO:0016477	cell migration	ENPEP	ENPEP	cDNA, FLJ93950, highly similar to Homo sapiens glutamyl aminopeptidase (aminopeptidase A) (ENPEP), mRNA	0.00333553	0.283777	2.43509
GO:0016477	cell migration	GAB2	GAB2	GRB2-associated-binding protein 2	0.00333553	0.283777	2.43509
GO:0016477	cell migration	PIK3CB	PIK3CB	cDNA FLJ57102, highly similar to Phosphatidylinositol-4,5-bisphosphate 3-kinase catalytic subunit beta isoform (EC 2.7.1.153)	0.00333553	0.283777	2.43509
GO:0016477	cell migration	SPECC1L	SPECC1L	Cytospin-A	0.00333553	0.283777	2.43509
GO:0016477	cell migration	SH3KBP1	SH3KBP1	cDNA FLJ59425, highly similar to SH3-domain kinase-binding protein 1	0.00333553	0.283777	2.43509
GO:0016477	cell migration	TGFB2	TGFB2	cDNA, FLJ93591, highly similar to Homo sapiens transforming growth factor, beta 2 (TGFB2), mRNA	0.00333553	0.283777	2.43509
GO:0016477	cell migration	SORBS2	SORBS2	cDNA FLJ32196 fis, clone PLACE6002668, highly similar to Homo sapiens sorbin and SH3 domain containing 2 (SORBS2), transcript variant 1, mRNA	0.00333553	0.283777	2.43509
GO:0016477	cell migration	SHROOM2	SHROOM2	cDNA FLJ39277 fis, clone OCBBF2010858, highly similar to APICAL-LIKE PROTEIN	0.00333553	0.283777	2.43509
GO:0016477	cell migration	LRRC16A	LRRC16A	LRRC16A protein	0.00333553	0.283777	2.43509
GO:0007268	synaptic transmission	GRIA4	GRIA4	GRIA4 protein	0.00366242	0.300047	1.88121
GO:0007268	synaptic transmission	TPGS1	TPGS1	Tubulin polyglutamylase complex subunit 1	0.00366242	0.300047	1.88121
GO:0007268	synaptic transmission	SLC18A2	SLC18A2	Synaptic vesicular amine transporter	0.00366242	0.300047	1.88121
GO:0007268	synaptic transmission	DLG2	DLG2	Disks large homolog 2	0.00366242	0.300047	1.88121
GO:0007268	synaptic transmission	GRIN2B	GRIN2B	Glutamate receptor ionotropic, NMDA 2B	0.00366242	0.300047	1.88121
GO:0007268	synaptic transmission	GNG7	GNG7	Guanine nucleotide-binding protein subunit gamma	0.00366242	0.300047	1.88121
GO:0007268	synaptic transmission	HOMER1	HOMER1	Homer protein homolog 1	0.00366242	0.300047	1.88121
GO:0007268	synaptic transmission	AP2A2	AP2A2	cDNA FLJ11124 fis, clone PLACE1006170, highly similar to Adapter-related protein complex 2 alpha- 2 subunit	0.00366242	0.300047	1.88121
GO:0007268	synaptic transmission	NTSR1	NTSR1	Neurotensin receptor type 1	0.00366242	0.300047	1.88121
GO:0007268	synaptic transmission	LPAR3	LPAR3	G-protein coupled receptor EDG-7	0.00366242	0.300047	1.88121
GO:0007268	synaptic transmission	ADCY5	ADCY5	cDNA FLJ36521 fis, clone TRACH2002138, highly similar to Adenylate cyclase type 5	0.00366242	0.300047	1.88121
GO:0007268	synaptic transmission	MINK1	MINK1	Misshapen-like kinase 1	0.00366242	0.300047	1.88121
GO:0007268	synaptic transmission	DLGAP1	DLGAP1	Disks large-associated protein 1	0.00366242	0.300047	1.88121
GO:0007268	synaptic transmission	SYT1	SYT1	Synaptotagmin I, isoform CRA_a	0.00366242	0.300047	1.88121
GO:0007268	synaptic transmission	CACNG8	CACNG8	Voltage-dependent calcium channel gamma-8 subunit	0.00366242	0.300047	1.88121
GO:0007268	synaptic transmission	SLC1A1	SLC1A1	Excitatory amino acid transporter 3	0.00366242	0.300047	1.88121
GO:0007268	synaptic transmission	CAMK2D	CAMK2D	Calcium/calmodulin-dependent protein kinase (CaM kinase) II delta, isoform CRA_a	0.00366242	0.300047	1.88121
GO:0007268	synaptic transmission	CACNA1A	CACNA1A	Voltage-dependent P/Q-type calcium channel subunit alpha-1A	0.00366242	0.300047	1.88121
GO:0007268	synaptic transmission	GRM7	GRM7	Metabotropic glutamate receptor 7	0.00366242	0.300047	1.88121
GO:0007268	synaptic transmission	BSN	BSN	Bassoon (Presynaptic cytomatrix protein), isoform CRA_a	0.00366242	0.300047	1.88121
GO:0007268	synaptic transmission	PRKCA	PRKCA	Protein kinase C, alpha	0.00366242	0.300047	1.88121
GO:0007268	synaptic transmission	HCN1	HCN1	Potassium/sodium hyperpolarization-activated cyclic nucleotide-gated channel 1	0.00366242	0.300047	1.88121
GO:0007268	synaptic transmission	KCNMA1	KCNMA1	Calcium-activated potassium channel subunit alpha-1	0.00366242	0.300047	1.88121
GO:0007268	synaptic transmission	GRIK3	GRIK3	Glutamate receptor ionotropic, kainate 3	0.00366242	0.300047	1.88121
GO:0007268	synaptic transmission	PRKACB	PRKACB	cAMP-dependent protein kinase catalytic subunit beta isoform 2	0.00366242	0.300047	1.88121
GO:0017158	regulation of calcium ion-dependent exocytosis	RPH3AL	RPH3AL	cDNA FLJ77349, highly similar to Homo sapiens rabphilin 3A-like (without C2 domains), mRNA	0.00391787	0.309512	11.9363
GO:0017158	regulation of calcium ion-dependent exocytosis	SYT1	SYT1	Synaptotagmin I, isoform CRA_a	0.00391787	0.309512	11.9363
GO:0017158	regulation of calcium ion-dependent exocytosis	CACNA1A	CACNA1A	Voltage-dependent P/Q-type calcium channel subunit alpha-1A	0.00391787	0.309512	11.9363
GO:0097120	receptor localization to synapse	DLG2	DLG2	Disks large homolog 2	0.00510519	0.357356	10.6101
GO:0097120	receptor localization to synapse	CEP112	CEP112	Centrosomal protein of 112 kDa	0.00510519	0.357356	10.6101
GO:0097120	receptor localization to synapse	NLGN1	NLGN1	Neuroligin-1	0.00510519	0.357356	10.6101
GO:0007614	short-term memory	RCAN1	RCAN1	cDNA FLJ54923, highly similar to Calcipressin-1	0.00510519	0.357356	10.6101
GO:0007614	short-term memory	GRM7	GRM7	Metabotropic glutamate receptor 7	0.00510519	0.357356	10.6101
GO:0007614	short-term memory	CUX2	CUX2	Homeobox protein cut-like 2	0.00510519	0.357356	10.6101
GO:0030007	cellular potassium ion homeostasis	ATP1B1	ATP1B1	ATPase, Na+/K+ transporting, beta 1 polypeptide, isoform CRA_a	0.00510519	0.357356	10.6101
GO:0030007	cellular potassium ion homeostasis	CAMK2D	CAMK2D	Calcium/calmodulin-dependent protein kinase (CaM kinase) II delta, isoform CRA_a	0.00510519	0.357356	10.6101
GO:0030007	cellular potassium ion homeostasis	KCNMA1	KCNMA1	Calcium-activated potassium channel subunit alpha-1	0.00510519	0.357356	10.6101
GO:0032312	regulation of ARF GTPase activity	ASAP2	ASAP2	Arf-GAP with SH3 domain, ANK repeat and PH domain-containing protein 2	0.0051697	0.357356	4.97346
GO:0032312	regulation of ARF GTPase activity	AGAP1	AGAP1	Arf-GAP with GTPase, ANK repeat and PH domain-containing protein 1	0.0051697	0.357356	4.97346
GO:0032312	regulation of ARF GTPase activity	AGFG1	AGFG1	HIV-1 Rev binding protein, isoform CRA_a	0.0051697	0.357356	4.97346
GO:0032312	regulation of ARF GTPase activity	ASAP1	ASAP1	Arf-GAP with SH3 domain, ANK repeat and PH domain-containing protein 1	0.0051697	0.357356	4.97346
GO:0032312	regulation of ARF GTPase activity	ARAP2	ARAP2	ARAP2 protein	0.0051697	0.357356	4.97346
GO:0060443	mammary gland morphogenesis	STAT6	STAT6	Signal transducer and activator of transcription 6	0.00537176	0.360071	31.8302
GO:0060443	mammary gland morphogenesis	TGFBR2	TGFBR2	TGF-beta receptor type-2	0.00537176	0.360071	31.8302
GO:0007010	cytoskeleton organization	TNIK	TNIK	TRAF2 and NCK-interacting protein kinase	0.00562618	0.364168	2.74398
GO:0007010	cytoskeleton organization	CAMSAP1	CAMSAP1	CAMSAP1 protein	0.00562618	0.364168	2.74398
GO:0007010	cytoskeleton organization	FGD6	FGD6	FGD6 protein	0.00562618	0.364168	2.74398
GO:0007010	cytoskeleton organization	DST	DST	cDNA FLJ55162, highly similar to Bullous pemphigoid antigen 1 isoforms 1/2/3/4/5/8	0.00562618	0.364168	2.74398
GO:0007010	cytoskeleton organization	PAK7	PAK7	Non-specific serine/threonine protein kinase	0.00562618	0.364168	2.74398
GO:0007010	cytoskeleton organization	PACSIN3	PACSIN3	cDNA FLJ61415, highly similar to Protein kinase C and casein kinase substratein neurons protein 3	0.00562618	0.364168	2.74398
GO:0007010	cytoskeleton organization	SH3KBP1	SH3KBP1	cDNA FLJ59425, highly similar to SH3-domain kinase-binding protein 1	0.00562618	0.364168	2.74398
GO:0007010	cytoskeleton organization	ABLIM1	ABLIM1	cDNA FLJ36152 fis, clone TESTI2025403, highly similar to Actin-binding LIM protein 1	0.00562618	0.364168	2.74398
GO:0007010	cytoskeleton organization	PALLD	PALLD	Palladin, cytoskeletal associated protein	0.00562618	0.364168	2.74398
GO:0007010	cytoskeleton organization	PXN	PXN	cDNA FLJ16691 fis, clone TRACH3000692, highly similar to Paxillin	0.00562618	0.364168	2.74398
GO:0007264	small GTPase mediated signal transduction	DOCK4	DOCK4	Dedicator of cytokinesis 4, isoform CRA_a	0.00576216	0.364168	1.92079
GO:0007264	small GTPase mediated signal transduction	AGAP1	AGAP1	Arf-GAP with GTPase, ANK repeat and PH domain-containing protein 1	0.00576216	0.364168	1.92079
GO:0007264	small GTPase mediated signal transduction	RAB20	RAB20	Ras-related protein Rab-20	0.00576216	0.364168	1.92079
GO:0007264	small GTPase mediated signal transduction	YWHAB	YWHAB	14-3-3 protein beta/alpha	0.00576216	0.364168	1.92079
GO:0007264	small GTPase mediated signal transduction	ARHGEF4	ARHGEF4	Rho guanine nucleotide exchange factor 4 variant 1	0.00576216	0.364168	1.92079
GO:0007264	small GTPase mediated signal transduction	HMHA1	HMHA1	Minor histocompatibility protein HA-1	0.00576216	0.364168	1.92079
GO:0007264	small GTPase mediated signal transduction	AKAP13	AKAP13	A-kinase anchor protein 13	0.00576216	0.364168	1.92079
GO:0007264	small GTPase mediated signal transduction	DOCK9	DOCK9	cDNA FLJ45282 fis, clone BRHIP3001573, highly similar to Dedicator of cytokinesis protein 9	0.00576216	0.364168	1.92079
GO:0007264	small GTPase mediated signal transduction	PLD1	PLD1	Phospholipase D1 variant	0.00576216	0.364168	1.92079
GO:0007264	small GTPase mediated signal transduction	FAM13A	FAM13A	Protein FAM13A	0.00576216	0.364168	1.92079
GO:0007264	small GTPase mediated signal transduction	RASGEF1A	RASGEF1A	cDNA FLJ45524 fis, clone BRTHA2026290, highly similar to Homo sapiens RasGEF domain family, member 1A (RASGEF1A), mRNA	0.00576216	0.364168	1.92079
GO:0007264	small GTPase mediated signal transduction	STARD13	STARD13	START domain containing 13, isoform CRA_a	0.00576216	0.364168	1.92079
GO:0007264	small GTPase mediated signal transduction	KALRN	KALRN	cDNA FLJ54362, highly similar to Serine/threonine-protein kinase Duet (EC 2.7.11.1)	0.00576216	0.364168	1.92079
GO:0007264	small GTPase mediated signal transduction	TRIO	TRIO	cDNA FLJ57816, highly similar to Triple functional domain protein	0.00576216	0.364168	1.92079
GO:0007264	small GTPase mediated signal transduction	ABR	ABR	cDNA FLJ60543, highly similar to Active breakpoint cluster region-related protein	0.00576216	0.364168	1.92079
GO:0007264	small GTPase mediated signal transduction	RAPGEF4	RAPGEF4	cDNA FLJ50956, highly similar to Rap guanine nucleotide exchange factor 4	0.00576216	0.364168	1.92079
GO:0007264	small GTPase mediated signal transduction	ARHGEF3	ARHGEF3	cDNA FLJ58753, highly similar to Rho guanine nucleotide exchange factor 3	0.00576216	0.364168	1.92079
GO:0007264	small GTPase mediated signal transduction	DOCK10	DOCK10	cDNA FLJ59486, highly similar to Dedicator of cytokinesis protein 10	0.00576216	0.364168	1.92079
GO:0007264	small GTPase mediated signal transduction	BCAR3	BCAR3	cDNA FLJ14879 fis, clone PLACE1003353, highly similar to Breast cancer anti-estrogen resistance protein 3	0.00576216	0.364168	1.92079
GO:0007264	small GTPase mediated signal transduction	RAB31	RAB31	Ras-related protein Rab-31	0.00576216	0.364168	1.92079
GO:0007264	small GTPase mediated signal transduction	ARAP2	ARAP2	ARAP2 protein	0.00576216	0.364168	1.92079
GO:0035162	embryonic hemopoiesis	TGFBR2	TGFBR2	TGF-beta receptor type-2	0.0066148	0.406443	6.06289
GO:0035162	embryonic hemopoiesis	TPO	TPO	Thyroid peroxidase	0.0066148	0.406443	6.06289
GO:0035162	embryonic hemopoiesis	RUNX1	RUNX1	Runt-related transcription factor 1/NDC1 transmembrane nucleoporin fusion protein	0.0066148	0.406443	6.06289
GO:0035162	embryonic hemopoiesis	PBX1	PBX1	Pre-B-cell leukemia transcription factor 1, isoform CRA_b	0.0066148	0.406443	6.06289
GO:0015914	phospholipid transport	ATP10B	ATP10B	Phospholipid-translocating ATPase	0.00723463	0.424129	4.54716
GO:0015914	phospholipid transport	LDLR	LDLR	Low density lipoprotein receptor (Familial hypercholesterolemia), isoform CRA_b	0.00723463	0.424129	4.54716
GO:0015914	phospholipid transport	ATP9B	ATP9B	cDNA FLJ36385 fis, clone THYMU2008727, highly similar to Probable phospholipid-transporting ATPase IIB (EC 3.6.3.1)	0.00723463	0.424129	4.54716
GO:0015914	phospholipid transport	ATP9A	ATP9A	Probable phospholipid-transporting ATPase IIA	0.00723463	0.424129	4.54716
GO:0015914	phospholipid transport	ATP11A	ATP11A	Probable phospholipid-transporting ATPase IH	0.00723463	0.424129	4.54716
GO:2000772	regulation of cellular senescence	NEK6	NEK6	NIMA (Never in mitosis gene a)-related kinase 6, isoform CRA_b	0.00806841	0.424129	8.68095
GO:2000772	regulation of cellular senescence	NEK4	NEK4	Serine/threonine-protein kinase Nek4 variant 2	0.00806841	0.424129	8.68095
GO:2000772	regulation of cellular senescence	ARNTL	ARNTL	cDNA, FLJ96151, highly similar to Homo sapiens aryl hydrocarbon receptor nuclear translocator-like(ARNTL), mRNA	0.00806841	0.424129	8.68095
GO:0045176	apical protein localization	RDX	RDX	Radixin, isoform CRA_b	0.00806841	0.424129	8.68095
GO:0045176	apical protein localization	SHROOM2	SHROOM2	cDNA FLJ39277 fis, clone OCBBF2010858, highly similar to APICAL-LIKE PROTEIN	0.00806841	0.424129	8.68095
GO:0045176	apical protein localization	HCN1	HCN1	Potassium/sodium hyperpolarization-activated cyclic nucleotide-gated channel 1	0.00806841	0.424129	8.68095
GO:0006707	cholesterol catabolic process	TRERF1	TRERF1	Transcriptional regulating factor 1, isoform CRA_a	0.00806841	0.424129	8.68095
GO:0006707	cholesterol catabolic process	CYP39A1	CYP39A1	24-hydroxycholesterol 7-alpha-hydroxylase	0.00806841	0.424129	8.68095
GO:0006707	cholesterol catabolic process	AKR1D1	AKR1D1	Aldo-keto reductase family 1, member D1	0.00806841	0.424129	8.68095
GO:0030001	metal ion transport	ATP1B1	ATP1B1	ATPase, Na+/K+ transporting, beta 1 polypeptide, isoform CRA_a	0.00874216	0.424129	5.53568
GO:0030001	metal ion transport	ATOX1	ATOX1	Copper transport protein ATOX1	0.00874216	0.424129	5.53568
GO:0030001	metal ion transport	SLC39A14	SLC39A14	Zinc transporter ZIP14	0.00874216	0.424129	5.53568
GO:0030001	metal ion transport	SLC39A11	SLC39A11	Zinc transporter ZIP11	0.00874216	0.424129	5.53568
GO:0050951	sensory perception of temperature stimulus	BTBD9	BTBD9	BTB/POZ domain-containing protein 9	0.00877109	0.424129	21.2201
GO:0050951	sensory perception of temperature stimulus	TRPM8	TRPM8	cDNA FLJ56776, highly similar to Transient receptor potential cation channel subfamily M member 8	0.00877109	0.424129	21.2201
GO:2000721	positive regulation of transcription from RNA polymerase II promoter involved in smooth muscle cell differentiation	MYOCD	MYOCD	Myocardin	0.00877109	0.424129	21.2201
GO:2000721	positive regulation of transcription from RNA polymerase II promoter involved in smooth muscle cell differentiation	NPNT	NPNT	Nephronectin	0.00877109	0.424129	21.2201
GO:1903378	positive regulation of oxidative stress-induced neuron intrinsic apoptotic signaling pathway	MCL1	MCL1	cDNA FLJ50136, highly similar to Induced myeloid leukemia cell differentiation protein Mcl-1	0.00877109	0.424129	21.2201
GO:1903378	positive regulation of oxidative stress-induced neuron intrinsic apoptotic signaling pathway	PARK2	PARK2	E3 ubiquitin-protein ligase parkin	0.00877109	0.424129	21.2201
GO:0030573	bile acid catabolic process	CYP39A1	CYP39A1	24-hydroxycholesterol 7-alpha-hydroxylase	0.00877109	0.424129	21.2201
GO:0030573	bile acid catabolic process	AKR1D1	AKR1D1	Aldo-keto reductase family 1, member D1	0.00877109	0.424129	21.2201
GO:0008543	fibroblast growth factor receptor signaling pathway	YWHAB	YWHAB	14-3-3 protein beta/alpha	0.00929114	0.424129	2.30097
GO:0008543	fibroblast growth factor receptor signaling pathway	NR4A1	NR4A1	Nuclear receptor subfamily 4, group A, member 1, isoform CRA_d	0.00929114	0.424129	2.30097
GO:0008543	fibroblast growth factor receptor signaling pathway	MAPKAP1	MAPKAP1	Mitogen-activated protein kinase associated protein 1, isoform CRA_a	0.00929114	0.424129	2.30097
GO:0008543	fibroblast growth factor receptor signaling pathway	PIK3CB	PIK3CB	cDNA FLJ57102, highly similar to Phosphatidylinositol-4,5-bisphosphate 3-kinase catalytic subunit beta isoform (EC 2.7.1.153)	0.00929114	0.424129	2.30097
GO:0008543	fibroblast growth factor receptor signaling pathway	PDE1C	PDE1C	Phosphodiesterase 1C, calmodulin-dependent 70kDa, isoform CRA_a	0.00929114	0.424129	2.30097
GO:0008543	fibroblast growth factor receptor signaling pathway	ADCY5	ADCY5	cDNA FLJ36521 fis, clone TRACH2002138, highly similar to Adenylate cyclase type 5	0.00929114	0.424129	2.30097
GO:0008543	fibroblast growth factor receptor signaling pathway	PRKCE	PRKCE	Protein kinase C epsilon type	0.00929114	0.424129	2.30097
GO:0008543	fibroblast growth factor receptor signaling pathway	IRS1	IRS1	Insulin receptor substrate 1, isoform CRA_a	0.00929114	0.424129	2.30097
GO:0008543	fibroblast growth factor receptor signaling pathway	PRKCA	PRKCA	Protein kinase C, alpha	0.00929114	0.424129	2.30097
GO:0008543	fibroblast growth factor receptor signaling pathway	ITPR1	ITPR1	Inositol 1,4,5-triphosphate receptor, type 1, isoform CRA_a	0.00929114	0.424129	2.30097
GO:0008543	fibroblast growth factor receptor signaling pathway	ITPR2	ITPR2	Inositol 1,4,5-trisphosphate receptor type 2	0.00929114	0.424129	2.30097
GO:0008543	fibroblast growth factor receptor signaling pathway	PRKACB	PRKACB	cAMP-dependent protein kinase catalytic subunit beta isoform 2	0.00929114	0.424129	2.30097
GO:0097190	apoptotic signaling pathway	ARHGEF4	ARHGEF4	Rho guanine nucleotide exchange factor 4 variant 1	0.0099068	0.424129	2.50631
GO:0097190	apoptotic signaling pathway	AKAP13	AKAP13	A-kinase anchor protein 13	0.0099068	0.424129	2.50631
GO:0097190	apoptotic signaling pathway	KALRN	KALRN	cDNA FLJ54362, highly similar to Serine/threonine-protein kinase Duet (EC 2.7.11.1)	0.0099068	0.424129	2.50631
GO:0097190	apoptotic signaling pathway	UNC5B	UNC5B	Netrin receptor UNC5B	0.0099068	0.424129	2.50631
GO:0097190	apoptotic signaling pathway	PPARD	PPARD	Peroxisome proliferative activated receptor, delta, isoform CRA_a	0.0099068	0.424129	2.50631
GO:0097190	apoptotic signaling pathway	TRIO	TRIO	cDNA FLJ57816, highly similar to Triple functional domain protein	0.0099068	0.424129	2.50631
GO:0097190	apoptotic signaling pathway	ABR	ABR	cDNA FLJ60543, highly similar to Active breakpoint cluster region-related protein	0.0099068	0.424129	2.50631
GO:0097190	apoptotic signaling pathway	ARHGEF3	ARHGEF3	cDNA FLJ58753, highly similar to Rho guanine nucleotide exchange factor 3	0.0099068	0.424129	2.50631
GO:0097190	apoptotic signaling pathway	PRKCA	PRKCA	Protein kinase C, alpha	0.0099068	0.424129	2.50631
GO:0097190	apoptotic signaling pathway	PSENEN	PSENEN	Gamma-secretase subunit PEN-2	0.0099068	0.424129	2.50631
GO:0008344	adult locomotory behavior	BTBD9	BTBD9	BTB/POZ domain-containing protein 9	0.0100312	0.424129	3.53668
GO:0008344	adult locomotory behavior	EPS8	EPS8	cDNA FLJ56405, highly similar to Epidermal growth factor receptor kinase substrate 8	0.0100312	0.424129	3.53668
GO:0008344	adult locomotory behavior	GIGYF2	GIGYF2	PERQ amino acid-rich with GYF domain-containing protein 2	0.0100312	0.424129	3.53668
GO:0008344	adult locomotory behavior	NTSR1	NTSR1	Neurotensin receptor type 1	0.0100312	0.424129	3.53668
GO:0008344	adult locomotory behavior	PARK2	PARK2	E3 ubiquitin-protein ligase parkin	0.0100312	0.424129	3.53668
GO:0008344	adult locomotory behavior	ATXN1	ATXN1	Ataxin 1, isoform CRA_c	0.0100312	0.424129	3.53668
GO:0043001	Golgi to plasma membrane protein transport	SPTBN1	SPTBN1	Spectrin beta chain, non-erythrocytic 1	0.0112718	0.424129	5.09282
GO:0043001	Golgi to plasma membrane protein transport	MACF1	MACF1	cDNA FLJ58849, highly similar to Microtubule-actin crosslinking factor 1, isoform 4	0.0112718	0.424129	5.09282
GO:0043001	Golgi to plasma membrane protein transport	GOLGA4	GOLGA4	Centrosome-related protein F46	0.0112718	0.424129	5.09282
GO:0043001	Golgi to plasma membrane protein transport	RAB31	RAB31	Ras-related protein Rab-31	0.0112718	0.424129	5.09282
GO:0007050	cell cycle arrest	PRKAA2	PRKAA2	5'-AMP-activated protein kinase catalytic subunit alpha-2	0.0125202	0.424129	2.41138
GO:0007050	cell cycle arrest	ERN2	ERN2	ERN2 protein	0.0125202	0.424129	2.41138
GO:0007050	cell cycle arrest	RPTOR	RPTOR	cDNA FLJ52080, highly similar to Regulatory-associated protein of mTOR	0.0125202	0.424129	2.41138
GO:0007050	cell cycle arrest	DST	DST	cDNA FLJ55162, highly similar to Bullous pemphigoid antigen 1 isoforms 1/2/3/4/5/8	0.0125202	0.424129	2.41138
GO:0007050	cell cycle arrest	MYC	MYC	V-myc myelocytomatosis viral oncogene homolog (Avian), isoform CRA_a	0.0125202	0.424129	2.41138
GO:0007050	cell cycle arrest	CDK6	CDK6	Cyclin-dependent kinase 6	0.0125202	0.424129	2.41138
GO:0007050	cell cycle arrest	GAS7	GAS7	cDNA FLJ61102, highly similar to Growth-arrest-specific protein 7	0.0125202	0.424129	2.41138
GO:0007050	cell cycle arrest	TGFB2	TGFB2	cDNA, FLJ93591, highly similar to Homo sapiens transforming growth factor, beta 2 (TGFB2), mRNA	0.0125202	0.424129	2.41138
GO:0007050	cell cycle arrest	MACF1	MACF1	cDNA FLJ58849, highly similar to Microtubule-actin crosslinking factor 1, isoform 4	0.0125202	0.424129	2.41138
GO:0007050	cell cycle arrest	DHCR24	DHCR24	cDNA FLJ58891, highly similar to 24-dehydrocholesterol reductase (EC 1.3.1.-)	0.0125202	0.424129	2.41138
GO:0030835	negative regulation of actin filament depolymerization	SPECC1L	SPECC1L	Cytospin-A	0.0128901	0.424129	15.9151
GO:0030835	negative regulation of actin filament depolymerization	SHROOM2	SHROOM2	cDNA FLJ39277 fis, clone OCBBF2010858, highly similar to APICAL-LIKE PROTEIN	0.0128901	0.424129	15.9151
GO:0033299	secretion of lysosomal enzymes	HPS1	HPS1	Hermansky-Pudlak syndrome 1 protein	0.0128901	0.424129	15.9151
GO:0033299	secretion of lysosomal enzymes	LYST	LYST	Lysosomal-trafficking regulator	0.0128901	0.424129	15.9151
GO:0043549	regulation of kinase activity	SLAMF8	SLAMF8	SLAM family member 8	0.0128901	0.424129	15.9151
GO:0043549	regulation of kinase activity	MCPH1	MCPH1	Microcephalin	0.0128901	0.424129	15.9151
GO:0007161	calcium-independent cell-matrix adhesion	ITGB1	ITGB1	Integrin beta-1	0.0128901	0.424129	15.9151
GO:0007161	calcium-independent cell-matrix adhesion	FN1	FN1	Fibronectin 1, isoform CRA_n	0.0128901	0.424129	15.9151
GO:0010499	proteasomal ubiquitin-independent protein catabolic process	NFE2L2	NFE2L2	cDNA FLJ51002, highly similar to Nuclear factor erythroid 2-related factor 2	0.0128901	0.424129	15.9151
GO:0010499	proteasomal ubiquitin-independent protein catabolic process	ENC1	ENC1	cDNA FLJ57577, highly similar to Ectoderm-neural cortex 1 protein	0.0128901	0.424129	15.9151
GO:2000650	negative regulation of sodium ion transmembrane transporter activity	PRKCE	PRKCE	Protein kinase C epsilon type	0.0128901	0.424129	15.9151
GO:2000650	negative regulation of sodium ion transmembrane transporter activity	CAMK2D	CAMK2D	Calcium/calmodulin-dependent protein kinase (CaM kinase) II delta, isoform CRA_a	0.0128901	0.424129	15.9151
GO:0035412	regulation of catenin import into nucleus	GNAQ	GNAQ	Guanine nucleotide binding protein (G protein), q polypeptide, isoform CRA_c	0.0128901	0.424129	15.9151
GO:0035412	regulation of catenin import into nucleus	AXIN1	AXIN1	Axin-1	0.0128901	0.424129	15.9151
GO:0050882	voluntary musculoskeletal movement	VTI1A	VTI1A	Vesicle transport through interaction with t-SNAREs homolog 1A	0.0128901	0.424129	15.9151
GO:0050882	voluntary musculoskeletal movement	ITPR1	ITPR1	Inositol 1,4,5-triphosphate receptor, type 1, isoform CRA_a	0.0128901	0.424129	15.9151
GO:0090403	oxidative stress-induced premature senescence	PLA2R1	PLA2R1	Secretory phospholipase A2 receptor	0.0128901	0.424129	15.9151
GO:0090403	oxidative stress-induced premature senescence	ARNTL	ARNTL	cDNA, FLJ96151, highly similar to Homo sapiens aryl hydrocarbon receptor nuclear translocator-like(ARNTL), mRNA	0.0128901	0.424129	15.9151
GO:0010468	regulation of gene expression	ATP1B1	ATP1B1	ATPase, Na+/K+ transporting, beta 1 polypeptide, isoform CRA_a	0.0138493	0.424129	2.17024
GO:0010468	regulation of gene expression	HOXA10	HOXA10	Homeobox A10, isoform CRA_a	0.0138493	0.424129	2.17024
GO:0010468	regulation of gene expression	PAX6	PAX6	cDNA FLJ90400 fis, clone NT2RP2005941, highly similar to Paired box protein Pax-6	0.0138493	0.424129	2.17024
GO:0010468	regulation of gene expression	MYC	MYC	V-myc myelocytomatosis viral oncogene homolog (Avian), isoform CRA_a	0.0138493	0.424129	2.17024
GO:0010468	regulation of gene expression	STAB2	STAB2	Stabilin-2	0.0138493	0.424129	2.17024
GO:0010468	regulation of gene expression	TSHZ1	TSHZ1	TSHZ1 protein	0.0138493	0.424129	2.17024
GO:0010468	regulation of gene expression	CDK6	CDK6	Cyclin-dependent kinase 6	0.0138493	0.424129	2.17024
GO:0010468	regulation of gene expression	MCPH1	MCPH1	Microcephalin	0.0138493	0.424129	2.17024
GO:0010468	regulation of gene expression	DROSHA	DROSHA	Ribonuclease III, nuclear, isoform CRA_a	0.0138493	0.424129	2.17024
GO:0010468	regulation of gene expression	TGFBR2	TGFBR2	TGF-beta receptor type-2	0.0138493	0.424129	2.17024
GO:0010468	regulation of gene expression	IRS1	IRS1	Insulin receptor substrate 1, isoform CRA_a	0.0138493	0.424129	2.17024
GO:0010468	regulation of gene expression	IREB2	IREB2	Iron-responsive element-binding protein 2	0.0138493	0.424129	2.17024
GO:0048009	insulin-like growth factor receptor signaling pathway	IGF2R	IGF2R	Insulin-like growth factor type II receptor	0.0140757	0.424129	6.82075
GO:0048009	insulin-like growth factor receptor signaling pathway	GIGYF2	GIGYF2	PERQ amino acid-rich with GYF domain-containing protein 2	0.0140757	0.424129	6.82075
GO:0048009	insulin-like growth factor receptor signaling pathway	IRS1	IRS1	Insulin receptor substrate 1, isoform CRA_a	0.0140757	0.424129	6.82075
GO:0001662	behavioral fear response	GRIN2B	GRIN2B	Glutamate receptor ionotropic, NMDA 2B	0.0142285	0.424129	4.71558
GO:0001662	behavioral fear response	GNG7	GNG7	Guanine nucleotide-binding protein subunit gamma	0.0142285	0.424129	4.71558
GO:0001662	behavioral fear response	USP46	USP46	Ubiquitin carboxyl-terminal hydrolase 46	0.0142285	0.424129	4.71558
GO:0001662	behavioral fear response	GRM7	GRM7	Metabotropic glutamate receptor 7	0.0142285	0.424129	4.71558
GO:0007411	axon guidance	SPTAN1	SPTAN1	Spectrin, alpha, non-erythrocytic 1 (Alpha-fodrin), isoform CRA_g	0.0147782	0.424129	1.74526
GO:0007411	axon guidance	SPTBN1	SPTBN1	Spectrin beta chain, non-erythrocytic 1	0.0147782	0.424129	1.74526
GO:0007411	axon guidance	DPYSL5	DPYSL5	Dihydropyrimidinase-related protein 5	0.0147782	0.424129	1.74526
GO:0007411	axon guidance	YWHAB	YWHAB	14-3-3 protein beta/alpha	0.0147782	0.424129	1.74526
GO:0007411	axon guidance	ETV1	ETV1	Ets variant gene 1, isoform CRA_a	0.0147782	0.424129	1.74526
GO:0007411	axon guidance	PAX6	PAX6	cDNA FLJ90400 fis, clone NT2RP2005941, highly similar to Paired box protein Pax-6	0.0147782	0.424129	1.74526
GO:0007411	axon guidance	LAMA2	LAMA2	Laminin subunit alpha-2	0.0147782	0.424129	1.74526
GO:0007411	axon guidance	ITGB1	ITGB1	Integrin beta-1	0.0147782	0.424129	1.74526
GO:0007411	axon guidance	GRIN2B	GRIN2B	Glutamate receptor ionotropic, NMDA 2B	0.0147782	0.424129	1.74526
GO:0007411	axon guidance	AP2A2	AP2A2	cDNA FLJ11124 fis, clone PLACE1006170, highly similar to Adapter-related protein complex 2 alpha- 2 subunit	0.0147782	0.424129	1.74526
GO:0007411	axon guidance	MYO10	MYO10	Unconventional myosin-X	0.0147782	0.424129	1.74526
GO:0007411	axon guidance	KALRN	KALRN	cDNA FLJ54362, highly similar to Serine/threonine-protein kinase Duet (EC 2.7.11.1)	0.0147782	0.424129	1.74526
GO:0007411	axon guidance	UNC5B	UNC5B	Netrin receptor UNC5B	0.0147782	0.424129	1.74526
GO:0007411	axon guidance	MYH10	MYH10	Myosin-10	0.0147782	0.424129	1.74526
GO:0007411	axon guidance	TRIO	TRIO	cDNA FLJ57816, highly similar to Triple functional domain protein	0.0147782	0.424129	1.74526
GO:0007411	axon guidance	PTPRA	PTPRA	cDNA FLJ56484, highly similar to Receptor-type tyrosine-protein phosphatase alpha (EC 3.1.3.48)	0.0147782	0.424129	1.74526
GO:0007411	axon guidance	TGFB2	TGFB2	cDNA, FLJ93591, highly similar to Homo sapiens transforming growth factor, beta 2 (TGFB2), mRNA	0.0147782	0.424129	1.74526
GO:0007411	axon guidance	RANBP9	RANBP9	Ran-binding protein 9	0.0147782	0.424129	1.74526
GO:0007411	axon guidance	ABLIM1	ABLIM1	cDNA FLJ36152 fis, clone TESTI2025403, highly similar to Actin-binding LIM protein 1	0.0147782	0.424129	1.74526
GO:0007411	axon guidance	ENAH	ENAH	cDNA FLJ77490, highly similar to Homo sapiens enabled homolog (Drosophila) (ENAH), transcript variant 2, mRNA	0.0147782	0.424129	1.74526
GO:0007411	axon guidance	PSENEN	PSENEN	Gamma-secretase subunit PEN-2	0.0147782	0.424129	1.74526
GO:0006605	protein targeting	SORL1	SORL1	Sortilin-related receptor, L(DLR class) A repeats-containing, isoform CRA_b	0.0153999	0.424129	3.70118
GO:0006605	protein targeting	YWHAB	YWHAB	14-3-3 protein beta/alpha	0.0153999	0.424129	3.70118
GO:0006605	protein targeting	MLPH	MLPH	Melanophilin, isoform CRA_c	0.0153999	0.424129	3.70118
GO:0006605	protein targeting	NLGN1	NLGN1	Neuroligin-1	0.0153999	0.424129	3.70118
GO:0006605	protein targeting	AKAP6	AKAP6	A kinase (PRKA) anchor protein 6, isoform CRA_b	0.0153999	0.424129	3.70118
GO:0001964	startle response	GRIN2B	GRIN2B	Glutamate receptor ionotropic, NMDA 2B	0.0165112	0.424129	6.36603
GO:0001964	startle response	CSMD1	CSMD1	CUB and sushi domain-containing protein 1	0.0165112	0.424129	6.36603
GO:0001964	startle response	PARK2	PARK2	E3 ubiquitin-protein ligase parkin	0.0165112	0.424129	6.36603
GO:0050730	regulation of peptidyl-tyrosine phosphorylation	PDGFC	PDGFC	cDNA, FLJ94436, highly similar to Homo sapiens platelet derived growth factor C (PDGFC), mRNA	0.0165112	0.424129	6.36603
GO:0050730	regulation of peptidyl-tyrosine phosphorylation	PRKCE	PRKCE	Protein kinase C epsilon type	0.0165112	0.424129	6.36603
GO:0050730	regulation of peptidyl-tyrosine phosphorylation	PRKCA	PRKCA	Protein kinase C, alpha	0.0165112	0.424129	6.36603
GO:1903053	regulation of extracellular matrix organization	LEMD3	LEMD3	LEM domain containing 3, isoform CRA_a	0.0176816	0.424129	12.7321
GO:1903053	regulation of extracellular matrix organization	TGFB2	TGFB2	cDNA, FLJ93591, highly similar to Homo sapiens transforming growth factor, beta 2 (TGFB2), mRNA	0.0176816	0.424129	12.7321
GO:0033631	cell-cell adhesion mediated by integrin	ITGB1	ITGB1	Integrin beta-1	0.0176816	0.424129	12.7321
GO:0033631	cell-cell adhesion mediated by integrin	NPNT	NPNT	Nephronectin	0.0176816	0.424129	12.7321
GO:0032966	negative regulation of collagen biosynthetic process	PPARG	PPARG	Peroxisome proliferator activated receptor gamma	0.0176816	0.424129	12.7321
GO:0032966	negative regulation of collagen biosynthetic process	PPARD	PPARD	Peroxisome proliferative activated receptor, delta, isoform CRA_a	0.0176816	0.424129	12.7321
GO:0051138	positive regulation of NK T cell differentiation	AP3B1	AP3B1	AP-3 complex subunit beta	0.0176816	0.424129	12.7321
GO:0051138	positive regulation of NK T cell differentiation	TGFBR2	TGFBR2	TGF-beta receptor type-2	0.0176816	0.424129	12.7321
GO:0034620	cellular response to unfolded protein	PARK2	PARK2	E3 ubiquitin-protein ligase parkin	0.0176816	0.424129	12.7321
GO:0034620	cellular response to unfolded protein	RHBDD1	RHBDD1	Rhomboid domain containing 1, isoform CRA_a	0.0176816	0.424129	12.7321
GO:0090383	phagosome acidification	RAB20	RAB20	Ras-related protein Rab-20	0.0176816	0.424129	12.7321
GO:0090383	phagosome acidification	SLAMF8	SLAMF8	SLAM family member 8	0.0176816	0.424129	12.7321
GO:0009611	response to wounding	PAX6	PAX6	cDNA FLJ90400 fis, clone NT2RP2005941, highly similar to Paired box protein Pax-6	0.0190595	0.424129	3.03144
GO:0009611	response to wounding	DST	DST	cDNA FLJ55162, highly similar to Bullous pemphigoid antigen 1 isoforms 1/2/3/4/5/8	0.0190595	0.424129	3.03144
GO:0009611	response to wounding	ABHD2	ABHD2	Abhydrolase domain containing 2, isoform CRA_a	0.0190595	0.424129	3.03144
GO:0009611	response to wounding	FN1	FN1	Fibronectin 1, isoform CRA_n	0.0190595	0.424129	3.03144
GO:0009611	response to wounding	KLK6	KLK6	Kallikrein 6 (Neurosin, zyme), isoform CRA_b	0.0190595	0.424129	3.03144
GO:0009611	response to wounding	TGFB2	TGFB2	cDNA, FLJ93591, highly similar to Homo sapiens transforming growth factor, beta 2 (TGFB2), mRNA	0.0190595	0.424129	3.03144
GO:0009967	positive regulation of signal transduction	EPS8	EPS8	cDNA FLJ56405, highly similar to Epidermal growth factor receptor kinase substrate 8	0.0190595	0.424129	3.03144
GO:0009967	positive regulation of signal transduction	SHB	SHB	SH2 domain-containing adapter protein B	0.0190595	0.424129	3.03144
GO:0009967	positive regulation of signal transduction	CLNK	CLNK	Cytokine-dependent hematopoietic cell linker	0.0190595	0.424129	3.03144
GO:0009967	positive regulation of signal transduction	HOMER1	HOMER1	Homer protein homolog 1	0.0190595	0.424129	3.03144
GO:0009967	positive regulation of signal transduction	MPP7	MPP7	MAGUK p55 subfamily member 7	0.0190595	0.424129	3.03144
GO:0009967	positive regulation of signal transduction	GRB14	GRB14	cDNA, FLJ93646, highly similar to Homo sapiens growth factor receptor-bound protein 14 (GRB14), mRNA	0.0190595	0.424129	3.03144
GO:0048266	behavioral response to pain	GRIN2B	GRIN2B	Glutamate receptor ionotropic, NMDA 2B	0.0191672	0.424129	5.96815
GO:0048266	behavioral response to pain	CACNA1A	CACNA1A	Voltage-dependent P/Q-type calcium channel subunit alpha-1A	0.0191672	0.424129	5.96815
GO:0048266	behavioral response to pain	RUNX1	RUNX1	Runt-related transcription factor 1/NDC1 transmembrane nucleoporin fusion protein	0.0191672	0.424129	5.96815
GO:0017156	calcium ion-dependent exocytosis	RIMS2	RIMS2	Regulating synaptic membrane exocytosis protein 2	0.0191672	0.424129	5.96815
GO:0017156	calcium ion-dependent exocytosis	RAPGEF4	RAPGEF4	cDNA FLJ50956, highly similar to Rap guanine nucleotide exchange factor 4	0.0191672	0.424129	5.96815
GO:0017156	calcium ion-dependent exocytosis	CACNA1A	CACNA1A	Voltage-dependent P/Q-type calcium channel subunit alpha-1A	0.0191672	0.424129	5.96815
GO:0015671	oxygen transport	HBG2	HBG2	Gamma globin	0.0191672	0.424129	5.96815
GO:0015671	oxygen transport	MYC	MYC	V-myc myelocytomatosis viral oncogene homolog (Avian), isoform CRA_a	0.0191672	0.424129	5.96815
GO:0015671	oxygen transport	HBA2	HBA2	Alpha-2 globin chain	0.0191672	0.424129	5.96815
GO:0075733	intracellular transport of virus	XPO1	XPO1	cDNA FLJ42779 fis, clone BRAWH3005300, highly similar to Exportin-1	0.0191672	0.424129	5.96815
GO:0075733	intracellular transport of virus	VPS37C	VPS37C	Vacuolar protein sorting-associated protein 37C	0.0191672	0.424129	5.96815
GO:0075733	intracellular transport of virus	VPS28	VPS28	Vacuolar protein sorting-associated protein 28 homolog	0.0191672	0.424129	5.96815
GO:2000811	negative regulation of anoikis	BCL2L1	BCL2L1	Bcl-2-like protein 1	0.0191672	0.424129	5.96815
GO:2000811	negative regulation of anoikis	ITGB1	ITGB1	Integrin beta-1	0.0191672	0.424129	5.96815
GO:2000811	negative regulation of anoikis	MCL1	MCL1	cDNA FLJ50136, highly similar to Induced myeloid leukemia cell differentiation protein Mcl-1	0.0191672	0.424129	5.96815
GO:0071320	cellular response to cAMP	SLC26A3	SLC26A3	cDNA FLJ60162, highly similar to Chloride anion exchanger	0.0196017	0.424129	3.4598
GO:0071320	cellular response to cAMP	AKAP6	AKAP6	A kinase (PRKA) anchor protein 6, isoform CRA_b	0.0196017	0.424129	3.4598
GO:0071320	cellular response to cAMP	SLC5A5	SLC5A5	Sodium/iodide cotransporter	0.0196017	0.424129	3.4598
GO:0071320	cellular response to cAMP	HCN1	HCN1	Potassium/sodium hyperpolarization-activated cyclic nucleotide-gated channel 1	0.0196017	0.424129	3.4598
GO:0071320	cellular response to cAMP	ITPR2	ITPR2	Inositol 1,4,5-trisphosphate receptor type 2	0.0196017	0.424129	3.4598
GO:0042391	regulation of membrane potential	ANO1	ANO1	Anoctamin-1	0.0196023	0.424129	2.71721
GO:0042391	regulation of membrane potential	RIMS2	RIMS2	Regulating synaptic membrane exocytosis protein 2	0.0196023	0.424129	2.71721
GO:0042391	regulation of membrane potential	CACNA1A	CACNA1A	Voltage-dependent P/Q-type calcium channel subunit alpha-1A	0.0196023	0.424129	2.71721
GO:0042391	regulation of membrane potential	HCN1	HCN1	Potassium/sodium hyperpolarization-activated cyclic nucleotide-gated channel 1	0.0196023	0.424129	2.71721
GO:0042391	regulation of membrane potential	KCNMA1	KCNMA1	Calcium-activated potassium channel subunit alpha-1	0.0196023	0.424129	2.71721
GO:0042391	regulation of membrane potential	SCN1A	SCN1A	Sodium channel protein	0.0196023	0.424129	2.71721
GO:0042391	regulation of membrane potential	GRIK3	GRIK3	Glutamate receptor ionotropic, kainate 3	0.0196023	0.424129	2.71721
GO:0030036	actin cytoskeleton organization	FLNB	FLNB	Filamin B, beta (Actin binding protein 278), isoform CRA_a	0.0197822	0.424129	2.13495
GO:0030036	actin cytoskeleton organization	CORO1C	CORO1C	cDNA, FLJ78964, highly similar to Coronin-1C	0.0197822	0.424129	2.13495
GO:0030036	actin cytoskeleton organization	FGD6	FGD6	FGD6 protein	0.0197822	0.424129	2.13495
GO:0030036	actin cytoskeleton organization	PRKG1	PRKG1	cDNA FLJ58408, highly similar to cGMP-dependent protein kinase 1, alphaisozyme (EC 2.7.11.12)	0.0197822	0.424129	2.13495
GO:0030036	actin cytoskeleton organization	MYH10	MYH10	Myosin-10	0.0197822	0.424129	2.13495
GO:0030036	actin cytoskeleton organization	SPECC1L	SPECC1L	Cytospin-A	0.0197822	0.424129	2.13495
GO:0030036	actin cytoskeleton organization	ABR	ABR	cDNA FLJ60543, highly similar to Active breakpoint cluster region-related protein	0.0197822	0.424129	2.13495
GO:0030036	actin cytoskeleton organization	SSH1	SSH1	Protein phosphatase Slingshot homolog 1	0.0197822	0.424129	2.13495
GO:0030036	actin cytoskeleton organization	ELMO1	ELMO1	cDNA FLJ77700, highly similar to Homo sapiens engulfment and cell motility 1 (ELMO1), transcript variant 1, mRNA	0.0197822	0.424129	2.13495
GO:0030036	actin cytoskeleton organization	TMOD3	TMOD3	Tropomodulin-3	0.0197822	0.424129	2.13495
GO:0030036	actin cytoskeleton organization	ENAH	ENAH	cDNA FLJ77490, highly similar to Homo sapiens enabled homolog (Drosophila) (ENAH), transcript variant 2, mRNA	0.0197822	0.424129	2.13495
GO:0030168	platelet activation	HABP4	HABP4	cDNA FLJ30599 fis, clone BRAWH2009298, highly similar to Homo sapiens hyaluronan binding protein 4 (HABP4), mRNA	0.0218305	0.424129	1.9611
GO:0030168	platelet activation	PIK3CB	PIK3CB	cDNA FLJ57102, highly similar to Phosphatidylinositol-4,5-bisphosphate 3-kinase catalytic subunit beta isoform (EC 2.7.1.153)	0.0218305	0.424129	1.9611
GO:0030168	platelet activation	DGKB	DGKB	cDNA FLJ58488, highly similar to Diacylglycerol kinase beta (EC 2.7.1.107)	0.0218305	0.424129	1.9611
GO:0030168	platelet activation	GP9	GP9	Platelet glycoprotein IX	0.0218305	0.424129	1.9611
GO:0030168	platelet activation	GNAQ	GNAQ	Guanine nucleotide binding protein (G protein), q polypeptide, isoform CRA_c	0.0218305	0.424129	1.9611
GO:0030168	platelet activation	FN1	FN1	Fibronectin 1, isoform CRA_n	0.0218305	0.424129	1.9611
GO:0030168	platelet activation	P2RX1	P2RX1	P2X purinoceptor 1	0.0218305	0.424129	1.9611
GO:0030168	platelet activation	PRKCE	PRKCE	Protein kinase C epsilon type	0.0218305	0.424129	1.9611
GO:0030168	platelet activation	TGFB2	TGFB2	cDNA, FLJ93591, highly similar to Homo sapiens transforming growth factor, beta 2 (TGFB2), mRNA	0.0218305	0.424129	1.9611
GO:0030168	platelet activation	RAPGEF4	RAPGEF4	cDNA FLJ50956, highly similar to Rap guanine nucleotide exchange factor 4	0.0218305	0.424129	1.9611
GO:0030168	platelet activation	PRKCA	PRKCA	Protein kinase C, alpha	0.0218305	0.424129	1.9611
GO:0030168	platelet activation	ITPR1	ITPR1	Inositol 1,4,5-triphosphate receptor, type 1, isoform CRA_a	0.0218305	0.424129	1.9611
GO:0030168	platelet activation	ITPR2	ITPR2	Inositol 1,4,5-trisphosphate receptor type 2	0.0218305	0.424129	1.9611
GO:0019226	transmission of nerve impulse	CNTNAP2	CNTNAP2	Contactin associated protein-like 2, isoform CRA_b	0.0220446	0.424129	5.61709
GO:0019226	transmission of nerve impulse	CACNA1A	CACNA1A	Voltage-dependent P/Q-type calcium channel subunit alpha-1A	0.0220446	0.424129	5.61709
GO:0019226	transmission of nerve impulse	GRM7	GRM7	Metabotropic glutamate receptor 7	0.0220446	0.424129	5.61709
GO:0030033	microvillus assembly	TNIK	TNIK	TRAF2 and NCK-interacting protein kinase	0.0220446	0.424129	5.61709
GO:0030033	microvillus assembly	RDX	RDX	Radixin, isoform CRA_b	0.0220446	0.424129	5.61709
GO:0030033	microvillus assembly	MINK1	MINK1	Misshapen-like kinase 1	0.0220446	0.424129	5.61709
GO:0042593	glucose homeostasis	RPH3AL	RPH3AL	cDNA FLJ77349, highly similar to Homo sapiens rabphilin 3A-like (without C2 domains), mRNA	0.0221557	0.424129	2.44847
GO:0042593	glucose homeostasis	PAX6	PAX6	cDNA FLJ90400 fis, clone NT2RP2005941, highly similar to Paired box protein Pax-6	0.0221557	0.424129	2.44847
GO:0042593	glucose homeostasis	PPARG	PPARG	Peroxisome proliferator activated receptor gamma	0.0221557	0.424129	2.44847
GO:0042593	glucose homeostasis	PRKAA2	PRKAA2	5'-AMP-activated protein kinase catalytic subunit alpha-2	0.0221557	0.424129	2.44847
GO:0042593	glucose homeostasis	SLC18A2	SLC18A2	Synaptic vesicular amine transporter	0.0221557	0.424129	2.44847
GO:0042593	glucose homeostasis	CSMD1	CSMD1	CUB and sushi domain-containing protein 1	0.0221557	0.424129	2.44847
GO:0042593	glucose homeostasis	CYB5R4	CYB5R4	Cytochrome b5 reductase 4	0.0221557	0.424129	2.44847
GO:0042593	glucose homeostasis	IRS1	IRS1	Insulin receptor substrate 1, isoform CRA_a	0.0221557	0.424129	2.44847
GO:0098655	cation transmembrane transport	ATP10B	ATP10B	Phospholipid-translocating ATPase	0.0221557	0.424129	2.44847
GO:0098655	cation transmembrane transport	ANO1	ANO1	Anoctamin-1	0.0221557	0.424129	2.44847
GO:0098655	cation transmembrane transport	GRIN2B	GRIN2B	Glutamate receptor ionotropic, NMDA 2B	0.0221557	0.424129	2.44847
GO:0098655	cation transmembrane transport	P2RX1	P2RX1	P2X purinoceptor 1	0.0221557	0.424129	2.44847
GO:0098655	cation transmembrane transport	ANO10	ANO10	Anoctamin-10	0.0221557	0.424129	2.44847
GO:0098655	cation transmembrane transport	ATP9B	ATP9B	cDNA FLJ36385 fis, clone THYMU2008727, highly similar to Probable phospholipid-transporting ATPase IIB (EC 3.6.3.1)	0.0221557	0.424129	2.44847
GO:0098655	cation transmembrane transport	ATP9A	ATP9A	Probable phospholipid-transporting ATPase IIA	0.0221557	0.424129	2.44847
GO:0098655	cation transmembrane transport	ATP11A	ATP11A	Probable phospholipid-transporting ATPase IH	0.0221557	0.424129	2.44847
GO:0008360	regulation of cell shape	EPS8	EPS8	cDNA FLJ56405, highly similar to Epidermal growth factor receptor kinase substrate 8	0.022672	0.424129	2.29177
GO:0008360	regulation of cell shape	FGD6	FGD6	FGD6 protein	0.022672	0.424129	2.29177
GO:0008360	regulation of cell shape	MYO10	MYO10	Unconventional myosin-X	0.022672	0.424129	2.29177
GO:0008360	regulation of cell shape	PALM2-AKAP2	PALM2-AKAP2	HCG28765, isoform CRA_b	0.022672	0.424129	2.29177
GO:0008360	regulation of cell shape	FN1	FN1	Fibronectin 1, isoform CRA_n	0.022672	0.424129	2.29177
GO:0008360	regulation of cell shape	MYH10	MYH10	Myosin-10	0.022672	0.424129	2.29177
GO:0008360	regulation of cell shape	SH3KBP1	SH3KBP1	cDNA FLJ59425, highly similar to SH3-domain kinase-binding protein 1	0.022672	0.424129	2.29177
GO:0008360	regulation of cell shape	GAS7	GAS7	cDNA FLJ61102, highly similar to Growth-arrest-specific protein 7	0.022672	0.424129	2.29177
GO:0008360	regulation of cell shape	PXN	PXN	cDNA FLJ16691 fis, clone TRACH3000692, highly similar to Paxillin	0.022672	0.424129	2.29177
GO:0048146	positive regulation of fibroblast proliferation	ANXA2	ANXA2	Annexin A2	0.0227824	0.424129	3.31564
GO:0048146	positive regulation of fibroblast proliferation	PDGFC	PDGFC	cDNA, FLJ94436, highly similar to Homo sapiens platelet derived growth factor C (PDGFC), mRNA	0.0227824	0.424129	3.31564
GO:0048146	positive regulation of fibroblast proliferation	MYC	MYC	V-myc myelocytomatosis viral oncogene homolog (Avian), isoform CRA_a	0.0227824	0.424129	3.31564
GO:0048146	positive regulation of fibroblast proliferation	CDK6	CDK6	Cyclin-dependent kinase 6	0.0227824	0.424129	3.31564
GO:0048146	positive regulation of fibroblast proliferation	DDR2	DDR2	Discoidin domain receptor family, member 2, isoform CRA_a	0.0227824	0.424129	3.31564
GO:0035914	skeletal muscle cell differentiation	ASB2	ASB2	Ankyrin repeat and SOCS box-containing 2, isoform CRA_c	0.0227824	0.424129	3.31564
GO:0035914	skeletal muscle cell differentiation	NR4A1	NR4A1	Nuclear receptor subfamily 4, group A, member 1, isoform CRA_d	0.0227824	0.424129	3.31564
GO:0035914	skeletal muscle cell differentiation	LEMD3	LEMD3	LEM domain containing 3, isoform CRA_a	0.0227824	0.424129	3.31564
GO:0035914	skeletal muscle cell differentiation	LEMD2	LEMD2	LEM domain containing 2, isoform CRA_a	0.0227824	0.424129	3.31564
GO:0035914	skeletal muscle cell differentiation	HIVEP3	HIVEP3	Transcription factor HIVEP3	0.0227824	0.424129	3.31564
GO:0009396	folic acid-containing compound biosynthetic process	MTHFD1L	MTHFD1L	Monofunctional C1-tetrahydrofolate synthase, mitochondrial	0.0231005	0.424129	10.6101
GO:0009396	folic acid-containing compound biosynthetic process	MTHFD2L	MTHFD2L	Methylenetetrahydrofolate dehydrogenase (NADP+ dependent) 2-like, isoform CRA_a	0.0231005	0.424129	10.6101
GO:0007182	common-partner SMAD protein phosphorylation	SPTBN1	SPTBN1	Spectrin beta chain, non-erythrocytic 1	0.0231005	0.424129	10.6101
GO:0007182	common-partner SMAD protein phosphorylation	TGFBR2	TGFBR2	TGF-beta receptor type-2	0.0231005	0.424129	10.6101
GO:0021797	forebrain anterior/posterior pattern specification	PAX6	PAX6	cDNA FLJ90400 fis, clone NT2RP2005941, highly similar to Paired box protein Pax-6	0.0231005	0.424129	10.6101
GO:0021797	forebrain anterior/posterior pattern specification	AXIN1	AXIN1	Axin-1	0.0231005	0.424129	10.6101
GO:0046512	sphingosine biosynthetic process	SPTLC1	SPTLC1	Serine palmitoyltransferase, long chain base subunit 1, isoform CRA_a	0.0231005	0.424129	10.6101
GO:0046512	sphingosine biosynthetic process	ACER3	ACER3	Phytoceramidase, alkaline, isoform CRA_a	0.0231005	0.424129	10.6101
GO:0016075	rRNA catabolic process	ERN2	ERN2	ERN2 protein	0.0231005	0.424129	10.6101
GO:0016075	rRNA catabolic process	DROSHA	DROSHA	Ribonuclease III, nuclear, isoform CRA_a	0.0231005	0.424129	10.6101
GO:0010649	regulation of cell communication by electrical coupling	ASPH	ASPH	Aspartyl/asparaginyl beta-hydroxylase	0.0231005	0.424129	10.6101
GO:0010649	regulation of cell communication by electrical coupling	CAMK2D	CAMK2D	Calcium/calmodulin-dependent protein kinase (CaM kinase) II delta, isoform CRA_a	0.0231005	0.424129	10.6101
GO:0045656	negative regulation of monocyte differentiation	MYC	MYC	V-myc myelocytomatosis viral oncogene homolog (Avian), isoform CRA_a	0.0231005	0.424129	10.6101
GO:0045656	negative regulation of monocyte differentiation	ZBTB46	ZBTB46	cDNA FLJ16656 fis, clone TESTI4038779, weakly similar to Rattus norvegicus zinc finger protein RIN ZF (RINZF)	0.0231005	0.424129	10.6101
GO:0000042	protein targeting to Golgi	SORL1	SORL1	Sortilin-related receptor, L(DLR class) A repeats-containing, isoform CRA_b	0.0251437	0.424129	5.30503
GO:0000042	protein targeting to Golgi	RGPD2	RGPD2	cDNA FLJ54867, highly similar to Ran-binding protein 2-like 6	0.0251437	0.424129	5.30503
GO:0000042	protein targeting to Golgi	GOLGA4	GOLGA4	Centrosome-related protein F46	0.0251437	0.424129	5.30503
GO:0001508	action potential	GNAQ	GNAQ	Guanine nucleotide binding protein (G protein), q polypeptide, isoform CRA_c	0.0251437	0.424129	5.30503
GO:0001508	action potential	AKAP6	AKAP6	A kinase (PRKA) anchor protein 6, isoform CRA_b	0.0251437	0.424129	5.30503
GO:0001508	action potential	SCN1A	SCN1A	Sodium channel protein	0.0251437	0.424129	5.30503
GO:0050775	positive regulation of dendrite morphogenesis	CUX1	CUX1	Homeobox protein cut-like 1	0.0251437	0.424129	5.30503
GO:0050775	positive regulation of dendrite morphogenesis	CAPRIN1	CAPRIN1	Caprin-1	0.0251437	0.424129	5.30503
GO:0050775	positive regulation of dendrite morphogenesis	CUX2	CUX2	Homeobox protein cut-like 2	0.0251437	0.424129	5.30503
GO:2000311	regulation of alpha-amino-3-hydroxy-5-methyl-4-isoxazole propionate selective glutamate receptor activity	NLGN1	NLGN1	Neuroligin-1	0.0251437	0.424129	5.30503
GO:2000311	regulation of alpha-amino-3-hydroxy-5-methyl-4-isoxazole propionate selective glutamate receptor activity	MINK1	MINK1	Misshapen-like kinase 1	0.0251437	0.424129	5.30503
GO:2000311	regulation of alpha-amino-3-hydroxy-5-methyl-4-isoxazole propionate selective glutamate receptor activity	CACNG8	CACNG8	Voltage-dependent calcium channel gamma-8 subunit	0.0251437	0.424129	5.30503
GO:0050796	regulation of insulin secretion	RAPGEF4	RAPGEF4	cDNA FLJ50956, highly similar to Rap guanine nucleotide exchange factor 4	0.0255635	0.424129	2.56105
GO:0050796	regulation of insulin secretion	CACNA1A	CACNA1A	Voltage-dependent P/Q-type calcium channel subunit alpha-1A	0.0255635	0.424129	2.56105
GO:0050796	regulation of insulin secretion	PRKCA	PRKCA	Protein kinase C, alpha	0.0255635	0.424129	2.56105
GO:0050796	regulation of insulin secretion	ITPR1	ITPR1	Inositol 1,4,5-triphosphate receptor, type 1, isoform CRA_a	0.0255635	0.424129	2.56105
GO:0050796	regulation of insulin secretion	ITPR2	ITPR2	Inositol 1,4,5-trisphosphate receptor type 2	0.0255635	0.424129	2.56105
GO:0050796	regulation of insulin secretion	ARNTL	ARNTL	cDNA, FLJ96151, highly similar to Homo sapiens aryl hydrocarbon receptor nuclear translocator-like(ARNTL), mRNA	0.0255635	0.424129	2.56105
GO:0050796	regulation of insulin secretion	PRKACB	PRKACB	cAMP-dependent protein kinase catalytic subunit beta isoform 2	0.0255635	0.424129	2.56105
GO:0006730	one-carbon metabolic process	MTHFD1L	MTHFD1L	Monofunctional C1-tetrahydrofolate synthase, mitochondrial	0.0258563	0.424129	3.8582
GO:0006730	one-carbon metabolic process	MTHFD2L	MTHFD2L	Methylenetetrahydrofolate dehydrogenase (NADP+ dependent) 2-like, isoform CRA_a	0.0258563	0.424129	3.8582
GO:0006730	one-carbon metabolic process	DHFR	DHFR	Dihydrofolate reductase, isoform CRA_a	0.0258563	0.424129	3.8582
GO:0006730	one-carbon metabolic process	AHCYL2	AHCYL2	Putative adenosylhomocysteinase 3	0.0258563	0.424129	3.8582
GO:0030032	lamellipodium assembly	ARHGEF4	ARHGEF4	Rho guanine nucleotide exchange factor 4 variant 1	0.0258563	0.424129	3.8582
GO:0030032	lamellipodium assembly	ABLIM1	ABLIM1	cDNA FLJ36152 fis, clone TESTI2025403, highly similar to Actin-binding LIM protein 1	0.0258563	0.424129	3.8582
GO:0030032	lamellipodium assembly	PXN	PXN	cDNA FLJ16691 fis, clone TRACH3000692, highly similar to Paxillin	0.0258563	0.424129	3.8582
GO:0030032	lamellipodium assembly	LRRC16A	LRRC16A	LRRC16A protein	0.0258563	0.424129	3.8582
GO:0030512	negative regulation of transforming growth factor beta receptor signaling pathway	GLG1	GLG1	Golgi apparatus protein 1, isoform CRA_c	0.0274662	0.424129	2.76784
GO:0030512	negative regulation of transforming growth factor beta receptor signaling pathway	XPO1	XPO1	cDNA FLJ42779 fis, clone BRAWH3005300, highly similar to Exportin-1	0.0274662	0.424129	2.76784
GO:0030512	negative regulation of transforming growth factor beta receptor signaling pathway	PMEPA1	PMEPA1	Transmembrane, prostate androgen induced RNA, isoform CRA_c	0.0274662	0.424129	2.76784
GO:0030512	negative regulation of transforming growth factor beta receptor signaling pathway	LEMD3	LEMD3	LEM domain containing 3, isoform CRA_a	0.0274662	0.424129	2.76784
GO:0030512	negative regulation of transforming growth factor beta receptor signaling pathway	ADAMTSL2	ADAMTSL2	ADAMTS-like 2, isoform CRA_a	0.0274662	0.424129	2.76784
GO:0030512	negative regulation of transforming growth factor beta receptor signaling pathway	TGFBR2	TGFBR2	TGF-beta receptor type-2	0.0274662	0.424129	2.76784
GO:0050885	neuromuscular process controlling balance	GIGYF2	GIGYF2	PERQ amino acid-rich with GYF domain-containing protein 2	0.0281475	0.424129	3.1206
GO:0050885	neuromuscular process controlling balance	ADCY5	ADCY5	cDNA FLJ36521 fis, clone TRACH2002138, highly similar to Adenylate cyclase type 5	0.0281475	0.424129	3.1206
GO:0050885	neuromuscular process controlling balance	MYH10	MYH10	Myosin-10	0.0281475	0.424129	3.1206
GO:0050885	neuromuscular process controlling balance	ABR	ABR	cDNA FLJ60543, highly similar to Active breakpoint cluster region-related protein	0.0281475	0.424129	3.1206
GO:0050885	neuromuscular process controlling balance	CACNA1A	CACNA1A	Voltage-dependent P/Q-type calcium channel subunit alpha-1A	0.0281475	0.424129	3.1206
GO:0023014	signal transduction by phosphorylation	PAK7	PAK7	Non-specific serine/threonine protein kinase	0.0281475	0.424129	3.1206
GO:0023014	signal transduction by phosphorylation	NEK4	NEK4	Serine/threonine-protein kinase Nek4 variant 2	0.0281475	0.424129	3.1206
GO:0023014	signal transduction by phosphorylation	TGFBR2	TGFBR2	TGF-beta receptor type-2	0.0281475	0.424129	3.1206
GO:0023014	signal transduction by phosphorylation	TGFB2	TGFB2	cDNA, FLJ93591, highly similar to Homo sapiens transforming growth factor, beta 2 (TGFB2), mRNA	0.0281475	0.424129	3.1206
GO:0023014	signal transduction by phosphorylation	STK39	STK39	STE20/SPS1-related proline-alanine-rich protein kinase	0.0281475	0.424129	3.1206
GO:0016485	protein processing	ECE1	ECE1	Endothelin converting enzyme 1, isoform CRA_a	0.0281475	0.424129	3.1206
GO:0016485	protein processing	METAP2	METAP2	Methionine aminopeptidase 2	0.0281475	0.424129	3.1206
GO:0016485	protein processing	PCSK5	PCSK5	cDNA FLJ31640 fis, clone NT2RI2003678, highly similar to Proprotein convertase subtilisin/kexin type 5 (EC 3.4.21.-)	0.0281475	0.424129	3.1206
GO:0016485	protein processing	KLK6	KLK6	Kallikrein 6 (Neurosin, zyme), isoform CRA_b	0.0281475	0.424129	3.1206
GO:0016485	protein processing	PSENEN	PSENEN	Gamma-secretase subunit PEN-2	0.0281475	0.424129	3.1206
GO:0030073	insulin secretion	SLC18A2	SLC18A2	Synaptic vesicular amine transporter	0.0282154	0.424129	3.74472
GO:0030073	insulin secretion	RIMS2	RIMS2	Regulating synaptic membrane exocytosis protein 2	0.0282154	0.424129	3.74472
GO:0030073	insulin secretion	CYB5R4	CYB5R4	Cytochrome b5 reductase 4	0.0282154	0.424129	3.74472
GO:0030073	insulin secretion	RAPGEF4	RAPGEF4	cDNA FLJ50956, highly similar to Rap guanine nucleotide exchange factor 4	0.0282154	0.424129	3.74472
GO:0061024	membrane organization	VTA1	VTA1	Vacuolar protein sorting-associated protein VTA1 homolog	0.0283153	0.424129	2.09409
GO:0061024	membrane organization	GNPAT	GNPAT	cDNA, FLJ94903, highly similar to Homo sapiens glyceronephosphate O-acyltransferase (GNPAT), mRNA	0.0283153	0.424129	2.09409
GO:0061024	membrane organization	YWHAB	YWHAB	14-3-3 protein beta/alpha	0.0283153	0.424129	2.09409
GO:0061024	membrane organization	CRB1	CRB1	Protein crumbs homolog 1	0.0283153	0.424129	2.09409
GO:0061024	membrane organization	TJP1	TJP1	cDNA FLJ50931, highly similar to Tight junction protein ZO-1	0.0283153	0.424129	2.09409
GO:0061024	membrane organization	RALGAPA2	RALGAPA2	Ral GTPase-activating protein subunit alpha-2	0.0283153	0.424129	2.09409
GO:0061024	membrane organization	PRKAA2	PRKAA2	5'-AMP-activated protein kinase catalytic subunit alpha-2	0.0283153	0.424129	2.09409
GO:0061024	membrane organization	VPS37C	VPS37C	Vacuolar protein sorting-associated protein 37C	0.0283153	0.424129	2.09409
GO:0061024	membrane organization	VPS28	VPS28	Vacuolar protein sorting-associated protein 28 homolog	0.0283153	0.424129	2.09409
GO:0061024	membrane organization	DHCR24	DHCR24	cDNA FLJ58891, highly similar to 24-dehydrocholesterol reductase (EC 1.3.1.-)	0.0283153	0.424129	2.09409
GO:0010880	regulation of release of sequestered calcium ion into cytosol by sarcoplasmic reticulum	AKAP6	AKAP6	A kinase (PRKA) anchor protein 6, isoform CRA_b	0.028464	0.424129	5.02581
GO:0010880	regulation of release of sequestered calcium ion into cytosol by sarcoplasmic reticulum	ASPH	ASPH	Aspartyl/asparaginyl beta-hydroxylase	0.028464	0.424129	5.02581
GO:0010880	regulation of release of sequestered calcium ion into cytosol by sarcoplasmic reticulum	CAMK2D	CAMK2D	Calcium/calmodulin-dependent protein kinase (CaM kinase) II delta, isoform CRA_a	0.028464	0.424129	5.02581
GO:0007026	negative regulation of microtubule depolymerization	C16orf45	C16orf45	Chromosome 16 open reading frame 45, isoform CRA_a	0.028464	0.424129	5.02581
GO:0007026	negative regulation of microtubule depolymerization	SPECC1L	SPECC1L	Cytospin-A	0.028464	0.424129	5.02581
GO:0007026	negative regulation of microtubule depolymerization	MID1	MID1	Midline 1 (Opitz/BBB syndrome), isoform CRA_a	0.028464	0.424129	5.02581
GO:0006376	mRNA splice site selection	CELF2	CELF2	cDNA, FLJ94762, highly similar to Homo sapiens CUG triplet repeat, RNA binding protein 2 (CUGBP2),mRNA	0.028464	0.424129	5.02581
GO:0006376	mRNA splice site selection	MBNL1	MBNL1	Muscleblind-like protein 1	0.028464	0.424129	5.02581
GO:0006376	mRNA splice site selection	SRSF1	SRSF1	cDNA FLJ77645, highly similar to Homo sapiens splicing factor, arginine/serine-rich 1 (splicing factor 2, alternate splicing factor) (SFRS1), mRNA	0.028464	0.424129	5.02581
GO:0051693	actin filament capping	SPTAN1	SPTAN1	Spectrin, alpha, non-erythrocytic 1 (Alpha-fodrin), isoform CRA_g	0.028464	0.424129	5.02581
GO:0051693	actin filament capping	SPTBN1	SPTBN1	Spectrin beta chain, non-erythrocytic 1	0.028464	0.424129	5.02581
GO:0051693	actin filament capping	RDX	RDX	Radixin, isoform CRA_b	0.028464	0.424129	5.02581
GO:2000463	positive regulation of excitatory postsynaptic membrane potential	RIMS2	RIMS2	Regulating synaptic membrane exocytosis protein 2	0.028464	0.424129	5.02581
GO:2000463	positive regulation of excitatory postsynaptic membrane potential	NLGN1	NLGN1	Neuroligin-1	0.028464	0.424129	5.02581
GO:2000463	positive regulation of excitatory postsynaptic membrane potential	CUX2	CUX2	Homeobox protein cut-like 2	0.028464	0.424129	5.02581
GO:0016055	Wnt signaling pathway	TNIK	TNIK	TRAF2 and NCK-interacting protein kinase	0.0287024	0.424129	1.93889
GO:0016055	Wnt signaling pathway	NXN	NXN	Nucleoredoxin	0.0287024	0.424129	1.93889
GO:0016055	Wnt signaling pathway	RNF43	RNF43	E3 ubiquitin-protein ligase RNF43	0.0287024	0.424129	1.93889
GO:0016055	Wnt signaling pathway	PRKAA2	PRKAA2	5'-AMP-activated protein kinase catalytic subunit alpha-2	0.0287024	0.424129	1.93889
GO:0016055	Wnt signaling pathway	BTRC	BTRC	cDNA, FLJ93955, highly similar to Homo sapiens beta-transducin repeat containing (BTRC), transcript variant 2, mRNA	0.0287024	0.424129	1.93889
GO:0016055	Wnt signaling pathway	MCC	MCC	Colorectal mutant cancer protein	0.0287024	0.424129	1.93889
GO:0016055	Wnt signaling pathway	AMOTL2	AMOTL2	Angiomotin-like protein 2	0.0287024	0.424129	1.93889
GO:0016055	Wnt signaling pathway	AMOTL1	AMOTL1	Angiomotin like 1, isoform CRA_a	0.0287024	0.424129	1.93889
GO:0016055	Wnt signaling pathway	KREMEN1	KREMEN1	Kremen protein 1	0.0287024	0.424129	1.93889
GO:0016055	Wnt signaling pathway	MACF1	MACF1	cDNA FLJ58849, highly similar to Microtubule-actin crosslinking factor 1, isoform 4	0.0287024	0.424129	1.93889
GO:0016055	Wnt signaling pathway	AXIN1	AXIN1	Axin-1	0.0287024	0.424129	1.93889
GO:0016055	Wnt signaling pathway	DKK2	DKK2	Dickkopf-related protein 2	0.0287024	0.424129	1.93889
GO:0007196	adenylate cyclase-inhibiting G-protein coupled glutamate receptor signaling pathway	GRM7	GRM7	Metabotropic glutamate receptor 7	0.0291039	0.424129	9.09433
GO:0007196	adenylate cyclase-inhibiting G-protein coupled glutamate receptor signaling pathway	GRIK3	GRIK3	Glutamate receptor ionotropic, kainate 3	0.0291039	0.424129	9.09433
GO:0031340	positive regulation of vesicle fusion	ANXA2	ANXA2	Annexin A2	0.0291039	0.424129	9.09433
GO:0031340	positive regulation of vesicle fusion	SYT1	SYT1	Synaptotagmin I, isoform CRA_a	0.0291039	0.424129	9.09433
GO:0035999	tetrahydrofolate interconversion	MTHFD1L	MTHFD1L	Monofunctional C1-tetrahydrofolate synthase, mitochondrial	0.0291039	0.424129	9.09433
GO:0035999	tetrahydrofolate interconversion	MTHFD2L	MTHFD2L	Methylenetetrahydrofolate dehydrogenase (NADP+ dependent) 2-like, isoform CRA_a	0.0291039	0.424129	9.09433
GO:0060087	relaxation of vascular smooth muscle	MRVI1	MRVI1	Protein MRVI1	0.0291039	0.424129	9.09433
GO:0060087	relaxation of vascular smooth muscle	PRKG1	PRKG1	cDNA FLJ58408, highly similar to cGMP-dependent protein kinase 1, alphaisozyme (EC 2.7.11.12)	0.0291039	0.424129	9.09433
GO:0030323	respiratory tube development	HECA	HECA	Headcase protein homolog	0.0291039	0.424129	9.09433
GO:0030323	respiratory tube development	PCSK5	PCSK5	cDNA FLJ31640 fis, clone NT2RI2003678, highly similar to Proprotein convertase subtilisin/kexin type 5 (EC 3.4.21.-)	0.0291039	0.424129	9.09433
GO:0070050	neuron cellular homeostasis	FGGY	FGGY	cDNA FLJ33249 fis, clone ASTRO2005081, weakly similar to sugar kinase YDR109C (EC 2.7.1.-)	0.0291039	0.424129	9.09433
GO:0070050	neuron cellular homeostasis	PARK2	PARK2	E3 ubiquitin-protein ligase parkin	0.0291039	0.424129	9.09433
GO:0031639	plasminogen activation	PLAT	PLAT	cDNA FLJ59355, highly similar to Tissue-type plasminogen activator (EC 3.4.21.68)	0.0291039	0.424129	9.09433
GO:0031639	plasminogen activation	DHCR24	DHCR24	cDNA FLJ58891, highly similar to 24-dehydrocholesterol reductase (EC 1.3.1.-)	0.0291039	0.424129	9.09433
GO:0045986	negative regulation of smooth muscle contraction	MRVI1	MRVI1	Protein MRVI1	0.0291039	0.424129	9.09433
GO:0045986	negative regulation of smooth muscle contraction	PRKG1	PRKG1	cDNA FLJ58408, highly similar to cGMP-dependent protein kinase 1, alphaisozyme (EC 2.7.11.12)	0.0291039	0.424129	9.09433
GO:0060325	face morphogenesis	CRISPLD2	CRISPLD2	Cysteine-rich secretory protein LCCL domain-containing 2	0.030698	0.424129	3.63773
GO:0060325	face morphogenesis	ANKRD11	ANKRD11	Ankyrin repeat domain 11 variant	0.030698	0.424129	3.63773
GO:0060325	face morphogenesis	ASPH	ASPH	Aspartyl/asparaginyl beta-hydroxylase	0.030698	0.424129	3.63773
GO:0060325	face morphogenesis	TGFB2	TGFB2	cDNA, FLJ93591, highly similar to Homo sapiens transforming growth factor, beta 2 (TGFB2), mRNA	0.030698	0.424129	3.63773
GO:0006303	double-strand break repair via nonhomologous end joining	NSMCE2	NSMCE2	Chromosome 8 open reading frame 36, isoform CRA_a	0.0320044	0.424129	4.77452
GO:0006303	double-strand break repair via nonhomologous end joining	NHEJ1	NHEJ1	Non-homologous end-joining factor 1	0.0320044	0.424129	4.77452
GO:0006303	double-strand break repair via nonhomologous end joining	MLH1	MLH1	MutL homolog 1, colon cancer, nonpolyposis type 2 (E. coli), isoform CRA_a	0.0320044	0.424129	4.77452
GO:2001240	negative regulation of extrinsic apoptotic signaling pathway in absence of ligand	BCL2L1	BCL2L1	Bcl-2-like protein 1	0.0333051	0.424129	3.53668
GO:2001240	negative regulation of extrinsic apoptotic signaling pathway in absence of ligand	MAP2K5	MAP2K5	Mitogen-activated protein kinase kinase 5, isoform CRA_b	0.0333051	0.424129	3.53668
GO:2001240	negative regulation of extrinsic apoptotic signaling pathway in absence of ligand	MCL1	MCL1	cDNA FLJ50136, highly similar to Induced myeloid leukemia cell differentiation protein Mcl-1	0.0333051	0.424129	3.53668
GO:2001240	negative regulation of extrinsic apoptotic signaling pathway in absence of ligand	UNC5B	UNC5B	Netrin receptor UNC5B	0.0333051	0.424129	3.53668
GO:0030148	sphingolipid biosynthetic process	SGMS2	SGMS2	Uncharacterized protein	0.0333051	0.424129	3.53668
GO:0030148	sphingolipid biosynthetic process	SPTLC1	SPTLC1	Serine palmitoyltransferase, long chain base subunit 1, isoform CRA_a	0.0333051	0.424129	3.53668
GO:0030148	sphingolipid biosynthetic process	SGMS1	SGMS1	cDNA FLJ59704, highly similar to Phosphatidylcholine:ceramide cholinephosphotransferase 1 (EC 2.7.-.-)	0.0333051	0.424129	3.53668
GO:0030148	sphingolipid biosynthetic process	ACER3	ACER3	Phytoceramidase, alkaline, isoform CRA_a	0.0333051	0.424129	3.53668
GO:0043473	pigmentation	MLPH	MLPH	Melanophilin, isoform CRA_c	0.0333051	0.424129	3.53668
GO:0043473	pigmentation	EDAR	EDAR	Tumor necrosis factor receptor superfamily member EDAR	0.0333051	0.424129	3.53668
GO:0043473	pigmentation	HPS1	HPS1	Hermansky-Pudlak syndrome 1 protein	0.0333051	0.424129	3.53668
GO:0043473	pigmentation	LYST	LYST	Lysosomal-trafficking regulator	0.0333051	0.424129	3.53668
GO:0007417	central nervous system development	GPR124	GPR124	G protein-coupled receptor 124, isoform CRA_a	0.0338264	0.424129	2.12201
GO:0007417	central nervous system development	PAX6	PAX6	cDNA FLJ90400 fis, clone NT2RP2005941, highly similar to Paired box protein Pax-6	0.0338264	0.424129	2.12201
GO:0007417	central nervous system development	PDGFC	PDGFC	cDNA, FLJ94436, highly similar to Homo sapiens platelet derived growth factor C (PDGFC), mRNA	0.0338264	0.424129	2.12201
GO:0007417	central nervous system development	PARK2	PARK2	E3 ubiquitin-protein ligase parkin	0.0338264	0.424129	2.12201
GO:0007417	central nervous system development	RCAN1	RCAN1	cDNA FLJ54923, highly similar to Calcipressin-1	0.0338264	0.424129	2.12201
GO:0007417	central nervous system development	KLK6	KLK6	Kallikrein 6 (Neurosin, zyme), isoform CRA_b	0.0338264	0.424129	2.12201
GO:0007417	central nervous system development	NHEJ1	NHEJ1	Non-homologous end-joining factor 1	0.0338264	0.424129	2.12201
GO:0007417	central nervous system development	RUNX1	RUNX1	Runt-related transcription factor 1/NDC1 transmembrane nucleoporin fusion protein	0.0338264	0.424129	2.12201
GO:0007417	central nervous system development	GRHL3	GRHL3	Grainyhead-like protein 3 homolog	0.0338264	0.424129	2.12201
GO:0006874	cellular calcium ion homeostasis	ATP1B1	ATP1B1	ATPase, Na+/K+ transporting, beta 1 polypeptide, isoform CRA_a	0.0342144	0.424129	2.39582
GO:0006874	cellular calcium ion homeostasis	ITGB1	ITGB1	Integrin beta-1	0.0342144	0.424129	2.39582
GO:0006874	cellular calcium ion homeostasis	INPP4B	INPP4B	Type II inositol 3,4-bisphosphate 4-phosphatase	0.0342144	0.424129	2.39582
GO:0006874	cellular calcium ion homeostasis	PIK3CB	PIK3CB	cDNA FLJ57102, highly similar to Phosphatidylinositol-4,5-bisphosphate 3-kinase catalytic subunit beta isoform (EC 2.7.1.153)	0.0342144	0.424129	2.39582
GO:0006874	cellular calcium ion homeostasis	TRPM8	TRPM8	cDNA FLJ56776, highly similar to Transient receptor potential cation channel subfamily M member 8	0.0342144	0.424129	2.39582
GO:0006874	cellular calcium ion homeostasis	PRKCA	PRKCA	Protein kinase C, alpha	0.0342144	0.424129	2.39582
GO:0006874	cellular calcium ion homeostasis	SLC24A4	SLC24A4	cDNA FLJ55577, highly similar to Sodium/potassium/calcium exchanger 4	0.0342144	0.424129	2.39582
GO:0042060	wound healing	PPARD	PPARD	Peroxisome proliferative activated receptor, delta, isoform CRA_a	0.0342144	0.424129	2.39582
GO:0042060	wound healing	FN1	FN1	Fibronectin 1, isoform CRA_n	0.0342144	0.424129	2.39582
GO:0042060	wound healing	PLAT	PLAT	cDNA FLJ59355, highly similar to Tissue-type plasminogen activator (EC 3.4.21.68)	0.0342144	0.424129	2.39582
GO:0042060	wound healing	TGFBR2	TGFBR2	TGF-beta receptor type-2	0.0342144	0.424129	2.39582
GO:0042060	wound healing	TGFB2	TGFB2	cDNA, FLJ93591, highly similar to Homo sapiens transforming growth factor, beta 2 (TGFB2), mRNA	0.0342144	0.424129	2.39582
GO:0042060	wound healing	MACF1	MACF1	cDNA FLJ58849, highly similar to Microtubule-actin crosslinking factor 1, isoform 4	0.0342144	0.424129	2.39582
GO:0042060	wound healing	GRHL3	GRHL3	Grainyhead-like protein 3 homolog	0.0342144	0.424129	2.39582
GO:0008654	phospholipid biosynthetic process	PCYT2	PCYT2	cDNA FLJ36009 fis, clone TESTI2015675, highly similar to Ethanolamine-phosphate cytidylyltransferase (EC 2.7.7.14)	0.0342498	0.424129	2.94724
GO:0008654	phospholipid biosynthetic process	PISD	PISD	Phosphatidylserine decarboxylase, isoform CRA_a	0.0342498	0.424129	2.94724
GO:0008654	phospholipid biosynthetic process	SERINC5	SERINC5	Serine incorporator 5	0.0342498	0.424129	2.94724
GO:0008654	phospholipid biosynthetic process	PPARD	PPARD	Peroxisome proliferative activated receptor, delta, isoform CRA_a	0.0342498	0.424129	2.94724
GO:0008654	phospholipid biosynthetic process	AGPAT9	AGPAT9	Uncharacterized protein	0.0342498	0.424129	2.94724
GO:0030853	negative regulation of granulocyte differentiation	ZBTB46	ZBTB46	cDNA FLJ16656 fis, clone TESTI4038779, weakly similar to Rattus norvegicus zinc finger protein RIN ZF (RINZF)	0.035651	0.424129	7.95754
GO:0030853	negative regulation of granulocyte differentiation	RUNX1	RUNX1	Runt-related transcription factor 1/NDC1 transmembrane nucleoporin fusion protein	0.035651	0.424129	7.95754
GO:0007184	SMAD protein import into nucleus	SPTBN1	SPTBN1	Spectrin beta chain, non-erythrocytic 1	0.035651	0.424129	7.95754
GO:0007184	SMAD protein import into nucleus	TGFB2	TGFB2	cDNA, FLJ93591, highly similar to Homo sapiens transforming growth factor, beta 2 (TGFB2), mRNA	0.035651	0.424129	7.95754
GO:0071499	cellular response to laminar fluid shear stress	NFE2L2	NFE2L2	cDNA FLJ51002, highly similar to Nuclear factor erythroid 2-related factor 2	0.035651	0.424129	7.95754
GO:0071499	cellular response to laminar fluid shear stress	MAP2K5	MAP2K5	Mitogen-activated protein kinase kinase 5, isoform CRA_b	0.035651	0.424129	7.95754
GO:0042987	amyloid precursor protein catabolic process	DHCR24	DHCR24	cDNA FLJ58891, highly similar to 24-dehydrocholesterol reductase (EC 1.3.1.-)	0.035651	0.424129	7.95754
GO:0042987	amyloid precursor protein catabolic process	PSENEN	PSENEN	Gamma-secretase subunit PEN-2	0.035651	0.424129	7.95754
GO:0040036	regulation of fibroblast growth factor receptor signaling pathway	SULF1	SULF1	Sulfatase 1, isoform CRA_a	0.035651	0.424129	7.95754
GO:0040036	regulation of fibroblast growth factor receptor signaling pathway	RUNX2	RUNX2	Runt-related transcription factor 2	0.035651	0.424129	7.95754
GO:0008090	retrograde axon cargo transport	DST	DST	cDNA FLJ55162, highly similar to Bullous pemphigoid antigen 1 isoforms 1/2/3/4/5/8	0.035651	0.424129	7.95754
GO:0008090	retrograde axon cargo transport	MACF1	MACF1	cDNA FLJ58849, highly similar to Microtubule-actin crosslinking factor 1, isoform 4	0.035651	0.424129	7.95754
GO:0042753	positive regulation of circadian rhythm	BTRC	BTRC	cDNA, FLJ93955, highly similar to Homo sapiens beta-transducin repeat containing (BTRC), transcript variant 2, mRNA	0.035651	0.424129	7.95754
GO:0042753	positive regulation of circadian rhythm	ARNTL	ARNTL	cDNA, FLJ96151, highly similar to Homo sapiens aryl hydrocarbon receptor nuclear translocator-like(ARNTL), mRNA	0.035651	0.424129	7.95754
GO:0051168	nuclear export	AKAP13	AKAP13	A-kinase anchor protein 13	0.035651	0.424129	7.95754
GO:0051168	nuclear export	ATXN1	ATXN1	Ataxin 1, isoform CRA_c	0.035651	0.424129	7.95754
GO:0001825	blastocyst formation	WDR74	WDR74	WD repeat-containing protein 74	0.035651	0.424129	7.95754
GO:0001825	blastocyst formation	TJP1	TJP1	cDNA FLJ50931, highly similar to Tight junction protein ZO-1	0.035651	0.424129	7.95754
GO:0071361	cellular response to ethanol	PRKCE	PRKCE	Protein kinase C epsilon type	0.035651	0.424129	7.95754
GO:0071361	cellular response to ethanol	ITPR2	ITPR2	Inositol 1,4,5-trisphosphate receptor type 2	0.035651	0.424129	7.95754
GO:0032816	positive regulation of natural killer cell activation	HPS1	HPS1	Hermansky-Pudlak syndrome 1 protein	0.035651	0.424129	7.95754
GO:0032816	positive regulation of natural killer cell activation	LYST	LYST	Lysosomal-trafficking regulator	0.035651	0.424129	7.95754
GO:0090005	negative regulation of establishment of protein localization to plasma membrane	BCL2L1	BCL2L1	Bcl-2-like protein 1	0.035651	0.424129	7.95754
GO:0090005	negative regulation of establishment of protein localization to plasma membrane	PID1	PID1	Putative uncharacterized protein FLJ20701	0.035651	0.424129	7.95754
GO:0010763	positive regulation of fibroblast migration	PRKCE	PRKCE	Protein kinase C epsilon type	0.035651	0.424129	7.95754
GO:0010763	positive regulation of fibroblast migration	DDR2	DDR2	Discoidin domain receptor family, member 2, isoform CRA_a	0.035651	0.424129	7.95754
GO:0042594	response to starvation	GNPAT	GNPAT	cDNA, FLJ94903, highly similar to Homo sapiens glyceronephosphate O-acyltransferase (GNPAT), mRNA	0.0360371	0.424129	3.4411
GO:0042594	response to starvation	PPARG	PPARG	Peroxisome proliferator activated receptor gamma	0.0360371	0.424129	3.4411
GO:0042594	response to starvation	SLC18A2	SLC18A2	Synaptic vesicular amine transporter	0.0360371	0.424129	3.4411
GO:0042594	response to starvation	BCAS3	BCAS3	Breast carcinoma-amplified sequence 3	0.0360371	0.424129	3.4411
GO:0018107	peptidyl-threonine phosphorylation	MYO3B	MYO3B	MYO3B protein	0.0360371	0.424129	3.4411
GO:0018107	peptidyl-threonine phosphorylation	TGFBR2	TGFBR2	TGF-beta receptor type-2	0.0360371	0.424129	3.4411
GO:0018107	peptidyl-threonine phosphorylation	CAMK2D	CAMK2D	Calcium/calmodulin-dependent protein kinase (CaM kinase) II delta, isoform CRA_a	0.0360371	0.424129	3.4411
GO:0018107	peptidyl-threonine phosphorylation	STK39	STK39	STE20/SPS1-related proline-alanine-rich protein kinase	0.0360371	0.424129	3.4411
GO:0017148	negative regulation of translation	CAPRIN1	CAPRIN1	Caprin-1	0.0364515	0.424129	2.89365
GO:0017148	negative regulation of translation	IGF2BP3	IGF2BP3	Insulin-like growth factor 2 mRNA-binding protein 3	0.0364515	0.424129	2.89365
GO:0017148	negative regulation of translation	GIGYF2	GIGYF2	PERQ amino acid-rich with GYF domain-containing protein 2	0.0364515	0.424129	2.89365
GO:0017148	negative regulation of translation	ENC1	ENC1	cDNA FLJ57577, highly similar to Ectoderm-neural cortex 1 protein	0.0364515	0.424129	2.89365
GO:0017148	negative regulation of translation	IREB2	IREB2	Iron-responsive element-binding protein 2	0.0364515	0.424129	2.89365
GO:0001933	negative regulation of protein phosphorylation	PAX6	PAX6	cDNA FLJ90400 fis, clone NT2RP2005941, highly similar to Paired box protein Pax-6	0.0387381	0.424129	2.84198
GO:0001933	negative regulation of protein phosphorylation	PID1	PID1	Putative uncharacterized protein FLJ20701	0.0387381	0.424129	2.84198
GO:0001933	negative regulation of protein phosphorylation	PARK2	PARK2	E3 ubiquitin-protein ligase parkin	0.0387381	0.424129	2.84198
GO:0001933	negative regulation of protein phosphorylation	PRKCA	PRKCA	Protein kinase C, alpha	0.0387381	0.424129	2.84198
GO:0001933	negative regulation of protein phosphorylation	KIRREL	KIRREL	Kin of IRRE-like protein 1	0.0387381	0.424129	2.84198
GO:0035690	cellular response to drug	SLAMF8	SLAMF8	SLAM family member 8	0.0387381	0.424129	2.84198
GO:0035690	cellular response to drug	PAX6	PAX6	cDNA FLJ90400 fis, clone NT2RP2005941, highly similar to Paired box protein Pax-6	0.0387381	0.424129	2.84198
GO:0035690	cellular response to drug	SLC18A2	SLC18A2	Synaptic vesicular amine transporter	0.0387381	0.424129	2.84198
GO:0035690	cellular response to drug	MYC	MYC	V-myc myelocytomatosis viral oncogene homolog (Avian), isoform CRA_a	0.0387381	0.424129	2.84198
GO:0035690	cellular response to drug	PDE4B	PDE4B	cDNA FLJ56619, highly similar to cAMP-specific 3',5'-cyclic phosphodiesterase4B (EC 3.1.4.17)	0.0387381	0.424129	2.84198
GO:0030318	melanocyte differentiation	MLPH	MLPH	Melanophilin, isoform CRA_c	0.0397379	0.424129	4.34048
GO:0030318	melanocyte differentiation	C10orf11	C10orf11	Leucine-rich repeat-containing protein C10orf11	0.0397379	0.424129	4.34048
GO:0030318	melanocyte differentiation	HPS1	HPS1	Hermansky-Pudlak syndrome 1 protein	0.0397379	0.424129	4.34048
GO:0032438	melanosome organization	AP3B1	AP3B1	AP-3 complex subunit beta	0.0397379	0.424129	4.34048
GO:0032438	melanosome organization	SHROOM2	SHROOM2	cDNA FLJ39277 fis, clone OCBBF2010858, highly similar to APICAL-LIKE PROTEIN	0.0397379	0.424129	4.34048
GO:0032438	melanosome organization	LYST	LYST	Lysosomal-trafficking regulator	0.0397379	0.424129	4.34048
GO:0007612	learning	SORCS3	SORCS3	cDNA FLJ50313, highly similar to VPS10 domain-containing receptor SorCS3	0.0411099	0.424129	2.79212
GO:0007612	learning	GRIN2B	GRIN2B	Glutamate receptor ionotropic, NMDA 2B	0.0411099	0.424129	2.79212
GO:0007612	learning	PAK7	PAK7	Non-specific serine/threonine protein kinase	0.0411099	0.424129	2.79212
GO:0007612	learning	PARK2	PARK2	E3 ubiquitin-protein ligase parkin	0.0411099	0.424129	2.79212
GO:0007612	learning	CNTNAP2	CNTNAP2	Contactin associated protein-like 2, isoform CRA_b	0.0411099	0.424129	2.79212
GO:0017157	regulation of exocytosis	CPLX2	CPLX2	cDNA FLJ52864, moderately similar to Complexin-2	0.0418769	0.424129	3.26463
GO:0017157	regulation of exocytosis	RIMS2	RIMS2	Regulating synaptic membrane exocytosis protein 2	0.0418769	0.424129	3.26463
GO:0017157	regulation of exocytosis	SYT1	SYT1	Synaptotagmin I, isoform CRA_a	0.0418769	0.424129	3.26463
GO:0017157	regulation of exocytosis	RAPGEF4	RAPGEF4	cDNA FLJ50956, highly similar to Rap guanine nucleotide exchange factor 4	0.0418769	0.424129	3.26463
GO:0007155	cell adhesion	BTBD9	BTBD9	BTB/POZ domain-containing protein 9	0.0424234	0.424129	1.44456
GO:0007155	cell adhesion	ATP1B1	ATP1B1	ATPase, Na+/K+ transporting, beta 1 polypeptide, isoform CRA_a	0.0424234	0.424129	1.44456
GO:0007155	cell adhesion	CLSTN2	CLSTN2	cDNA FLJ31849 fis, clone NT2RP7000586, highly similar to Calsyntenin-2	0.0424234	0.424129	1.44456
GO:0007155	cell adhesion	SPON1	SPON1	Spondin-1	0.0424234	0.424129	1.44456
GO:0007155	cell adhesion	LAMA2	LAMA2	Laminin subunit alpha-2	0.0424234	0.424129	1.44456
GO:0007155	cell adhesion	ITGB1	ITGB1	Integrin beta-1	0.0424234	0.424129	1.44456
GO:0007155	cell adhesion	NPNT	NPNT	Nephronectin	0.0424234	0.424129	1.44456
GO:0007155	cell adhesion	TMEM8B	TMEM8B	Transmembrane protein 8B	0.0424234	0.424129	1.44456
GO:0007155	cell adhesion	PCDH7	PCDH7	Protocadherin-7	0.0424234	0.424129	1.44456
GO:0007155	cell adhesion	DST	DST	cDNA FLJ55162, highly similar to Bullous pemphigoid antigen 1 isoforms 1/2/3/4/5/8	0.0424234	0.424129	1.44456
GO:0007155	cell adhesion	PIK3CB	PIK3CB	cDNA FLJ57102, highly similar to Phosphatidylinositol-4,5-bisphosphate 3-kinase catalytic subunit beta isoform (EC 2.7.1.153)	0.0424234	0.424129	1.44456
GO:0007155	cell adhesion	STAB2	STAB2	Stabilin-2	0.0424234	0.424129	1.44456
GO:0007155	cell adhesion	NLGN1	NLGN1	Neuroligin-1	0.0424234	0.424129	1.44456
GO:0007155	cell adhesion	GP9	GP9	Platelet glycoprotein IX	0.0424234	0.424129	1.44456
GO:0007155	cell adhesion	FN1	FN1	Fibronectin 1, isoform CRA_n	0.0424234	0.424129	1.44456
GO:0007155	cell adhesion	DSG4	DSG4	Desmoglein-4	0.0424234	0.424129	1.44456
GO:0007155	cell adhesion	PDZD2	PDZD2	PDZ domain-containing protein 2	0.0424234	0.424129	1.44456
GO:0007155	cell adhesion	MAGI1	MAGI1	Membrane-associated guanylate kinase, WW and PDZ domain-containing protein 1	0.0424234	0.424129	1.44456
GO:0007155	cell adhesion	MYH10	MYH10	Myosin-10	0.0424234	0.424129	1.44456
GO:0007155	cell adhesion	PRKCE	PRKCE	Protein kinase C epsilon type	0.0424234	0.424129	1.44456
GO:0007155	cell adhesion	CNTNAP2	CNTNAP2	Contactin associated protein-like 2, isoform CRA_b	0.0424234	0.424129	1.44456
GO:0007155	cell adhesion	SORBS2	SORBS2	cDNA FLJ32196 fis, clone PLACE6002668, highly similar to Homo sapiens sorbin and SH3 domain containing 2 (SORBS2), transcript variant 1, mRNA	0.0424234	0.424129	1.44456
GO:0007155	cell adhesion	PKN2	PKN2	Serine/threonine-protein kinase N2	0.0424234	0.424129	1.44456
GO:0007155	cell adhesion	PPFIBP1	PPFIBP1	Liprin-beta-1	0.0424234	0.424129	1.44456
GO:0007155	cell adhesion	PCDHA1	PCDHA1	Protocadherin alpha-1	0.0424234	0.424129	1.44456
GO:0007155	cell adhesion	PRKCA	PRKCA	Protein kinase C, alpha	0.0424234	0.424129	1.44456
GO:0007155	cell adhesion	PXN	PXN	cDNA FLJ16691 fis, clone TRACH3000692, highly similar to Paxillin	0.0424234	0.424129	1.44456
GO:0007155	cell adhesion	CNTN5	CNTN5	cDNA FLJ53864, highly similar to Contactin-5	0.0424234	0.424129	1.44456
GO:0007155	cell adhesion	DDR2	DDR2	Discoidin domain receptor family, member 2, isoform CRA_a	0.0424234	0.424129	1.44456
GO:0048149	behavioral response to ethanol	EPS8	EPS8	cDNA FLJ56405, highly similar to Epidermal growth factor receptor kinase substrate 8	0.0427028	0.424129	7.07337
GO:0048149	behavioral response to ethanol	USP46	USP46	Ubiquitin carboxyl-terminal hydrolase 46	0.0427028	0.424129	7.07337
GO:0022027	interkinetic nuclear migration	PAX6	PAX6	cDNA FLJ90400 fis, clone NT2RP2005941, highly similar to Paired box protein Pax-6	0.0427028	0.424129	7.07337
GO:0022027	interkinetic nuclear migration	TACC2	TACC2	Transforming acidic coiled-coil-containing protein 2	0.0427028	0.424129	7.07337
GO:0010955	negative regulation of protein processing	GLG1	GLG1	Golgi apparatus protein 1, isoform CRA_c	0.0427028	0.424129	7.07337
GO:0010955	negative regulation of protein processing	CHAC1	CHAC1	Glutathione-specific gamma-glutamylcyclotransferase 1	0.0427028	0.424129	7.07337
GO:0007216	G-protein coupled glutamate receptor signaling pathway	HOMER1	HOMER1	Homer protein homolog 1	0.0427028	0.424129	7.07337
GO:0007216	G-protein coupled glutamate receptor signaling pathway	GRIK3	GRIK3	Glutamate receptor ionotropic, kainate 3	0.0427028	0.424129	7.07337
GO:0048280	vesicle fusion with Golgi apparatus	USO1	USO1	Vesicle docking protein p115, isoform CRA_a	0.0427028	0.424129	7.07337
GO:0048280	vesicle fusion with Golgi apparatus	VTI1A	VTI1A	Vesicle transport through interaction with t-SNAREs homolog 1A	0.0427028	0.424129	7.07337
GO:0001952	regulation of cell-matrix adhesion	PIK3CB	PIK3CB	cDNA FLJ57102, highly similar to Phosphatidylinositol-4,5-bisphosphate 3-kinase catalytic subunit beta isoform (EC 2.7.1.153)	0.0427028	0.424129	7.07337
GO:0001952	regulation of cell-matrix adhesion	MINK1	MINK1	Misshapen-like kinase 1	0.0427028	0.424129	7.07337
GO:0019934	cGMP-mediated signaling	MRVI1	MRVI1	Protein MRVI1	0.0427028	0.424129	7.07337
GO:0019934	cGMP-mediated signaling	PRKG1	PRKG1	cDNA FLJ58408, highly similar to cGMP-dependent protein kinase 1, alphaisozyme (EC 2.7.11.12)	0.0427028	0.424129	7.07337
GO:0060316	positive regulation of ryanodine-sensitive calcium-release channel activity	AKAP6	AKAP6	A kinase (PRKA) anchor protein 6, isoform CRA_b	0.0427028	0.424129	7.07337
GO:0060316	positive regulation of ryanodine-sensitive calcium-release channel activity	ASPH	ASPH	Aspartyl/asparaginyl beta-hydroxylase	0.0427028	0.424129	7.07337
GO:0061003	positive regulation of dendritic spine morphogenesis	CAPRIN1	CAPRIN1	Caprin-1	0.0427028	0.424129	7.07337
GO:0061003	positive regulation of dendritic spine morphogenesis	CUX2	CUX2	Homeobox protein cut-like 2	0.0427028	0.424129	7.07337
GO:0046653	tetrahydrofolate metabolic process	MTHFD1L	MTHFD1L	Monofunctional C1-tetrahydrofolate synthase, mitochondrial	0.0427028	0.424129	7.07337
GO:0046653	tetrahydrofolate metabolic process	DHFR	DHFR	Dihydrofolate reductase, isoform CRA_a	0.0427028	0.424129	7.07337
GO:0007435	salivary gland morphogenesis	PAX6	PAX6	cDNA FLJ90400 fis, clone NT2RP2005941, highly similar to Paired box protein Pax-6	0.0427028	0.424129	7.07337
GO:0007435	salivary gland morphogenesis	TGFB2	TGFB2	cDNA, FLJ93591, highly similar to Homo sapiens transforming growth factor, beta 2 (TGFB2), mRNA	0.0427028	0.424129	7.07337
GO:0070997	neuron death	MAGI1	MAGI1	Membrane-associated guanylate kinase, WW and PDZ domain-containing protein 1	0.0427028	0.424129	7.07337
GO:0070997	neuron death	KLK6	KLK6	Kallikrein 6 (Neurosin, zyme), isoform CRA_b	0.0427028	0.424129	7.07337
GO:0071380	cellular response to prostaglandin E stimulus	PAX6	PAX6	cDNA FLJ90400 fis, clone NT2RP2005941, highly similar to Paired box protein Pax-6	0.0427028	0.424129	7.07337
GO:0071380	cellular response to prostaglandin E stimulus	PPARG	PPARG	Peroxisome proliferator activated receptor gamma	0.0427028	0.424129	7.07337
GO:0032836	glomerular basement membrane development	SULF1	SULF1	Sulfatase 1, isoform CRA_a	0.0427028	0.424129	7.07337
GO:0032836	glomerular basement membrane development	MYO1E	MYO1E	Unconventional myosin-Ie	0.0427028	0.424129	7.07337
GO:0046847	filopodium assembly	ARHGEF4	ARHGEF4	Rho guanine nucleotide exchange factor 4 variant 1	0.0439259	0.424129	4.15176
GO:0046847	filopodium assembly	FGD6	FGD6	FGD6 protein	0.0439259	0.424129	4.15176
GO:0046847	filopodium assembly	DNM3	DNM3	cDNA FLJ31717 fis, clone NT2RI2006640, highly similar to Dynamin-3 (EC 3.6.5.5)	0.0439259	0.424129	4.15176
GO:0030511	positive regulation of transforming growth factor beta receptor signaling pathway	MYOCD	MYOCD	Myocardin	0.0439259	0.424129	4.15176
GO:0030511	positive regulation of transforming growth factor beta receptor signaling pathway	NPNT	NPNT	Nephronectin	0.0439259	0.424129	4.15176
GO:0030511	positive regulation of transforming growth factor beta receptor signaling pathway	AXIN1	AXIN1	Axin-1	0.0439259	0.424129	4.15176
GO:0006635	fatty acid beta-oxidation	PCCA	PCCA	cDNA, FLJ96567, highly similar to Homo sapiens propionyl Coenzyme A carboxylase, alpha polypeptide(PCCA), mRNA	0.048218	0.424129	3.10538
GO:0006635	fatty acid beta-oxidation	ACOXL	ACOXL	cDNA FLJ59051, highly similar to Homo sapiens acyl-Coenzyme A oxidase-like (ACOXL), mRNA	0.048218	0.424129	3.10538
GO:0006635	fatty acid beta-oxidation	PPARD	PPARD	Peroxisome proliferative activated receptor, delta, isoform CRA_a	0.048218	0.424129	3.10538
GO:0006635	fatty acid beta-oxidation	ECH1	ECH1	cDNA FLJ57619, highly similar to Delta 3,5-delta 2,4-dienoyl-CoA isomerase, mitochondrial (EC 5.3.3.-)	0.048218	0.424129	3.10538
GO:0019933	cAMP-mediated signaling	RIMS2	RIMS2	Regulating synaptic membrane exocytosis protein 2	0.0483238	0.424129	3.97877
GO:0019933	cAMP-mediated signaling	AKAP6	AKAP6	A kinase (PRKA) anchor protein 6, isoform CRA_b	0.0483238	0.424129	3.97877
GO:0019933	cAMP-mediated signaling	RAPGEF4	RAPGEF4	cDNA FLJ50956, highly similar to Rap guanine nucleotide exchange factor 4	0.0483238	0.424129	3.97877
GO:0035235	ionotropic glutamate receptor signaling pathway	GRIA4	GRIA4	GRIA4 protein	0.0483238	0.424129	3.97877
GO:0035235	ionotropic glutamate receptor signaling pathway	GRIN2B	GRIN2B	Glutamate receptor ionotropic, NMDA 2B	0.0483238	0.424129	3.97877
GO:0035235	ionotropic glutamate receptor signaling pathway	GRIK3	GRIK3	Glutamate receptor ionotropic, kainate 3	0.0483238	0.424129	3.97877
GO:0051491	positive regulation of filopodium assembly	MYO3B	MYO3B	MYO3B protein	0.0483238	0.424129	3.97877
GO:0051491	positive regulation of filopodium assembly	NLGN1	NLGN1	Neuroligin-1	0.0483238	0.424129	3.97877
GO:0051491	positive regulation of filopodium assembly	BCAS3	BCAS3	Breast carcinoma-amplified sequence 3	0.0483238	0.424129	3.97877
GO:0006694	steroid biosynthetic process	TRERF1	TRERF1	Transcriptional regulating factor 1, isoform CRA_a	0.0487412	0.424129	2.65251
GO:0006694	steroid biosynthetic process	PRKAA2	PRKAA2	5'-AMP-activated protein kinase catalytic subunit alpha-2	0.0487412	0.424129	2.65251
GO:0006694	steroid biosynthetic process	SC5D	SC5D	Sterol-C5-desaturase (ERG3 delta-5-desaturase homolog, fungal)-like, isoform CRA_b	0.0487412	0.424129	2.65251
GO:0006694	steroid biosynthetic process	PBX1	PBX1	Pre-B-cell leukemia transcription factor 1, isoform CRA_b	0.0487412	0.424129	2.65251
GO:0006694	steroid biosynthetic process	DHCR24	DHCR24	cDNA FLJ58891, highly similar to 24-dehydrocholesterol reductase (EC 1.3.1.-)	0.0487412	0.424129	2.65251
GO:0016049	cell growth	RPTOR	RPTOR	cDNA FLJ52080, highly similar to Regulatory-associated protein of mTOR	0.0487412	0.424129	2.65251
GO:0016049	cell growth	PAK7	PAK7	Non-specific serine/threonine protein kinase	0.0487412	0.424129	2.65251
GO:0016049	cell growth	TGFB2	TGFB2	cDNA, FLJ93591, highly similar to Homo sapiens transforming growth factor, beta 2 (TGFB2), mRNA	0.0487412	0.424129	2.65251
GO:0016049	cell growth	CACNA1A	CACNA1A	Voltage-dependent P/Q-type calcium channel subunit alpha-1A	0.0487412	0.424129	2.65251
GO:0016049	cell growth	SGMS1	SGMS1	cDNA FLJ59704, highly similar to Phosphatidylcholine:ceramide cholinephosphotransferase 1 (EC 2.7.-.-)	0.0487412	0.424129	2.65251
GO:0008202	steroid metabolic process	SORL1	SORL1	Sortilin-related receptor, L(DLR class) A repeats-containing, isoform CRA_b	0.0489035	0.424129	2.07025
GO:0008202	steroid metabolic process	CYP39A1	CYP39A1	24-hydroxycholesterol 7-alpha-hydroxylase	0.0489035	0.424129	2.07025
GO:0008202	steroid metabolic process	PRKAA2	PRKAA2	5'-AMP-activated protein kinase catalytic subunit alpha-2	0.0489035	0.424129	2.07025
GO:0008202	steroid metabolic process	AKR1D1	AKR1D1	Aldo-keto reductase family 1, member D1	0.0489035	0.424129	2.07025
GO:0008202	steroid metabolic process	LDLR	LDLR	Low density lipoprotein receptor (Familial hypercholesterolemia), isoform CRA_b	0.0489035	0.424129	2.07025
GO:0008202	steroid metabolic process	SC5D	SC5D	Sterol-C5-desaturase (ERG3 delta-5-desaturase homolog, fungal)-like, isoform CRA_b	0.0489035	0.424129	2.07025
GO:0008202	steroid metabolic process	CYP24A1	CYP24A1	1,25-dihydroxyvitamin D(3) 24-hydroxylase, mitochondrial	0.0489035	0.424129	2.07025
GO:0008202	steroid metabolic process	DHCR24	DHCR24	cDNA FLJ58891, highly similar to 24-dehydrocholesterol reductase (EC 1.3.1.-)	0.0489035	0.424129	2.07025
GO:0043065	positive regulation of apoptotic process	IGF2R	IGF2R	Insulin-like growth factor type II receptor	0.04907	0.424129	1.6271
GO:0043065	positive regulation of apoptotic process	ARHGEF4	ARHGEF4	Rho guanine nucleotide exchange factor 4 variant 1	0.04907	0.424129	1.6271
GO:0043065	positive regulation of apoptotic process	AKAP13	AKAP13	A-kinase anchor protein 13	0.04907	0.424129	1.6271
GO:0043065	positive regulation of apoptotic process	BCL2L1	BCL2L1	Bcl-2-like protein 1	0.04907	0.424129	1.6271
GO:0043065	positive regulation of apoptotic process	PPARG	PPARG	Peroxisome proliferator activated receptor gamma	0.04907	0.424129	1.6271
GO:0043065	positive regulation of apoptotic process	ITGB1	ITGB1	Integrin beta-1	0.04907	0.424129	1.6271
GO:0043065	positive regulation of apoptotic process	NR4A1	NR4A1	Nuclear receptor subfamily 4, group A, member 1, isoform CRA_d	0.04907	0.424129	1.6271
GO:0043065	positive regulation of apoptotic process	KALRN	KALRN	cDNA FLJ54362, highly similar to Serine/threonine-protein kinase Duet (EC 2.7.11.1)	0.04907	0.424129	1.6271
GO:0043065	positive regulation of apoptotic process	UNC5B	UNC5B	Netrin receptor UNC5B	0.04907	0.424129	1.6271
GO:0043065	positive regulation of apoptotic process	TRIO	TRIO	cDNA FLJ57816, highly similar to Triple functional domain protein	0.04907	0.424129	1.6271
GO:0043065	positive regulation of apoptotic process	MAP2K4	MAP2K4	cDNA FLJ52538, highly similar to Dual specificity mitogen-activated proteinkinase kinase 4 (EC 2.7.12.2)	0.04907	0.424129	1.6271
GO:0043065	positive regulation of apoptotic process	TSC22D1	TSC22D1	TSC22 domain family, member 1, isoform CRA_a	0.04907	0.424129	1.6271
GO:0043065	positive regulation of apoptotic process	ABR	ABR	cDNA FLJ60543, highly similar to Active breakpoint cluster region-related protein	0.04907	0.424129	1.6271
GO:0043065	positive regulation of apoptotic process	ARHGEF3	ARHGEF3	cDNA FLJ58753, highly similar to Rho guanine nucleotide exchange factor 3	0.04907	0.424129	1.6271
GO:0043065	positive regulation of apoptotic process	KCNMA1	KCNMA1	Calcium-activated potassium channel subunit alpha-1	0.04907	0.424129	1.6271
GO:0043065	positive regulation of apoptotic process	PSENEN	PSENEN	Gamma-secretase subunit PEN-2	0.04907	0.424129	1.6271
GO:0046415	urate metabolic process	SLC22A11	SLC22A11	Solute carrier family 22 member 11	0.0502223	0.424129	6.36603
GO:0046415	urate metabolic process	LRRC16A	LRRC16A	LRRC16A protein	0.0502223	0.424129	6.36603
GO:0006029	proteoglycan metabolic process	PPARD	PPARD	Peroxisome proliferative activated receptor, delta, isoform CRA_a	0.0502223	0.424129	6.36603
GO:0006029	proteoglycan metabolic process	B4GALT7	B4GALT7	cDNA FLJ12504 fis, clone NT2RM2001698, highly similar to Beta-1,4-galactosyltransferase 7 (EC 2.4.1.-)	0.0502223	0.424129	6.36603
GO:0033598	mammary gland epithelial cell proliferation	BTRC	BTRC	cDNA, FLJ93955, highly similar to Homo sapiens beta-transducin repeat containing (BTRC), transcript variant 2, mRNA	0.0502223	0.424129	6.36603
GO:0033598	mammary gland epithelial cell proliferation	STAT6	STAT6	Signal transducer and activator of transcription 6	0.0502223	0.424129	6.36603
GO:0048016	inositol phosphate-mediated signaling	ITPR1	ITPR1	Inositol 1,4,5-triphosphate receptor, type 1, isoform CRA_a	0.0502223	0.424129	6.36603
GO:0048016	inositol phosphate-mediated signaling	ITPR2	ITPR2	Inositol 1,4,5-trisphosphate receptor type 2	0.0502223	0.424129	6.36603
GO:0031669	cellular response to nutrient levels	PRKAA2	PRKAA2	5'-AMP-activated protein kinase catalytic subunit alpha-2	0.0502223	0.424129	6.36603
GO:0031669	cellular response to nutrient levels	RPTOR	RPTOR	cDNA FLJ52080, highly similar to Regulatory-associated protein of mTOR	0.0502223	0.424129	6.36603
GO:0046325	negative regulation of glucose import	PID1	PID1	Putative uncharacterized protein FLJ20701	0.0502223	0.424129	6.36603
GO:0046325	negative regulation of glucose import	PRKCA	PRKCA	Protein kinase C, alpha	0.0502223	0.424129	6.36603
GO:0070830	tight junction assembly	ITGB1	ITGB1	Integrin beta-1	0.0515758	0.424129	3.03144
GO:0070830	tight junction assembly	TBCD	TBCD	Tubulin-specific chaperone D	0.0515758	0.424129	3.03144
GO:0070830	tight junction assembly	MPP7	MPP7	MAGUK p55 subfamily member 7	0.0515758	0.424129	3.03144
GO:0070830	tight junction assembly	OCLN	OCLN	cDNA FLJ77961, highly similar to Homo sapiens occludin (OCLN), mRNA	0.0515758	0.424129	3.03144
GO:0045773	positive regulation of axon extension	FN1	FN1	Fibronectin 1, isoform CRA_n	0.0529281	0.424129	3.81962
GO:0045773	positive regulation of axon extension	MACF1	MACF1	cDNA FLJ58849, highly similar to Microtubule-actin crosslinking factor 1, isoform 4	0.0529281	0.424129	3.81962
GO:0045773	positive regulation of axon extension	GOLGA4	GOLGA4	Centrosome-related protein F46	0.0529281	0.424129	3.81962
GO:0014065	phosphatidylinositol 3-kinase signaling	NYAP1	NYAP1	Neuronal tyrosine-phosphorylated phosphoinositide-3-kinase adapter 1	0.0529281	0.424129	3.81962
GO:0014065	phosphatidylinositol 3-kinase signaling	PIK3CB	PIK3CB	cDNA FLJ57102, highly similar to Phosphatidylinositol-4,5-bisphosphate 3-kinase catalytic subunit beta isoform (EC 2.7.1.153)	0.0529281	0.424129	3.81962
GO:0014065	phosphatidylinositol 3-kinase signaling	IRS1	IRS1	Insulin receptor substrate 1, isoform CRA_a	0.0529281	0.424129	3.81962
GO:0022008	neurogenesis	PRDM6	PRDM6	Putative histone-lysine N-methyltransferase PRDM6	0.0550577	0.424129	2.96094
GO:0022008	neurogenesis	WDR62	WDR62	WD repeat-containing protein 62	0.0550577	0.424129	2.96094
GO:0022008	neurogenesis	CHAC1	CHAC1	Glutathione-specific gamma-glutamylcyclotransferase 1	0.0550577	0.424129	2.96094
GO:0022008	neurogenesis	TACC2	TACC2	Transforming acidic coiled-coil-containing protein 2	0.0550577	0.424129	2.96094
GO:0048706	embryonic skeletal system development	HOXA3	HOXA3	Homeobox A3, isoform CRA_a	0.0550577	0.424129	2.96094
GO:0048706	embryonic skeletal system development	SULF1	SULF1	Sulfatase 1, isoform CRA_a	0.0550577	0.424129	2.96094
GO:0048706	embryonic skeletal system development	PCSK5	PCSK5	cDNA FLJ31640 fis, clone NT2RI2003678, highly similar to Proprotein convertase subtilisin/kexin type 5 (EC 3.4.21.-)	0.0550577	0.424129	2.96094
GO:0048706	embryonic skeletal system development	PBX1	PBX1	Pre-B-cell leukemia transcription factor 1, isoform CRA_b	0.0550577	0.424129	2.96094
GO:0018105	peptidyl-serine phosphorylation	NEK6	NEK6	NIMA (Never in mitosis gene a)-related kinase 6, isoform CRA_b	0.0556142	0.424129	2.30097
GO:0018105	peptidyl-serine phosphorylation	MYO3B	MYO3B	MYO3B protein	0.0556142	0.424129	2.30097
GO:0018105	peptidyl-serine phosphorylation	PRKCE	PRKCE	Protein kinase C epsilon type	0.0556142	0.424129	2.30097
GO:0018105	peptidyl-serine phosphorylation	TGFBR2	TGFBR2	TGF-beta receptor type-2	0.0556142	0.424129	2.30097
GO:0018105	peptidyl-serine phosphorylation	CAMK2D	CAMK2D	Calcium/calmodulin-dependent protein kinase (CaM kinase) II delta, isoform CRA_a	0.0556142	0.424129	2.30097
GO:0018105	peptidyl-serine phosphorylation	STK39	STK39	STE20/SPS1-related proline-alanine-rich protein kinase	0.0556142	0.424129	2.30097
GO:0030097	hemopoiesis	MKNK2	MKNK2	Putative map kinase interacting kinase [Homo sapiens]	0.0556142	0.424129	2.30097
GO:0030097	hemopoiesis	CDK6	CDK6	Cyclin-dependent kinase 6	0.0556142	0.424129	2.30097
GO:0030097	hemopoiesis	TGFB2	TGFB2	cDNA, FLJ93591, highly similar to Homo sapiens transforming growth factor, beta 2 (TGFB2), mRNA	0.0556142	0.424129	2.30097
GO:0030097	hemopoiesis	KIRREL3	KIRREL3	Kin of IRRE like 3 (Drosophila), isoform CRA_a	0.0556142	0.424129	2.30097
GO:0030097	hemopoiesis	RUNX1	RUNX1	Runt-related transcription factor 1/NDC1 transmembrane nucleoporin fusion protein	0.0556142	0.424129	2.30097
GO:0030097	hemopoiesis	MYO1E	MYO1E	Unconventional myosin-Ie	0.0556142	0.424129	2.30097
GO:0098656	anion transmembrane transport	SLC26A3	SLC26A3	cDNA FLJ60162, highly similar to Chloride anion exchanger	0.0577346	0.424129	3.67271
GO:0098656	anion transmembrane transport	SLC22A11	SLC22A11	Solute carrier family 22 member 11	0.0577346	0.424129	3.67271
GO:0098656	anion transmembrane transport	SLC5A5	SLC5A5	Sodium/iodide cotransporter	0.0577346	0.424129	3.67271
GO:0010634	positive regulation of epithelial cell migration	PRKCE	PRKCE	Protein kinase C epsilon type	0.0577346	0.424129	3.67271
GO:0010634	positive regulation of epithelial cell migration	TGFBR2	TGFBR2	TGF-beta receptor type-2	0.0577346	0.424129	3.67271
GO:0010634	positive regulation of epithelial cell migration	TGFB2	TGFB2	cDNA, FLJ93591, highly similar to Homo sapiens transforming growth factor, beta 2 (TGFB2), mRNA	0.0577346	0.424129	3.67271
GO:0019082	viral protein processing	VPS37C	VPS37C	Vacuolar protein sorting-associated protein 37C	0.0581743	0.424129	5.7873
GO:0019082	viral protein processing	VPS28	VPS28	Vacuolar protein sorting-associated protein 28 homolog	0.0581743	0.424129	5.7873
GO:0043583	ear development	ECE1	ECE1	Endothelin converting enzyme 1, isoform CRA_a	0.0581743	0.424129	5.7873
GO:0043583	ear development	SHROOM2	SHROOM2	cDNA FLJ39277 fis, clone OCBBF2010858, highly similar to APICAL-LIKE PROTEIN	0.0581743	0.424129	5.7873
GO:0010613	positive regulation of cardiac muscle hypertrophy	CAMK2D	CAMK2D	Calcium/calmodulin-dependent protein kinase (CaM kinase) II delta, isoform CRA_a	0.0581743	0.424129	5.7873
GO:0010613	positive regulation of cardiac muscle hypertrophy	PRKCA	PRKCA	Protein kinase C, alpha	0.0581743	0.424129	5.7873
GO:0006911	phagocytosis, engulfment	GULP1	GULP1	PTB domain-containing engulfment adapter protein 1	0.0581743	0.424129	5.7873
GO:0006911	phagocytosis, engulfment	ELMO1	ELMO1	cDNA FLJ77700, highly similar to Homo sapiens engulfment and cell motility 1 (ELMO1), transcript variant 1, mRNA	0.0581743	0.424129	5.7873
GO:0016540	protein autoprocessing	CAPN2	CAPN2	cDNA, FLJ96158, highly similar to Homo sapiens calpain 2, (m/II) large subunit (CAPN2), mRNA	0.0581743	0.424129	5.7873
GO:0016540	protein autoprocessing	KLK6	KLK6	Kallikrein 6 (Neurosin, zyme), isoform CRA_b	0.0581743	0.424129	5.7873
GO:0006768	biotin metabolic process	PCCA	PCCA	cDNA, FLJ96567, highly similar to Homo sapiens propionyl Coenzyme A carboxylase, alpha polypeptide(PCCA), mRNA	0.0581743	0.424129	5.7873
GO:0006768	biotin metabolic process	MCCC2	MCCC2	cDNA FLJ33515 fis, clone BRAMY2005662, highly similar to Methylcrotonoyl-CoA carboxylase beta chain, mitochondrial (EC 6.4.1.4)	0.0581743	0.424129	5.7873
GO:0048935	peripheral nervous system neuron development	ETV1	ETV1	Ets variant gene 1, isoform CRA_a	0.0581743	0.424129	5.7873
GO:0048935	peripheral nervous system neuron development	RUNX1	RUNX1	Runt-related transcription factor 1/NDC1 transmembrane nucleoporin fusion protein	0.0581743	0.424129	5.7873
GO:0009950	dorsal/ventral axis specification	PAX6	PAX6	cDNA FLJ90400 fis, clone NT2RP2005941, highly similar to Paired box protein Pax-6	0.0581743	0.424129	5.7873
GO:0009950	dorsal/ventral axis specification	AXIN1	AXIN1	Axin-1	0.0581743	0.424129	5.7873
GO:0031110	regulation of microtubule polymerization or depolymerization	DST	DST	cDNA FLJ55162, highly similar to Bullous pemphigoid antigen 1 isoforms 1/2/3/4/5/8	0.0581743	0.424129	5.7873
GO:0031110	regulation of microtubule polymerization or depolymerization	MACF1	MACF1	cDNA FLJ58849, highly similar to Microtubule-actin crosslinking factor 1, isoform 4	0.0581743	0.424129	5.7873
GO:0071230	cellular response to amino acid stimulus	BCL2L1	BCL2L1	Bcl-2-like protein 1	0.058663	0.424129	2.89365
GO:0071230	cellular response to amino acid stimulus	CAPN2	CAPN2	cDNA, FLJ96158, highly similar to Homo sapiens calpain 2, (m/II) large subunit (CAPN2), mRNA	0.058663	0.424129	2.89365
GO:0071230	cellular response to amino acid stimulus	RPTOR	RPTOR	cDNA FLJ52080, highly similar to Regulatory-associated protein of mTOR	0.058663	0.424129	2.89365
GO:0071230	cellular response to amino acid stimulus	PDGFC	PDGFC	cDNA, FLJ94436, highly similar to Homo sapiens platelet derived growth factor C (PDGFC), mRNA	0.058663	0.424129	2.89365
GO:0097115	neurexin clustering	NLGN1	NLGN1	Neuroligin-1	0.0600994	0.424129	31.8302
GO:0070350	regulation of white fat cell proliferation	FTO	FTO	cDNA FLJ61116	0.0600994	0.424129	31.8302
GO:1902997	negative regulation of neurofibrillary tangle assembly	SORL1	SORL1	Sortilin-related receptor, L(DLR class) A repeats-containing, isoform CRA_b	0.0600994	0.424129	31.8302
GO:0021822	negative regulation of cell motility involved in cerebral cortex radial glia guided migration	C16orf45	C16orf45	Chromosome 16 open reading frame 45, isoform CRA_a	0.0600994	0.424129	31.8302
GO:1901350	cell-cell signaling involved in cell-cell junction organization	TJP1	TJP1	cDNA FLJ50931, highly similar to Tight junction protein ZO-1	0.0600994	0.424129	31.8302
GO:0032594	protein transport within lipid bilayer	ITGB1	ITGB1	Integrin beta-1	0.0600994	0.424129	31.8302
GO:0051589	negative regulation of neurotransmitter transport	SLC18A2	SLC18A2	Synaptic vesicular amine transporter	0.0600994	0.424129	31.8302
GO:1901725	regulation of histone deacetylase activity	CAMK2D	CAMK2D	Calcium/calmodulin-dependent protein kinase (CaM kinase) II delta, isoform CRA_a	0.0600994	0.424129	31.8302
GO:0071839	apoptotic process in bone marrow	BCL2L1	BCL2L1	Bcl-2-like protein 1	0.0600994	0.424129	31.8302
GO:1902960	negative regulation of aspartic-type endopeptidase activity involved in amyloid precursor protein catabolic process	SORL1	SORL1	Sortilin-related receptor, L(DLR class) A repeats-containing, isoform CRA_b	0.0600994	0.424129	31.8302
GO:2001031	positive regulation of cellular glucuronidation	PRKCE	PRKCE	Protein kinase C epsilon type	0.0600994	0.424129	31.8302
GO:1902955	positive regulation of early endosome to recycling endosome transport	SORL1	SORL1	Sortilin-related receptor, L(DLR class) A repeats-containing, isoform CRA_b	0.0600994	0.424129	31.8302
GO:1902948	negative regulation of tau-protein kinase activity	SORL1	SORL1	Sortilin-related receptor, L(DLR class) A repeats-containing, isoform CRA_b	0.0600994	0.424129	31.8302
GO:0070346	positive regulation of fat cell proliferation	PID1	PID1	Putative uncharacterized protein FLJ20701	0.0600994	0.424129	31.8302
GO:0051148	negative regulation of muscle cell differentiation	PTBP1	PTBP1	Polypyrimidine tract-binding protein 1	0.0600994	0.424129	31.8302
GO:1900242	regulation of synaptic vesicle endocytosis	BTBD9	BTBD9	BTB/POZ domain-containing protein 9	0.0600994	0.424129	31.8302
GO:0036270	response to diuretic	PPARG	PPARG	Peroxisome proliferator activated receptor gamma	0.0600994	0.424129	31.8302
GO:0060823	canonical Wnt signaling pathway involved in neural plate anterior/posterior pattern formation	AXIN1	AXIN1	Axin-1	0.0600994	0.424129	31.8302
GO:0007072	positive regulation of transcription on exit from mitosis	SIRT7	SIRT7	NAD-dependent protein deacetylase sirtuin-7	0.0600994	0.424129	31.8302
GO:0098746	fast, calcium ion-dependent exocytosis of neurotransmitter	SYT1	SYT1	Synaptotagmin I, isoform CRA_a	0.0600994	0.424129	31.8302
GO:0048789	cytoskeletal matrix organization at active zone	NLGN1	NLGN1	Neuroligin-1	0.0600994	0.424129	31.8302
GO:0048034	heme O biosynthetic process	COX10	COX10	cDNA FLJ53035, highly similar to Protoheme IX farnesyltransferase, mitochondrial (EC 2.5.1.-)	0.0600994	0.424129	31.8302
GO:0042637	catagen	TGFB2	TGFB2	cDNA, FLJ93591, highly similar to Homo sapiens transforming growth factor, beta 2 (TGFB2), mRNA	0.0600994	0.424129	31.8302
GO:0021905	forebrain-midbrain boundary formation	PAX6	PAX6	cDNA FLJ90400 fis, clone NT2RP2005941, highly similar to Paired box protein Pax-6	0.0600994	0.424129	31.8302
GO:0021918	regulation of transcription from RNA polymerase II promoter involved in somatic motor neuron fate commitment	PAX6	PAX6	cDNA FLJ90400 fis, clone NT2RP2005941, highly similar to Paired box protein Pax-6	0.0600994	0.424129	31.8302
GO:0098700	neurotransmitter loading into synaptic vesicle	SLC18A2	SLC18A2	Synaptic vesicular amine transporter	0.0600994	0.424129	31.8302
GO:0009229	thiamine diphosphate biosynthetic process	TPK1	TPK1	cDNA FLJ34417 fis, clone HEART2006487, highly similar to Thiamin pyrophosphokinase 1 (EC 2.7.6.2)	0.0600994	0.424129	31.8302
GO:0032514	positive regulation of protein phosphatase type 2B activity	AKAP6	AKAP6	A kinase (PRKA) anchor protein 6, isoform CRA_b	0.0600994	0.424129	31.8302
GO:0043697	cell dedifferentiation	CDK6	CDK6	Cyclin-dependent kinase 6	0.0600994	0.424129	31.8302
GO:1901879	regulation of protein depolymerization	ASPH	ASPH	Aspartyl/asparaginyl beta-hydroxylase	0.0600994	0.424129	31.8302
GO:0002001	renin secretion into blood stream	PCSK5	PCSK5	cDNA FLJ31640 fis, clone NT2RI2003678, highly similar to Proprotein convertase subtilisin/kexin type 5 (EC 3.4.21.-)	0.0600994	0.424129	31.8302
GO:0097338	response to clozapine	PRKACB	PRKACB	cAMP-dependent protein kinase catalytic subunit beta isoform 2	0.0600994	0.424129	31.8302
GO:0090210	regulation of establishment of blood-brain barrier	GPR124	GPR124	G protein-coupled receptor 124, isoform CRA_a	0.0600994	0.424129	31.8302
GO:0072600	establishment of protein localization to Golgi	ATP9B	ATP9B	cDNA FLJ36385 fis, clone THYMU2008727, highly similar to Probable phospholipid-transporting ATPase IIB (EC 3.6.3.1)	0.0600994	0.424129	31.8302
GO:0021881	Wnt-activated signaling pathway involved in forebrain neuron fate commitment	AXIN1	AXIN1	Axin-1	0.0600994	0.424129	31.8302
GO:0002044	blood vessel endothelial cell migration involved in intussusceptive angiogenesis	LEMD3	LEMD3	LEM domain containing 3, isoform CRA_a	0.0600994	0.424129	31.8302
GO:0090298	negative regulation of mitochondrial DNA replication	PID1	PID1	Putative uncharacterized protein FLJ20701	0.0600994	0.424129	31.8302
GO:2000230	negative regulation of pancreatic stellate cell proliferation	PPARG	PPARG	Peroxisome proliferator activated receptor gamma	0.0600994	0.424129	31.8302
GO:1903265	positive regulation of tumor necrosis factor-mediated signaling pathway	PARK2	PARK2	E3 ubiquitin-protein ligase parkin	0.0600994	0.424129	31.8302
GO:0008057	eye pigment granule organization	SHROOM2	SHROOM2	cDNA FLJ39277 fis, clone OCBBF2010858, highly similar to APICAL-LIKE PROTEIN	0.0600994	0.424129	31.8302
GO:0034959	endothelin maturation	ECE1	ECE1	Endothelin converting enzyme 1, isoform CRA_a	0.0600994	0.424129	31.8302
GO:0006617	SRP-dependent cotranslational protein targeting to membrane, signal sequence recognition	SRP54	SRP54	cDNA FLJ54343, highly similar to Signal recognition particle 54 kDa protein	0.0600994	0.424129	31.8302
GO:0006616	SRP-dependent cotranslational protein targeting to membrane, translocation	SRP54	SRP54	cDNA FLJ54343, highly similar to Signal recognition particle 54 kDa protein	0.0600994	0.424129	31.8302
GO:0042748	circadian sleep/wake cycle, non-REM sleep	BTBD9	BTBD9	BTB/POZ domain-containing protein 9	0.0600994	0.424129	31.8302
GO:0046293	formaldehyde biosynthetic process	KDM3A	KDM3A	Lysine-specific demethylase 3A	0.0600994	0.424129	31.8302
GO:1902771	positive regulation of choline O-acetyltransferase activity	SORL1	SORL1	Sortilin-related receptor, L(DLR class) A repeats-containing, isoform CRA_b	0.0600994	0.424129	31.8302
GO:0033490	cholesterol biosynthetic process via lathosterol	SC5D	SC5D	Sterol-C5-desaturase (ERG3 delta-5-desaturase homolog, fungal)-like, isoform CRA_b	0.0600994	0.424129	31.8302
GO:0033860	regulation of NAD(P)H oxidase activity	SLAMF8	SLAMF8	SLAM family member 8	0.0600994	0.424129	31.8302
GO:1901558	response to metformin	PPARG	PPARG	Peroxisome proliferator activated receptor gamma	0.0600994	0.424129	31.8302
GO:1902745	positive regulation of lamellipodium organization	LRRC16A	LRRC16A	LRRC16A protein	0.0600994	0.424129	31.8302
GO:1903305	regulation of regulated secretory pathway	SYT1	SYT1	Synaptotagmin I, isoform CRA_a	0.0600994	0.424129	31.8302
GO:2000707	positive regulation of dense core granule biogenesis	PRKCA	PRKCA	Protein kinase C, alpha	0.0600994	0.424129	31.8302
GO:1900062	regulation of replicative cell aging	NEK4	NEK4	Serine/threonine-protein kinase Nek4 variant 2	0.0600994	0.424129	31.8302
GO:0032353	negative regulation of hormone biosynthetic process	CACNA1A	CACNA1A	Voltage-dependent P/Q-type calcium channel subunit alpha-1A	0.0600994	0.424129	31.8302
GO:0001743	optic placode formation	AXIN1	AXIN1	Axin-1	0.0600994	0.424129	31.8302
GO:2001200	positive regulation of dendritic cell differentiation	ZBTB46	ZBTB46	cDNA FLJ16656 fis, clone TESTI4038779, weakly similar to Rattus norvegicus zinc finger protein RIN ZF (RINZF)	0.0600994	0.424129	31.8302
GO:2000724	positive regulation of cardiac vascular smooth muscle cell differentiation	MYOCD	MYOCD	Myocardin	0.0600994	0.424129	31.8302
GO:0021590	cerebellum maturation	CACNA1A	CACNA1A	Voltage-dependent P/Q-type calcium channel subunit alpha-1A	0.0600994	0.424129	31.8302
GO:0021593	rhombomere morphogenesis	PAX6	PAX6	cDNA FLJ90400 fis, clone NT2RP2005941, highly similar to Paired box protein Pax-6	0.0600994	0.424129	31.8302
GO:0060694	regulation of cholesterol transporter activity	PPARG	PPARG	Peroxisome proliferator activated receptor gamma	0.0600994	0.424129	31.8302
GO:0002335	mature B cell differentiation	POU2F2	POU2F2	POU domain protein	0.0600994	0.424129	31.8302
GO:1901992	positive regulation of mitotic cell cycle phase transition	TMOD3	TMOD3	Tropomodulin-3	0.0600994	0.424129	31.8302
GO:0071602	phytosphingosine biosynthetic process	ACER3	ACER3	Phytoceramidase, alkaline, isoform CRA_a	0.0600994	0.424129	31.8302
GO:0035733	hepatic stellate cell activation	MYOCD	MYOCD	Myocardin	0.0600994	0.424129	31.8302
GO:1903382	negative regulation of endoplasmic reticulum stress-induced neuron intrinsic apoptotic signaling pathway	PARK2	PARK2	E3 ubiquitin-protein ligase parkin	0.0600994	0.424129	31.8302
GO:0031279	regulation of cyclase activity	GRM7	GRM7	Metabotropic glutamate receptor 7	0.0600994	0.424129	31.8302
GO:1900407	regulation of cellular response to oxidative stress	PARK2	PARK2	E3 ubiquitin-protein ligase parkin	0.0600994	0.424129	31.8302
GO:2000302	positive regulation of synaptic vesicle exocytosis	NLGN1	NLGN1	Neuroligin-1	0.0600994	0.424129	31.8302
GO:0043060	meiotic metaphase I plate congression	MLH1	MLH1	MutL homolog 1, colon cancer, nonpolyposis type 2 (E. coli), isoform CRA_a	0.0600994	0.424129	31.8302
GO:0010636	positive regulation of mitochondrial fusion	PARK2	PARK2	E3 ubiquitin-protein ligase parkin	0.0600994	0.424129	31.8302
GO:0010635	regulation of mitochondrial fusion	PID1	PID1	Putative uncharacterized protein FLJ20701	0.0600994	0.424129	31.8302
GO:0070237	positive regulation of activation-induced cell death of T cells	TGFB2	TGFB2	cDNA, FLJ93591, highly similar to Homo sapiens transforming growth factor, beta 2 (TGFB2), mRNA	0.0600994	0.424129	31.8302
GO:0002663	positive regulation of B cell tolerance induction	TGFBR2	TGFBR2	TGF-beta receptor type-2	0.0600994	0.424129	31.8302
GO:0000415	negative regulation of histone H3-K36 methylation	BCOR	BCOR	cDNA FLJ38041 fis, clone CTONG2013986, highly similar to BCoR protein	0.0600994	0.424129	31.8302
GO:0042883	cysteine transport	SLC1A1	SLC1A1	Excitatory amino acid transporter 3	0.0600994	0.424129	31.8302
GO:0010814	substance P catabolic process	ECE1	ECE1	Endothelin converting enzyme 1, isoform CRA_a	0.0600994	0.424129	31.8302
GO:0010816	calcitonin catabolic process	ECE1	ECE1	Endothelin converting enzyme 1, isoform CRA_a	0.0600994	0.424129	31.8302
GO:0002651	positive regulation of tolerance induction to self antigen	TGFBR2	TGFBR2	TGF-beta receptor type-2	0.0600994	0.424129	31.8302
GO:0005983	starch catabolic process	MGAM	MGAM	Maltase-glucoamylase (Alpha-glucosidase), isoform CRA_a	0.0600994	0.424129	31.8302
GO:0090096	positive regulation of metanephric cap mesenchymal cell proliferation	MYC	MYC	V-myc myelocytomatosis viral oncogene homolog (Avian), isoform CRA_a	0.0600994	0.424129	31.8302
GO:0021679	cerebellar molecular layer development	CACNA1A	CACNA1A	Voltage-dependent P/Q-type calcium channel subunit alpha-1A	0.0600994	0.424129	31.8302
GO:0071336	regulation of hair follicle cell proliferation	RUNX1	RUNX1	Runt-related transcription factor 1/NDC1 transmembrane nucleoporin fusion protein	0.0600994	0.424129	31.8302
GO:1903712	cysteine transmembrane transport	SLC1A1	SLC1A1	Excitatory amino acid transporter 3	0.0600994	0.424129	31.8302
GO:1900169	regulation of glucocorticoid mediated signaling pathway	AKAP13	AKAP13	A-kinase anchor protein 13	0.0600994	0.424129	31.8302
GO:0003322	pancreatic A cell development	PAX6	PAX6	cDNA FLJ90400 fis, clone NT2RP2005941, highly similar to Paired box protein Pax-6	0.0600994	0.424129	31.8302
GO:0043954	cellular component maintenance	MYOCD	MYOCD	Myocardin	0.0600994	0.424129	31.8302
GO:0045713	low-density lipoprotein particle receptor biosynthetic process	PPARG	PPARG	Peroxisome proliferator activated receptor gamma	0.0600994	0.424129	31.8302
GO:0051638	barbed-end actin filament uncapping	LRRC16A	LRRC16A	LRRC16A protein	0.0600994	0.424129	31.8302
GO:1900139	negative regulation of arachidonic acid secretion	PLA2R1	PLA2R1	Secretory phospholipase A2 receptor	0.0600994	0.424129	31.8302
GO:0051257	meiotic spindle midzone assembly	MLH1	MLH1	MutL homolog 1, colon cancer, nonpolyposis type 2 (E. coli), isoform CRA_a	0.0600994	0.424129	31.8302
GO:0051248	negative regulation of protein metabolic process	AXIN1	AXIN1	Axin-1	0.0600994	0.424129	31.8302
GO:0050680	negative regulation of epithelial cell proliferation	PAX6	PAX6	cDNA FLJ90400 fis, clone NT2RP2005941, highly similar to Paired box protein Pax-6	0.0601259	0.424129	2.48673
GO:0050680	negative regulation of epithelial cell proliferation	MCC	MCC	Colorectal mutant cancer protein	0.0601259	0.424129	2.48673
GO:0050680	negative regulation of epithelial cell proliferation	PPARD	PPARD	Peroxisome proliferative activated receptor, delta, isoform CRA_a	0.0601259	0.424129	2.48673
GO:0050680	negative regulation of epithelial cell proliferation	CDK6	CDK6	Cyclin-dependent kinase 6	0.0601259	0.424129	2.48673
GO:0050680	negative regulation of epithelial cell proliferation	TGFB2	TGFB2	cDNA, FLJ93591, highly similar to Homo sapiens transforming growth factor, beta 2 (TGFB2), mRNA	0.0601259	0.424129	2.48673
GO:0030334	regulation of cell migration	PAX6	PAX6	cDNA FLJ90400 fis, clone NT2RP2005941, highly similar to Paired box protein Pax-6	0.0601259	0.424129	2.48673
GO:0030334	regulation of cell migration	LAMA2	LAMA2	Laminin subunit alpha-2	0.0601259	0.424129	2.48673
GO:0030334	regulation of cell migration	MINK1	MINK1	Misshapen-like kinase 1	0.0601259	0.424129	2.48673
GO:0030334	regulation of cell migration	C8orf44-SGK3	C8orf44-SGK3	C8orf44-SGK3 readthrough	0.0601259	0.424129	2.48673
GO:0030334	regulation of cell migration	DOCK10	DOCK10	cDNA FLJ59486, highly similar to Dedicator of cytokinesis protein 10	0.0601259	0.424129	2.48673
GO:0030522	intracellular receptor signaling pathway	PPARG	PPARG	Peroxisome proliferator activated receptor gamma	0.0623906	0.424129	2.82935
GO:0030522	intracellular receptor signaling pathway	NR4A1	NR4A1	Nuclear receptor subfamily 4, group A, member 1, isoform CRA_d	0.0623906	0.424129	2.82935
GO:0030522	intracellular receptor signaling pathway	PPARD	PPARD	Peroxisome proliferative activated receptor, delta, isoform CRA_a	0.0623906	0.424129	2.82935
GO:0030522	intracellular receptor signaling pathway	NR6A1	NR6A1	Nuclear receptor subfamily 6 group A member 1	0.0623906	0.424129	2.82935
GO:0032147	activation of protein kinase activity	TGFBR2	TGFBR2	TGF-beta receptor type-2	0.062739	0.424129	3.53668
GO:0032147	activation of protein kinase activity	TGFB2	TGFB2	cDNA, FLJ93591, highly similar to Homo sapiens transforming growth factor, beta 2 (TGFB2), mRNA	0.062739	0.424129	3.53668
GO:0032147	activation of protein kinase activity	AXIN1	AXIN1	Axin-1	0.062739	0.424129	3.53668
GO:0070059	intrinsic apoptotic signaling pathway in response to endoplasmic reticulum stress	ERN2	ERN2	ERN2 protein	0.062739	0.424129	3.53668
GO:0070059	intrinsic apoptotic signaling pathway in response to endoplasmic reticulum stress	ITPR1	ITPR1	Inositol 1,4,5-triphosphate receptor, type 1, isoform CRA_a	0.062739	0.424129	3.53668
GO:0070059	intrinsic apoptotic signaling pathway in response to endoplasmic reticulum stress	CHAC1	CHAC1	Glutathione-specific gamma-glutamylcyclotransferase 1	0.062739	0.424129	3.53668
GO:0006814	sodium ion transport	ATP1B1	ATP1B1	ATPase, Na+/K+ transporting, beta 1 polypeptide, isoform CRA_a	0.0646114	0.424129	1.94383
GO:0006814	sodium ion transport	ASIC4	ASIC4	Acid-sensing ion channel 4	0.0646114	0.424129	1.94383
GO:0006814	sodium ion transport	SLC5A5	SLC5A5	Sodium/iodide cotransporter	0.0646114	0.424129	1.94383
GO:0006814	sodium ion transport	SLC20A2	SLC20A2	cDNA, FLJ95644, highly similar to Homo sapiens solute carrier family 20 (phosphate transporter), member 2 (SLC20A2), mRNA	0.0646114	0.424129	1.94383
GO:0006814	sodium ion transport	SLC24A4	SLC24A4	cDNA FLJ55577, highly similar to Sodium/potassium/calcium exchanger 4	0.0646114	0.424129	1.94383
GO:0006814	sodium ion transport	HCN1	HCN1	Potassium/sodium hyperpolarization-activated cyclic nucleotide-gated channel 1	0.0646114	0.424129	1.94383
GO:0006814	sodium ion transport	SLC17A2	SLC17A2	Solute carrier family 17 (Sodium phosphate), member 2, isoform CRA_a	0.0646114	0.424129	1.94383
GO:0006814	sodium ion transport	SCN1A	SCN1A	Sodium channel protein	0.0646114	0.424129	1.94383
GO:0007179	transforming growth factor beta receptor signaling pathway	XPO1	XPO1	cDNA FLJ42779 fis, clone BRAWH3005300, highly similar to Exportin-1	0.0646114	0.424129	1.94383
GO:0007179	transforming growth factor beta receptor signaling pathway	PMEPA1	PMEPA1	Transmembrane, prostate androgen induced RNA, isoform CRA_c	0.0646114	0.424129	1.94383
GO:0007179	transforming growth factor beta receptor signaling pathway	ITGB1	ITGB1	Integrin beta-1	0.0646114	0.424129	1.94383
GO:0007179	transforming growth factor beta receptor signaling pathway	MYC	MYC	V-myc myelocytomatosis viral oncogene homolog (Avian), isoform CRA_a	0.0646114	0.424129	1.94383
GO:0007179	transforming growth factor beta receptor signaling pathway	TGFBR2	TGFBR2	TGF-beta receptor type-2	0.0646114	0.424129	1.94383
GO:0007179	transforming growth factor beta receptor signaling pathway	TGFB2	TGFB2	cDNA, FLJ93591, highly similar to Homo sapiens transforming growth factor, beta 2 (TGFB2), mRNA	0.0646114	0.424129	1.94383
GO:0007179	transforming growth factor beta receptor signaling pathway	PXN	PXN	cDNA FLJ16691 fis, clone TRACH3000692, highly similar to Paxillin	0.0646114	0.424129	1.94383
GO:0007179	transforming growth factor beta receptor signaling pathway	CCNC	CCNC	cDNA FLJ77471, highly similar to Homo sapiens cyclin C (CCNC), transcript variant 1, mRNA	0.0646114	0.424129	1.94383
GO:0007416	synapse assembly	GNPAT	GNPAT	cDNA, FLJ94903, highly similar to Homo sapiens glyceronephosphate O-acyltransferase (GNPAT), mRNA	0.0662397	0.424129	2.76784
GO:0007416	synapse assembly	NLGN1	NLGN1	Neuroligin-1	0.0662397	0.424129	2.76784
GO:0007416	synapse assembly	DNM3	DNM3	cDNA FLJ31717 fis, clone NT2RI2006640, highly similar to Dynamin-3 (EC 3.6.5.5)	0.0662397	0.424129	2.76784
GO:0007416	synapse assembly	CACNA1A	CACNA1A	Voltage-dependent P/Q-type calcium channel subunit alpha-1A	0.0662397	0.424129	2.76784
GO:0043154	negative regulation of cysteine-type endopeptidase activity involved in apoptotic process	NR4A1	NR4A1	Nuclear receptor subfamily 4, group A, member 1, isoform CRA_d	0.0663359	0.424129	2.41138
GO:0043154	negative regulation of cysteine-type endopeptidase activity involved in apoptotic process	MAP2K5	MAP2K5	Mitogen-activated protein kinase kinase 5, isoform CRA_b	0.0663359	0.424129	2.41138
GO:0043154	negative regulation of cysteine-type endopeptidase activity involved in apoptotic process	SH3RF1	SH3RF1	E3 ubiquitin-protein ligase SH3RF1	0.0663359	0.424129	2.41138
GO:0043154	negative regulation of cysteine-type endopeptidase activity involved in apoptotic process	USP47	USP47	Ubiquitin carboxyl-terminal hydrolase 47	0.0663359	0.424129	2.41138
GO:0043154	negative regulation of cysteine-type endopeptidase activity involved in apoptotic process	DHCR24	DHCR24	cDNA FLJ58891, highly similar to 24-dehydrocholesterol reductase (EC 1.3.1.-)	0.0663359	0.424129	2.41138
GO:0000712	resolution of meiotic recombination intermediates	HFM1	HFM1	Probable ATP-dependent DNA helicase HFM1	0.0665253	0.424129	5.30503
GO:0000712	resolution of meiotic recombination intermediates	MLH1	MLH1	MutL homolog 1, colon cancer, nonpolyposis type 2 (E. coli), isoform CRA_a	0.0665253	0.424129	5.30503
GO:0014912	negative regulation of smooth muscle cell migration	PPARD	PPARD	Peroxisome proliferative activated receptor, delta, isoform CRA_a	0.0665253	0.424129	5.30503
GO:0014912	negative regulation of smooth muscle cell migration	TRIB1	TRIB1	Tribbles homolog 1	0.0665253	0.424129	5.30503
GO:0048193	Golgi vesicle transport	USO1	USO1	Vesicle docking protein p115, isoform CRA_a	0.0665253	0.424129	5.30503
GO:0048193	Golgi vesicle transport	RAB31	RAB31	Ras-related protein Rab-31	0.0665253	0.424129	5.30503
GO:0006590	thyroid hormone generation	SLC5A5	SLC5A5	Sodium/iodide cotransporter	0.0665253	0.424129	5.30503
GO:0006590	thyroid hormone generation	TPO	TPO	Thyroid peroxidase	0.0665253	0.424129	5.30503
GO:0055119	relaxation of cardiac muscle	ATP1B1	ATP1B1	ATPase, Na+/K+ transporting, beta 1 polypeptide, isoform CRA_a	0.0665253	0.424129	5.30503
GO:0055119	relaxation of cardiac muscle	CAMK2D	CAMK2D	Calcium/calmodulin-dependent protein kinase (CaM kinase) II delta, isoform CRA_a	0.0665253	0.424129	5.30503
GO:0030278	regulation of ossification	PBX1	PBX1	Pre-B-cell leukemia transcription factor 1, isoform CRA_b	0.0665253	0.424129	5.30503
GO:0030278	regulation of ossification	RUNX2	RUNX2	Runt-related transcription factor 2	0.0665253	0.424129	5.30503
GO:0010738	regulation of protein kinase A signaling	GRIN2B	GRIN2B	Glutamate receptor ionotropic, NMDA 2B	0.0665253	0.424129	5.30503
GO:0010738	regulation of protein kinase A signaling	AKAP6	AKAP6	A kinase (PRKA) anchor protein 6, isoform CRA_b	0.0665253	0.424129	5.30503
GO:0006622	protein targeting to lysosome	SORL1	SORL1	Sortilin-related receptor, L(DLR class) A repeats-containing, isoform CRA_b	0.0665253	0.424129	5.30503
GO:0006622	protein targeting to lysosome	AP3B1	AP3B1	AP-3 complex subunit beta	0.0665253	0.424129	5.30503
GO:0003094	glomerular filtration	SULF1	SULF1	Sulfatase 1, isoform CRA_a	0.0665253	0.424129	5.30503
GO:0003094	glomerular filtration	MYO1E	MYO1E	Unconventional myosin-Ie	0.0665253	0.424129	5.30503
GO:0035435	phosphate ion transmembrane transport	SLC20A2	SLC20A2	cDNA, FLJ95644, highly similar to Homo sapiens solute carrier family 20 (phosphate transporter), member 2 (SLC20A2), mRNA	0.0665253	0.424129	5.30503
GO:0035435	phosphate ion transmembrane transport	SLC17A2	SLC17A2	Solute carrier family 17 (Sodium phosphate), member 2, isoform CRA_a	0.0665253	0.424129	5.30503
GO:0035418	protein localization to synapse	HOMER1	HOMER1	Homer protein homolog 1	0.0665253	0.424129	5.30503
GO:0035418	protein localization to synapse	NLGN1	NLGN1	Neuroligin-1	0.0665253	0.424129	5.30503
GO:0032886	regulation of microtubule-based process	MACF1	MACF1	cDNA FLJ58849, highly similar to Microtubule-actin crosslinking factor 1, isoform 4	0.0665253	0.424129	5.30503
GO:0032886	regulation of microtubule-based process	TACC2	TACC2	Transforming acidic coiled-coil-containing protein 2	0.0665253	0.424129	5.30503
GO:0021670	lateral ventricle development	CDK6	CDK6	Cyclin-dependent kinase 6	0.0665253	0.424129	5.30503
GO:0021670	lateral ventricle development	MYH10	MYH10	Myosin-10	0.0665253	0.424129	5.30503
GO:0007507	heart development	MYOCD	MYOCD	Myocardin	0.0667144	0.424129	1.72479
GO:0007507	heart development	TEAD1	TEAD1	Transcriptional enhancer factor TEF-1	0.0667144	0.424129	1.72479
GO:0007507	heart development	PPARG	PPARG	Peroxisome proliferator activated receptor gamma	0.0667144	0.424129	1.72479
GO:0007507	heart development	ECE1	ECE1	Endothelin converting enzyme 1, isoform CRA_a	0.0667144	0.424129	1.72479
GO:0007507	heart development	MAP2K5	MAP2K5	Mitogen-activated protein kinase kinase 5, isoform CRA_b	0.0667144	0.424129	1.72479
GO:0007507	heart development	PPARD	PPARD	Peroxisome proliferative activated receptor, delta, isoform CRA_a	0.0667144	0.424129	1.72479
GO:0007507	heart development	GNAQ	GNAQ	Guanine nucleotide binding protein (G protein), q polypeptide, isoform CRA_c	0.0667144	0.424129	1.72479
GO:0007507	heart development	BCOR	BCOR	cDNA FLJ38041 fis, clone CTONG2013986, highly similar to BCoR protein	0.0667144	0.424129	1.72479
GO:0007507	heart development	PCSK5	PCSK5	cDNA FLJ31640 fis, clone NT2RI2003678, highly similar to Proprotein convertase subtilisin/kexin type 5 (EC 3.4.21.-)	0.0667144	0.424129	1.72479
GO:0007507	heart development	TGFBR2	TGFBR2	TGF-beta receptor type-2	0.0667144	0.424129	1.72479
GO:0007507	heart development	TGFB2	TGFB2	cDNA, FLJ93591, highly similar to Homo sapiens transforming growth factor, beta 2 (TGFB2), mRNA	0.0667144	0.424129	1.72479
GO:0007163	establishment or maintenance of cell polarity	CRB1	CRB1	Protein crumbs homolog 1	0.0679365	0.424129	3.41037
GO:0007163	establishment or maintenance of cell polarity	MAP7	MAP7	Ensconsin	0.0679365	0.424129	3.41037
GO:0007163	establishment or maintenance of cell polarity	MACF1	MACF1	cDNA FLJ58849, highly similar to Microtubule-actin crosslinking factor 1, isoform 4	0.0679365	0.424129	3.41037
GO:0051017	actin filament bundle assembly	EPS8	EPS8	cDNA FLJ56405, highly similar to Epidermal growth factor receptor kinase substrate 8	0.0679365	0.424129	3.41037
GO:0051017	actin filament bundle assembly	GAS7	GAS7	cDNA FLJ61102, highly similar to Growth-arrest-specific protein 7	0.0679365	0.424129	3.41037
GO:0051017	actin filament bundle assembly	SHROOM2	SHROOM2	cDNA FLJ39277 fis, clone OCBBF2010858, highly similar to APICAL-LIKE PROTEIN	0.0679365	0.424129	3.41037
GO:0009791	post-embryonic development	IGF2R	IGF2R	Insulin-like growth factor type II receptor	0.0687368	0.424129	2.17024
GO:0009791	post-embryonic development	SLC18A2	SLC18A2	Synaptic vesicular amine transporter	0.0687368	0.424129	2.17024
GO:0009791	post-embryonic development	GIGYF2	GIGYF2	PERQ amino acid-rich with GYF domain-containing protein 2	0.0687368	0.424129	2.17024
GO:0009791	post-embryonic development	GNAQ	GNAQ	Guanine nucleotide binding protein (G protein), q polypeptide, isoform CRA_c	0.0687368	0.424129	2.17024
GO:0009791	post-embryonic development	IREB2	IREB2	Iron-responsive element-binding protein 2	0.0687368	0.424129	2.17024
GO:0009791	post-embryonic development	ITPR1	ITPR1	Inositol 1,4,5-triphosphate receptor, type 1, isoform CRA_a	0.0687368	0.424129	2.17024
GO:0006665	sphingolipid metabolic process	SGMS2	SGMS2	Uncharacterized protein	0.0687368	0.424129	2.17024
GO:0006665	sphingolipid metabolic process	SERINC5	SERINC5	Serine incorporator 5	0.0687368	0.424129	2.17024
GO:0006665	sphingolipid metabolic process	SPTLC1	SPTLC1	Serine palmitoyltransferase, long chain base subunit 1, isoform CRA_a	0.0687368	0.424129	2.17024
GO:0006665	sphingolipid metabolic process	SGMS1	SGMS1	cDNA FLJ59704, highly similar to Phosphatidylcholine:ceramide cholinephosphotransferase 1 (EC 2.7.-.-)	0.0687368	0.424129	2.17024
GO:0006665	sphingolipid metabolic process	ACER3	ACER3	Phytoceramidase, alkaline, isoform CRA_a	0.0687368	0.424129	2.17024
GO:0006665	sphingolipid metabolic process	ARSG	ARSG	Arylsulfatase G, isoform CRA_a	0.0687368	0.424129	2.17024
GO:0048662	negative regulation of smooth muscle cell proliferation	PPARG	PPARG	Peroxisome proliferator activated receptor gamma	0.0733223	0.424129	3.29277
GO:0048662	negative regulation of smooth muscle cell proliferation	PPARD	PPARD	Peroxisome proliferative activated receptor, delta, isoform CRA_a	0.0733223	0.424129	3.29277
GO:0048662	negative regulation of smooth muscle cell proliferation	TRIB1	TRIB1	Tribbles homolog 1	0.0733223	0.424129	3.29277
GO:0000381	regulation of alternative mRNA splicing, via spliceosome	PTBP1	PTBP1	Polypyrimidine tract-binding protein 1	0.0733223	0.424129	3.29277
GO:0000381	regulation of alternative mRNA splicing, via spliceosome	MBNL1	MBNL1	Muscleblind-like protein 1	0.0733223	0.424129	3.29277
GO:0000381	regulation of alternative mRNA splicing, via spliceosome	MBNL2	MBNL2	MBNL2 protein	0.0733223	0.424129	3.29277
GO:0046627	negative regulation of insulin receptor signaling pathway	PID1	PID1	Putative uncharacterized protein FLJ20701	0.0733223	0.424129	3.29277
GO:0046627	negative regulation of insulin receptor signaling pathway	IRS1	IRS1	Insulin receptor substrate 1, isoform CRA_a	0.0733223	0.424129	3.29277
GO:0046627	negative regulation of insulin receptor signaling pathway	PRKCA	PRKCA	Protein kinase C, alpha	0.0733223	0.424129	3.29277
GO:0016126	sterol biosynthetic process	PRKAA2	PRKAA2	5'-AMP-activated protein kinase catalytic subunit alpha-2	0.0733223	0.424129	3.29277
GO:0016126	sterol biosynthetic process	SC5D	SC5D	Sterol-C5-desaturase (ERG3 delta-5-desaturase homolog, fungal)-like, isoform CRA_b	0.0733223	0.424129	3.29277
GO:0016126	sterol biosynthetic process	DHCR24	DHCR24	cDNA FLJ58891, highly similar to 24-dehydrocholesterol reductase (EC 1.3.1.-)	0.0733223	0.424129	3.29277
GO:2000379	positive regulation of reactive oxygen species metabolic process	PID1	PID1	Putative uncharacterized protein FLJ20701	0.0733223	0.424129	3.29277
GO:2000379	positive regulation of reactive oxygen species metabolic process	NFE2L2	NFE2L2	cDNA FLJ51002, highly similar to Nuclear factor erythroid 2-related factor 2	0.0733223	0.424129	3.29277
GO:2000379	positive regulation of reactive oxygen species metabolic process	TGFBR2	TGFBR2	TGF-beta receptor type-2	0.0733223	0.424129	3.29277
GO:0030534	adult behavior	TPGS1	TPGS1	Tubulin polyglutamylase complex subunit 1	0.0733223	0.424129	3.29277
GO:0030534	adult behavior	CNTNAP2	CNTNAP2	Contactin associated protein-like 2, isoform CRA_b	0.0733223	0.424129	3.29277
GO:0030534	adult behavior	GRM7	GRM7	Metabotropic glutamate receptor 7	0.0733223	0.424129	3.29277
GO:0030818	negative regulation of cAMP biosynthetic process	AKAP6	AKAP6	A kinase (PRKA) anchor protein 6, isoform CRA_b	0.0752434	0.424129	4.89695
GO:0030818	negative regulation of cAMP biosynthetic process	GRM7	GRM7	Metabotropic glutamate receptor 7	0.0752434	0.424129	4.89695
GO:0000380	alternative mRNA splicing, via spliceosome	PTBP1	PTBP1	Polypyrimidine tract-binding protein 1	0.0752434	0.424129	4.89695
GO:0000380	alternative mRNA splicing, via spliceosome	MBNL1	MBNL1	Muscleblind-like protein 1	0.0752434	0.424129	4.89695
GO:0048268	clathrin coat assembly	NSG1	NSG1	cDNA FLJ37254 fis, clone BRAMY2008583, highly similar to Neuron-specific protein family member 1	0.0752434	0.424129	4.89695
GO:0048268	clathrin coat assembly	HMP19	HMP19	cDNA FLJ53580, highly similar to Neuron-specific protein family member 2	0.0752434	0.424129	4.89695
GO:0007212	dopamine receptor signaling pathway	NSG1	NSG1	cDNA FLJ37254 fis, clone BRAMY2008583, highly similar to Neuron-specific protein family member 1	0.0752434	0.424129	4.89695
GO:0007212	dopamine receptor signaling pathway	HMP19	HMP19	cDNA FLJ53580, highly similar to Neuron-specific protein family member 2	0.0752434	0.424129	4.89695
GO:2000145	regulation of cell motility	CDK6	CDK6	Cyclin-dependent kinase 6	0.0752434	0.424129	4.89695
GO:2000145	regulation of cell motility	PKN2	PKN2	Serine/threonine-protein kinase N2	0.0752434	0.424129	4.89695
GO:0032469	endoplasmic reticulum calcium ion homeostasis	CAMK2D	CAMK2D	Calcium/calmodulin-dependent protein kinase (CaM kinase) II delta, isoform CRA_a	0.0752434	0.424129	4.89695
GO:0032469	endoplasmic reticulum calcium ion homeostasis	ITPR1	ITPR1	Inositol 1,4,5-triphosphate receptor, type 1, isoform CRA_a	0.0752434	0.424129	4.89695
GO:0060389	pathway-restricted SMAD protein phosphorylation	TGFBR2	TGFBR2	TGF-beta receptor type-2	0.0752434	0.424129	4.89695
GO:0060389	pathway-restricted SMAD protein phosphorylation	TGFB2	TGFB2	cDNA, FLJ93591, highly similar to Homo sapiens transforming growth factor, beta 2 (TGFB2), mRNA	0.0752434	0.424129	4.89695
GO:0032743	positive regulation of interleukin-2 production	PDE4B	PDE4B	cDNA FLJ56619, highly similar to cAMP-specific 3',5'-cyclic phosphodiesterase4B (EC 3.1.4.17)	0.0752434	0.424129	4.89695
GO:0032743	positive regulation of interleukin-2 production	RUNX1	RUNX1	Runt-related transcription factor 1/NDC1 transmembrane nucleoporin fusion protein	0.0752434	0.424129	4.89695
GO:0010633	negative regulation of epithelial cell migration	PTPRG	PTPRG	Protein-tyrosine-phosphatase	0.0752434	0.424129	4.89695
GO:0010633	negative regulation of epithelial cell migration	MCC	MCC	Colorectal mutant cancer protein	0.0752434	0.424129	4.89695
GO:0050877	neurological system process	CACNA1A	CACNA1A	Voltage-dependent P/Q-type calcium channel subunit alpha-1A	0.0752434	0.424129	4.89695
GO:0050877	neurological system process	GRM7	GRM7	Metabotropic glutamate receptor 7	0.0752434	0.424129	4.89695
GO:0021680	cerebellar Purkinje cell layer development	MYH10	MYH10	Myosin-10	0.0752434	0.424129	4.89695
GO:0021680	cerebellar Purkinje cell layer development	CACNA1A	CACNA1A	Voltage-dependent P/Q-type calcium channel subunit alpha-1A	0.0752434	0.424129	4.89695
GO:0032230	positive regulation of synaptic transmission, GABAergic	NLGN1	NLGN1	Neuroligin-1	0.0752434	0.424129	4.89695
GO:0032230	positive regulation of synaptic transmission, GABAergic	PRKCE	PRKCE	Protein kinase C epsilon type	0.0752434	0.424129	4.89695
GO:0045995	regulation of embryonic development	LAMA2	LAMA2	Laminin subunit alpha-2	0.0752434	0.424129	4.89695
GO:0045995	regulation of embryonic development	NFE2L2	NFE2L2	cDNA FLJ51002, highly similar to Nuclear factor erythroid 2-related factor 2	0.0752434	0.424129	4.89695
GO:0007169	transmembrane receptor protein tyrosine kinase signaling pathway	TYK2	TYK2	Non-receptor tyrosine-protein kinase TYK2	0.0787113	0.424129	1.95448
GO:0007169	transmembrane receptor protein tyrosine kinase signaling pathway	PTPRG	PTPRG	Protein-tyrosine-phosphatase	0.0787113	0.424129	1.95448
GO:0007169	transmembrane receptor protein tyrosine kinase signaling pathway	CLNK	CLNK	Cytokine-dependent hematopoietic cell linker	0.0787113	0.424129	1.95448
GO:0007169	transmembrane receptor protein tyrosine kinase signaling pathway	GAB2	GAB2	GRB2-associated-binding protein 2	0.0787113	0.424129	1.95448
GO:0007169	transmembrane receptor protein tyrosine kinase signaling pathway	PIK3CB	PIK3CB	cDNA FLJ57102, highly similar to Phosphatidylinositol-4,5-bisphosphate 3-kinase catalytic subunit beta isoform (EC 2.7.1.153)	0.0787113	0.424129	1.95448
GO:0007169	transmembrane receptor protein tyrosine kinase signaling pathway	ALK	ALK	Tyrosine-protein kinase receptor	0.0787113	0.424129	1.95448
GO:0007169	transmembrane receptor protein tyrosine kinase signaling pathway	DDR2	DDR2	Discoidin domain receptor family, member 2, isoform CRA_a	0.0787113	0.424129	1.95448
GO:0031122	cytoplasmic microtubule organization	DST	DST	cDNA FLJ55162, highly similar to Bullous pemphigoid antigen 1 isoforms 1/2/3/4/5/8	0.0788911	0.424129	3.18302
GO:0031122	cytoplasmic microtubule organization	MACF1	MACF1	cDNA FLJ58849, highly similar to Microtubule-actin crosslinking factor 1, isoform 4	0.0788911	0.424129	3.18302
GO:0031122	cytoplasmic microtubule organization	AXIN1	AXIN1	Axin-1	0.0788911	0.424129	3.18302
GO:0006886	intracellular protein transport	RPH3AL	RPH3AL	cDNA FLJ77349, highly similar to Homo sapiens rabphilin 3A-like (without C2 domains), mRNA	0.0838229	0.424129	1.5473
GO:0006886	intracellular protein transport	ATP10B	ATP10B	Phospholipid-translocating ATPase	0.0838229	0.424129	1.5473
GO:0006886	intracellular protein transport	RAB20	RAB20	Ras-related protein Rab-20	0.0838229	0.424129	1.5473
GO:0006886	intracellular protein transport	XPO1	XPO1	cDNA FLJ42779 fis, clone BRAWH3005300, highly similar to Exportin-1	0.0838229	0.424129	1.5473
GO:0006886	intracellular protein transport	EXPH5	EXPH5	Exophilin 5	0.0838229	0.424129	1.5473
GO:0006886	intracellular protein transport	MLPH	MLPH	Melanophilin, isoform CRA_c	0.0838229	0.424129	1.5473
GO:0006886	intracellular protein transport	USO1	USO1	Vesicle docking protein p115, isoform CRA_a	0.0838229	0.424129	1.5473
GO:0006886	intracellular protein transport	RIMS2	RIMS2	Regulating synaptic membrane exocytosis protein 2	0.0838229	0.424129	1.5473
GO:0006886	intracellular protein transport	AP2A2	AP2A2	cDNA FLJ11124 fis, clone PLACE1006170, highly similar to Adapter-related protein complex 2 alpha- 2 subunit	0.0838229	0.424129	1.5473
GO:0006886	intracellular protein transport	AP3B1	AP3B1	AP-3 complex subunit beta	0.0838229	0.424129	1.5473
GO:0006886	intracellular protein transport	SYTL3	SYTL3	cDNA FLJ61334, moderately similar to Synaptotagmin-like protein 3	0.0838229	0.424129	1.5473
GO:0006886	intracellular protein transport	VTI1A	VTI1A	Vesicle transport through interaction with t-SNAREs homolog 1A	0.0838229	0.424129	1.5473
GO:0006886	intracellular protein transport	IPO8	IPO8	Importin-8	0.0838229	0.424129	1.5473
GO:0006886	intracellular protein transport	STX3	STX3	cDNA FLJ52253, highly similar to Mus musculus syntaxin 3 (Stx3), transcript variant C, mRNA	0.0838229	0.424129	1.5473
GO:0060065	uterus development	MYOCD	MYOCD	Myocardin	0.0842984	0.424129	4.54716
GO:0060065	uterus development	HOXA10	HOXA10	Homeobox A10, isoform CRA_a	0.0842984	0.424129	4.54716
GO:0000266	mitochondrial fission	PARK2	PARK2	E3 ubiquitin-protein ligase parkin	0.0842984	0.424129	4.54716
GO:0000266	mitochondrial fission	COX10	COX10	cDNA FLJ53035, highly similar to Protoheme IX farnesyltransferase, mitochondrial (EC 2.5.1.-)	0.0842984	0.424129	4.54716
GO:0030239	myofibril assembly	MYH10	MYH10	Myosin-10	0.0842984	0.424129	4.54716
GO:0030239	myofibril assembly	TMOD3	TMOD3	Tropomodulin-3	0.0842984	0.424129	4.54716
GO:0006646	phosphatidylethanolamine biosynthetic process	PCYT2	PCYT2	cDNA FLJ36009 fis, clone TESTI2015675, highly similar to Ethanolamine-phosphate cytidylyltransferase (EC 2.7.7.14)	0.0842984	0.424129	4.54716
GO:0006646	phosphatidylethanolamine biosynthetic process	PISD	PISD	Phosphatidylserine decarboxylase, isoform CRA_a	0.0842984	0.424129	4.54716
GO:0051290	protein heterotetramerization	ANXA2	ANXA2	Annexin A2	0.0842984	0.424129	4.54716
GO:0051290	protein heterotetramerization	NLGN1	NLGN1	Neuroligin-1	0.0842984	0.424129	4.54716
GO:0019395	fatty acid oxidation	PPARG	PPARG	Peroxisome proliferator activated receptor gamma	0.0842984	0.424129	4.54716
GO:0019395	fatty acid oxidation	PPARD	PPARD	Peroxisome proliferative activated receptor, delta, isoform CRA_a	0.0842984	0.424129	4.54716
GO:1902230	negative regulation of intrinsic apoptotic signaling pathway in response to DNA damage	BCL2L1	BCL2L1	Bcl-2-like protein 1	0.0842984	0.424129	4.54716
GO:1902230	negative regulation of intrinsic apoptotic signaling pathway in response to DNA damage	USP47	USP47	Ubiquitin carboxyl-terminal hydrolase 47	0.0842984	0.424129	4.54716
GO:0006654	phosphatidic acid biosynthetic process	GNPAT	GNPAT	cDNA, FLJ94903, highly similar to Homo sapiens glyceronephosphate O-acyltransferase (GNPAT), mRNA	0.0846377	0.424129	3.08034
GO:0006654	phosphatidic acid biosynthetic process	PLD1	PLD1	Phospholipase D1 variant	0.0846377	0.424129	3.08034
GO:0006654	phosphatidic acid biosynthetic process	AGPAT9	AGPAT9	Uncharacterized protein	0.0846377	0.424129	3.08034
GO:0042493	response to drug	RPH3AL	RPH3AL	cDNA FLJ77349, highly similar to Homo sapiens rabphilin 3A-like (without C2 domains), mRNA	0.085904	0.424129	1.51572
GO:0042493	response to drug	GNPAT	GNPAT	cDNA, FLJ94903, highly similar to Homo sapiens glyceronephosphate O-acyltransferase (GNPAT), mRNA	0.085904	0.424129	1.51572
GO:0042493	response to drug	XPO1	XPO1	cDNA FLJ42779 fis, clone BRAWH3005300, highly similar to Exportin-1	0.085904	0.424129	1.51572
GO:0042493	response to drug	TJP1	TJP1	cDNA FLJ50931, highly similar to Tight junction protein ZO-1	0.085904	0.424129	1.51572
GO:0042493	response to drug	PPARG	PPARG	Peroxisome proliferator activated receptor gamma	0.085904	0.424129	1.51572
GO:0042493	response to drug	SLC18A2	SLC18A2	Synaptic vesicular amine transporter	0.085904	0.424129	1.51572
GO:0042493	response to drug	ITGB1	ITGB1	Integrin beta-1	0.085904	0.424129	1.51572
GO:0042493	response to drug	MYC	MYC	V-myc myelocytomatosis viral oncogene homolog (Avian), isoform CRA_a	0.085904	0.424129	1.51572
GO:0042493	response to drug	SRP54	SRP54	cDNA FLJ54343, highly similar to Signal recognition particle 54 kDa protein	0.085904	0.424129	1.51572
GO:0042493	response to drug	USP47	USP47	Ubiquitin carboxyl-terminal hydrolase 47	0.085904	0.424129	1.51572
GO:0042493	response to drug	ABCC6	ABCC6	cDNA FLJ51921, highly similar to Multidrug resistance-associated protein 6	0.085904	0.424129	1.51572
GO:0042493	response to drug	TGFBR2	TGFBR2	TGF-beta receptor type-2	0.085904	0.424129	1.51572
GO:0042493	response to drug	TGFB2	TGFB2	cDNA, FLJ93591, highly similar to Homo sapiens transforming growth factor, beta 2 (TGFB2), mRNA	0.085904	0.424129	1.51572
GO:0042493	response to drug	LYST	LYST	Lysosomal-trafficking regulator	0.085904	0.424129	1.51572
GO:0042493	response to drug	BCAR3	BCAR3	cDNA FLJ14879 fis, clone PLACE1003353, highly similar to Breast cancer anti-estrogen resistance protein 3	0.085904	0.424129	1.51572
GO:0007160	cell-matrix adhesion	ITGB1	ITGB1	Integrin beta-1	0.0866395	0.424129	2.03171
GO:0007160	cell-matrix adhesion	NPNT	NPNT	Nephronectin	0.0866395	0.424129	2.03171
GO:0007160	cell-matrix adhesion	TMEM8B	TMEM8B	Transmembrane protein 8B	0.0866395	0.424129	2.03171
GO:0007160	cell-matrix adhesion	FN1	FN1	Fibronectin 1, isoform CRA_n	0.0866395	0.424129	2.03171
GO:0007160	cell-matrix adhesion	PPFIBP1	PPFIBP1	Liprin-beta-1	0.0866395	0.424129	2.03171
GO:0007160	cell-matrix adhesion	PXN	PXN	cDNA FLJ16691 fis, clone TRACH3000692, highly similar to Paxillin	0.0866395	0.424129	2.03171
GO:0001666	response to hypoxia	MYOCD	MYOCD	Myocardin	0.0880165	0.424129	1.73619
GO:0001666	response to hypoxia	ATP1B1	ATP1B1	ATPase, Na+/K+ transporting, beta 1 polypeptide, isoform CRA_a	0.0880165	0.424129	1.73619
GO:0001666	response to hypoxia	CAPN2	CAPN2	cDNA, FLJ96158, highly similar to Homo sapiens calpain 2, (m/II) large subunit (CAPN2), mRNA	0.0880165	0.424129	1.73619
GO:0001666	response to hypoxia	PLAT	PLAT	cDNA FLJ59355, highly similar to Tissue-type plasminogen activator (EC 3.4.21.68)	0.0880165	0.424129	1.73619
GO:0001666	response to hypoxia	TGFB2	TGFB2	cDNA, FLJ93591, highly similar to Homo sapiens transforming growth factor, beta 2 (TGFB2), mRNA	0.0880165	0.424129	1.73619
GO:0001666	response to hypoxia	CAMK2D	CAMK2D	Calcium/calmodulin-dependent protein kinase (CaM kinase) II delta, isoform CRA_a	0.0880165	0.424129	1.73619
GO:0001666	response to hypoxia	KCNMA1	KCNMA1	Calcium-activated potassium channel subunit alpha-1	0.0880165	0.424129	1.73619
GO:0001666	response to hypoxia	ITPR1	ITPR1	Inositol 1,4,5-triphosphate receptor, type 1, isoform CRA_a	0.0880165	0.424129	1.73619
GO:0001666	response to hypoxia	ITPR2	ITPR2	Inositol 1,4,5-trisphosphate receptor type 2	0.0880165	0.424129	1.73619
GO:0045761	regulation of adenylate cyclase activity	GNG7	GNG7	Guanine nucleotide-binding protein subunit gamma	0.0887782	0.424129	15.9151
GO:1902530	positive regulation of protein linear polyubiquitination	PARK2	PARK2	E3 ubiquitin-protein ligase parkin	0.0887782	0.424129	15.9151
GO:0030832	regulation of actin filament length	EPS8	EPS8	cDNA FLJ56405, highly similar to Epidermal growth factor receptor kinase substrate 8	0.0887782	0.424129	15.9151
GO:0070375	ERK5 cascade	MAP2K5	MAP2K5	Mitogen-activated protein kinase kinase 5, isoform CRA_b	0.0887782	0.424129	15.9151
GO:0031345	negative regulation of cell projection organization	ITGB1	ITGB1	Integrin beta-1	0.0887782	0.424129	15.9151
GO:2000074	regulation of type B pancreatic cell development	ARNTL	ARNTL	cDNA, FLJ96151, highly similar to Homo sapiens aryl hydrocarbon receptor nuclear translocator-like(ARNTL), mRNA	0.0887782	0.424129	15.9151
GO:0046898	response to cycloheximide	BCL2L1	BCL2L1	Bcl-2-like protein 1	0.0887782	0.424129	15.9151
GO:0035553	oxidative single-stranded RNA demethylation	FTO	FTO	cDNA FLJ61116	0.0887782	0.424129	15.9151
GO:0035552	oxidative single-stranded DNA demethylation	FTO	FTO	cDNA FLJ61116	0.0887782	0.424129	15.9151
GO:0019050	suppression by virus of host apoptotic process	BCL2L1	BCL2L1	Bcl-2-like protein 1	0.0887782	0.424129	15.9151
GO:0006837	serotonin transport	SLC18A2	SLC18A2	Synaptic vesicular amine transporter	0.0887782	0.424129	15.9151
GO:0071451	cellular response to superoxide	ADPRHL2	ADPRHL2	cDNA FLJ51852, highly similar to Homo sapiens ADP-ribosylhydrolase like 2 (ADPRHL2), mRNA	0.0887782	0.424129	15.9151
GO:0010899	regulation of phosphatidylcholine catabolic process	LDLR	LDLR	Low density lipoprotein receptor (Familial hypercholesterolemia), isoform CRA_b	0.0887782	0.424129	15.9151
GO:0002121	inter-male aggressive behavior	KIRREL3	KIRREL3	Kin of IRRE like 3 (Drosophila), isoform CRA_a	0.0887782	0.424129	15.9151
GO:0060433	bronchus development	TGFBR2	TGFBR2	TGF-beta receptor type-2	0.0887782	0.424129	15.9151
GO:0060434	bronchus morphogenesis	TGFBR2	TGFBR2	TGF-beta receptor type-2	0.0887782	0.424129	15.9151
GO:0006399	tRNA metabolic process	DTD1	DTD1	D-tyrosyl-tRNA(Tyr) deacylase 1	0.0887782	0.424129	15.9151
GO:0048211	Golgi vesicle docking	USO1	USO1	Vesicle docking protein p115, isoform CRA_a	0.0887782	0.424129	15.9151
GO:2001015	negative regulation of skeletal muscle cell differentiation	MYOCD	MYOCD	Myocardin	0.0887782	0.424129	15.9151
GO:0071000	response to magnetism	TJP1	TJP1	cDNA FLJ50931, highly similar to Tight junction protein ZO-1	0.0887782	0.424129	15.9151
[truncated: 3,962 more rows]

## Sheet: AllGene2GO
QueryID	QuerySymbol	Description	GOID	GOTerm	P-Value	Enrichment
[truncated: 5,425 more rows]
